# Supplementary material for: Analysis and modeling of coolants and coolers for specimen transportation
Source: PLoS One. 2020 Apr 17;15(4):e0231093. doi: 10.1371/journal.pone.0231093 (PMC7164660; doi:10.1371/journal.pone.0231093)
Supplement: S1 Raw data — (ZIP) [file pone.0231093.s002.zip]

Archive with 17 entries (17 files):
- Figure 4.csv
- Figure S1A.csv
- Figure S1B.csv
- Figure1A.csv
- Figure1B.csv
- Figure1C.csv
- Figure1D.csv
- Figure1E.csv
- Figure2A.csv
- Figure2B.csv
- Figure2C.csv
- Figure2D.csv
- Figure2E.csv
- Figure3A.csv
- Figure3B.csv
- Figure3C.csv
- Figure3D.csv
