# Supplementary material for: Analysis and modeling of coolants and coolers for specimen transportation
Source: PLoS One. 2020 Apr 17;15(4):e0231093. doi: 10.1371/journal.pone.0231093 (PMC7164660; doi:10.1371/journal.pone.0231093)
Supplement: S1 Raw data — (ZIP) [file pone.0231093.s002.zip › Figure 4.csv]

water bottles	PS foam	PS foam (time in hours)	PS foam (time in hours)	Injection molded (time in hours)	Injection molded (time in hours)	Injection molded (time in hours)	Rotomolded (time in hours)	Rotomolded (time in hours)	Rotomolded (time in hours)
2							0	0	0
4	49.48	44.8	38.78	2.31	16.9	4.94	34.1	32.8	34.9
6	51.3	67.1	63.57	33.07	28.66	32.68	52.28	50.42889	54.6
8				37.7	42.9	41.6
11	83.03472	104.1	100.41	56.01	52.51	48.91	95.79778	91.422	90.76
