# Supplementary material for: Analysis and modeling of coolants and coolers for specimen transportation
Source: PLoS One. 2020 Apr 17;15(4):e0231093. doi: 10.1371/journal.pone.0231093 (PMC7164660; doi:10.1371/journal.pone.0231093)
Supplement: S1 Raw data — (ZIP) [file pone.0231093.s002.zip › Figure S1A.csv]

Elapsed tim in hours	External_27_Oct	External_16Oct	External_30_Oct	External_13Nov	External_27Nov
0	20.8	27.9	22	23.2	23.4
0.012222	20.7	27.8	21.9	23.2	23.2
0.024444	20.6	27.6	21.8	23.2	23
0.036667	20.6	27.4	21.7	23.2	22.7
0.048889	20.5	27.3	21.6	23.2	22.4
0.061111	20.5	27.2	21.4	23.2	22.1
0.073333	20.4	27	21.2	23.2	21.8
0.085556	20.4	26.9	21	23.2	21.6
0.097778	20.4	26.8	20.8	23.2	21.3
0.11	20.3	26.7	20.6	23.2	21.1
0.122222	20.3	26.6	20.4	23.2	21
0.134444	20.3	26.5	20.2	23.2	20.7
0.146667	20.2	26.4	20	23.2	20.6
0.158889	20.2	26.3	19.9	23.2	20.5
0.171111	20.2	26.3	19.7	23.2	20.3
0.183333	20.2	26.2	19.7	23.2	20.2
0.195555	20.1	26.1	19.5	23.2	20.1
0.207778	20.1	26	19.5	23.2	20
0.22	20.1	25.9	19.4	23.2	19.9
0.232222	20.1	25.9	19.4	23.2	19.8
0.244444	20.1	25.8	19.4	23.1	19.8
0.256667	20.1	25.7	19.4	23.1	19.7
0.268889	20	25.7	19.3	23.1	19.6
0.281111	20	25.6	19.2	23.1	19.6
0.293333	20	25.5	19.1	23.1	19.5
0.305555	20	25.5	18.9	23.1	19.5
0.317778	20	25.4	18.8	23.1	19.4
0.33	20	25.4	18.6	23.1	19.4
0.342222	20	25.3	18.5	23.1	19.3
0.354444	20	25.3	18.4	23.1	19.3
0.366666	19.9	25.2	18.3	23.1	19.3
0.378889	19.9	25.2	18.2	23.1	19.2
0.391111	19.9	25.2	18.1	23.1	19.2
0.403333	19.9	25.2	18	23.1	19.2
0.415555	19.9	25.1	17.9	23.1	19.1
0.427778	19.9	25	17.8	23.1	19.1
0.44	19.9	25	17.7	23.1	19.1
0.452222	19.9	25	17.7	23.1	19.1
0.464444	19.9	24.9	17.6	23.1	19.1
0.476666	19.9	24.9	17.6	23.1	19
0.488889	19.9	24.9	17.5	23.1	19
0.501111	19.9	24.8	17.5	23.1	19
0.513333	19.9	24.8	17.4	23.1	19
0.525555	19.9	24.7	17.4	23.1	19
0.537778	19.8	24.7	17.4	23.1	19
0.55	19.8	24.7	17.3	23.1	19
0.562222	19.8	24.7	17.3	23.1	18.9
0.574444	19.8	24.6	17.3	23.1	18.9
0.586666	19.8	24.6	17.3	23.1	18.9
0.598889	19.8	24.6	17.2	23.1	18.9
0.611111	19.8	24.6	17.2	23.1	18.9
0.623333	19.8	24.7	17.2	23.1	18.9
0.635555	19.8	24.9	17.2	23.1	18.9
0.647777	19.8	25.2	17.2	23.1	18.8
0.66	19.8	25.2	17.1	23.1	18.8
0.672222	19.8	25.4	17.1	23.1	18.8
0.684444	19.8	25.5	17.1	23.1	18.8
0.696666	19.8	25.6	17.1	23.1	18.8
0.708889	19.8	25.5	17.1	23.1	18.8
0.721111	19.8	25.4	17.1	23.1	18.8
0.733333	19.7	25.2	17.1	23.1	18.8
0.745555	19.7	25.1	17.1	23.1	18.8
0.757777	19.7	24.9	17.1	23.1	18.8
0.77	19.7	24.7	17.1	23.1	18.8
0.782222	19.7	24.5	17.1	23.1	18.8
0.794444	19.7	24.4	17.1	23.1	18.8
0.806666	19.7	24.2	17	23.1	18.8
0.818888	19.7	24.1	17	23.1	18.8
0.831111	19.7	24	17	23.1	18.8
0.843333	19.7	23.9	17	23	18.8
0.855555	19.7	23.7	17	23	18.8
0.867777	19.7	23.6	17	23.1	18.8
0.88	19.7	23.6	17	23	18.7
0.892222	19.7	23.5	17	23	18.7
0.904444	19.7	23.4	17	23	18.7
0.916666	19.7	23.3	17	23.1	18.7
0.928888	19.7	23.3	17	23	18.7
0.941111	19.7	23.2	17	23	18.7
0.953333	19.7	23.1	17	23	18.7
0.965555	19.7	23.1	17	23	18.7
0.977777	19.7	23	17	23	18.7
0.989999	19.7	23	17	23	18.7
1.002222	19.7	23	17	23	18.7
1.014444	19.7	22.9	17	23	18.7
1.026666	19.7	22.9	17	23	18.7
1.038888	19.7	22.9	17	23	18.7
1.051111	19.7	22.8	17	23	18.7
1.063333	19.7	22.8	17	23	18.7
1.075555	19.7	22.8	17	23	18.7
1.087777	19.7	22.7	17	23	18.7
1.099999	19.7	22.7	17	23	18.7
1.112222	19.7	22.7	17	23	18.7
1.124444	19.7	22.7	17	23	18.7
1.136666	19.7	22.7	17	23	18.7
1.148888	19.7	22.7	17	23	18.7
1.161111	19.7	22.6	17	23	18.7
1.173333	19.7	22.6	17	23	18.7
1.185555	19.7	22.6	17	23	18.7
1.197777	19.6	22.6	17	23	18.7
1.209999	19.6	22.6	17	23	18.7
1.222222	19.6	22.6	17	23	18.7
1.234444	19.6	22.6	17	23	18.7
1.246666	19.6	22.6	17	23	18.7
1.258888	19.6	22.6	17	23	18.7
1.27111	19.6	22.5	17	23	18.7
1.283333	19.6	22.5	17	23	18.7
1.295555	19.6	22.5	17	23	18.7
1.307777	19.6	22.5	17	23	18.7
1.319999	19.6	22.5	17	23	18.7
1.332222	19.6	22.5	17.1	23	18.7
1.344444	19.6	22.5	17.1	23	18.7
1.356666	19.6	22.5	17.1	23	18.7
1.368888	19.5	22.5	17.1	23	18.7
1.38111	19.5	22.5	17.1	23	18.7
1.393333	19.5	22.5	17.1	23	18.7
1.405555	19.5	22.5	17.1	23	18.7
1.417777	19.5	22.5	17.1	23	18.7
1.429999	19.5	22.5	17.1	23	18.7
1.442221	19.5	22.5	17.1	23	18.6
1.454444	19.5	22.5	17.1	23	18.6
1.466666	19.5	22.5	17.1	23	18.6
1.478888	19.5	22.5	17.1	23	18.6
1.49111	19.5	22.4	17.1	23	18.6
1.503333	19.5	22.4	17.1	23	18.6
1.515555	19.5	22.4	17.1	23	18.6
1.527777	19.5	22.4	17.1	23	18.6
1.539999	19.5	22.4	17.1	23	18.6
1.552221	19.5	22.4	17.1	23	18.6
1.564444	19.5	22.4	17.1	23	18.6
1.576666	19.5	22.4	17.1	23	18.6
1.588888	19.5	22.4	17.1	23	18.6
1.60111	19.5	22.4	17.1	23	18.6
1.613333	19.4	22.4	17.1	23	18.6
1.625555	19.4	22.4	17.1	23	18.6
1.637777	19.4	22.4	17.1	23	18.6
1.649999	19.4	22.4	17.1	23	18.6
1.662221	19.4	22.4	17.1	23	18.6
1.674444	19.4	22.4	17.1	23	18.5
1.686666	19.4	22.4	17.1	23	18.5
1.698888	19.4	22.4	17.1	23	18.5
1.71111	19.4	22.4	17.1	23	18.5
1.723332	19.4	22.4	17.1	23	18.5
1.735555	19.4	22.4	17.1	23	18.5
1.747777	19.4	22.4	17.1	23	18.5
1.759999	19.4	22.4	17.1	23	18.5
1.772221	19.4	22.4	17.1	23	18.5
1.784444	19.4	22.4	17.1	23	18.5
1.796666	19.4	22.4	17.1	23	18.5
1.808888	19.4	22.4	17.1	23	18.5
1.82111	19.4	22.5	17.1	23	18.5
1.833332	19.4	22.5	17.1	23	18.5
1.845555	19.4	22.5	17.1	23	18.5
1.857777	19.4	22.5	17.1	23	18.5
1.869999	19.3	22.5	17.1	23	18.5
1.882221	19.3	22.5	17.1	23	18.5
1.894443	19.3	22.5	17.1	23	18.5
1.906666	19.3	22.5	17.1	23	18.5
1.918888	19.3	22.5	17.1	23	18.5
1.93111	19.3	22.5	17.1	23	18.5
1.943332	19.3	22.5	17.1	23	18.4
1.955555	19.3	22.5	17.1	23	18.4
1.967777	19.3	22.5	17.1	23	18.4
1.979999	19.3	22.5	17.1	23	18.4
1.992221	19.3	22.5	17.1	23	18.4
2.004443	19.3	22.5	17.1	23	18.4
2.016666	19.3	22.5	17.1	23	18.4
2.028888	19.3	22.5	17.1	23	18.4
2.04111	19.3	22.5	17.1	23	18.4
2.053332	19.3	22.5	17.1	23	18.4
2.065555	19.3	22.5	17.1	23	18.4
2.077777	19.3	22.5	17.1	23	18.4
2.089999	19.3	22.5	17.1	23	18.4
2.102221	19.3	22.5	17.1	23	18.4
2.114443	19.3	22.5	17.1	23	18.4
2.126666	19.3	22.5	17.1	23	18.4
2.138888	19.3	22.5	17.1	23	18.4
2.15111	19.3	22.6	17.1	23	18.4
2.163332	19.3	22.6	17.1	23	18.4
2.175554	19.3	22.6	17.1	23	18.4
2.187777	19.2	22.6	17.1	23	18.4
2.199999	19.2	22.6	17.1	23	18.4
2.212221	19.2	22.6	17.1	23	18.4
2.224443	19.2	22.6	17.1	23	18.4
2.236666	19.2	22.6	17.1	23	18.4
2.248888	19.2	22.6	17.1	23	18.4
2.26111	19.2	22.6	17.1	23	18.4
2.273332	19.2	22.6	17.1	23	18.4
2.285554	19.2	22.6	17.1	22.9	18.4
2.297777	19.2	22.6	17.1	22.9	18.4
2.309999	19.2	22.6	17.1	22.9	18.4
2.322221	19.2	22.6	17.1	22.9	18.4
2.334443	19.2	22.6	17.1	22.9	18.4
2.346665	19.2	22.6	17.1	22.9	18.4
2.358888	19.2	22.6	17.1	22.9	18.4
2.37111	19.2	22.6	17.1	22.9	18.4
2.383332	19.2	22.6	17.1	22.9	18.3
2.395554	19.2	22.6	17.1	22.9	18.3
2.407777	19.2	22.6	17.1	22.9	18.3
2.419999	19.2	22.7	17.1	22.9	18.3
2.432221	19.1	22.7	17.1	22.9	18.3
2.444443	19.1	22.7	17.1	22.9	18.3
2.456665	19.1	22.7	17.1	22.9	18.3
2.468888	19.1	22.7	17.1	22.9	18.3
2.48111	19.1	22.7	17.1	22.9	18.3
2.493332	19.1	22.7	17.1	22.9	18.3
2.505554	19.1	22.7	17.1	22.9	18.3
2.517776	19.1	22.7	17.1	22.9	18.3
2.529999	19.1	22.7	17.1	22.9	18.3
2.542221	19.1	22.7	17.1	22.9	18.3
2.554443	19.1	22.7	17.1	22.9	18.3
2.566665	19.1	22.7	17.1	22.9	18.3
2.578888	19.1	22.7	17.1	22.9	18.3
2.59111	19.1	22.7	17.1	22.9	18.3
2.603332	19.1	22.7	17.1	22.9	18.3
2.615554	19.1	22.7	17.1	22.9	18.3
2.627776	19.1	22.7	17.1	22.9	18.3
2.639999	19.1	22.7	17.1	22.9	18.3
2.652221	19.1	22.7	17.1	22.9	18.3
2.664443	19.1	22.8	17.1	22.9	18.3
2.676665	19.1	22.8	17.1	22.9	18.3
2.688888	19	22.8	17.1	22.9	18.3
2.70111	19	22.8	17.1	22.9	18.3
2.713332	19	22.8	17.1	22.9	18.3
2.725554	19	22.8	17.1	22.9	18.3
2.737776	19	22.8	17.1	22.9	18.3
2.749999	19	22.8	17.1	22.9	18.3
2.762221	19	22.8	17.1	22.9	18.3
2.774443	19	22.8	17.1	22.9	18.3
2.786665	19	22.8	17.1	22.9	18.3
2.798887	19	22.8	17.1	22.9	18.3
2.81111	19	22.8	17.1	22.9	18.3
2.823332	19	22.8	17.1	22.9	18.3
2.835554	19	22.8	17.1	22.8	18.3
2.847776	19	22.8	17.1	22.8	18.3
2.859999	19	22.8	17.1	22.8	18.3
2.872221	19	22.8	17.1	22.8	18.3
2.884443	19	22.8	17.1	22.8	18.3
2.896665	19	22.9	17.1	22.8	18.3
2.908887	19	22.9	17.1	22.8	18.3
2.92111	19	22.9	17.1	22.8	18.2
2.933332	19	22.9	17.1	22.8	18.2
2.945554	19	22.9	17.1	22.8	18.2
2.957776	18.9	22.9	17.1	22.8	18.2
2.969998	18.9	22.9	17.1	22.8	18.2
2.982221	18.9	22.9	17.1	22.8	18.2
2.994443	18.9	22.9	17.1	22.8	18.2
3.006665	18.9	22.9	17.1	22.8	18.2
3.018887	18.9	22.9	17.1	22.8	18.2
3.03111	18.9	22.9	17.1	22.8	18.2
3.043332	18.9	22.9	17.1	22.8	18.2
3.055554	18.9	22.9	17.1	22.8	18.2
3.067776	18.9	22.9	17.1	22.8	18.2
3.079998	18.9	22.9	17.1	22.8	18.2
3.092221	18.9	22.9	17.1	22.8	18.2
3.104443	18.9	22.9	17.1	22.8	18.2
3.116665	18.9	22.9	17.1	22.8	18.2
3.128887	18.9	22.9	17.1	22.8	18.2
3.14111	18.9	22.9	17.1	22.8	18.2
3.153332	18.9	23	17.1	22.8	18.1
3.165554	18.9	22.9	17.1	22.8	18.1
3.177776	18.9	22.9	17.1	22.8	18.1
3.189998	18.9	22.9	17.1	22.8	18.1
3.202221	18.8	23	17.1	22.8	18.1
3.214443	18.8	23	17.1	22.8	18.1
3.226665	18.8	23	17.1	22.8	18.1
3.238887	18.8	23	17.1	22.8	18.1
3.251109	18.8	23	17.1	22.8	18.1
3.263332	18.8	23	17.1	22.8	18.1
3.275554	18.8	23	17.1	22.8	18.1
3.287776	18.8	23	17.1	22.8	18.1
3.299998	18.8	23	17.1	22.8	18.1
3.312221	18.8	23	17.1	22.8	18.1
3.324443	18.8	23	17.2	22.8	18.1
3.336665	18.8	23	17.1	22.8	18.1
3.348887	18.8	23	17.2	22.8	18.1
3.361109	18.8	23	17.2	22.8	18.1
3.373332	18.8	23	17.2	22.8	18.1
3.385554	18.8	23	17.2	22.8	18.1
3.397776	18.8	23	17.2	22.8	18.1
3.409998	18.8	23	17.2	22.8	18.1
3.42222	18.8	23	17.2	22.7	18.1
3.434443	18.8	23	17.2	22.7	18.1
3.446665	18.8	23	17.2	22.7	18
3.458887	18.8	23	17.2	22.7	18
3.471109	18.7	23	17.2	22.7	18
3.483332	18.7	23	17.2	22.7	18
3.495554	18.7	23	17.2	22.7	18
3.507776	18.7	23	17.2	22.7	18
3.519998	18.7	23	17.2	22.7	18
3.53222	18.7	23	17.2	22.7	18
3.544443	18.7	23	17.2	22.7	18
3.556665	18.7	23	17.2	22.7	18
3.568887	18.7	23	17.2	22.7	18
3.581109	18.7	23	17.2	22.7	18
3.593332	18.7	23	17.2	22.7	18
3.605554	18.7	23	17.2	22.7	18
3.617776	18.7	23	17.2	22.7	18
3.629998	18.7	23	17.2	22.7	18
3.64222	18.7	23	17.2	22.7	18
3.654443	18.7	23	17.2	22.7	18
3.666665	18.7	23	17.2	22.7	18
3.678887	18.7	23	17.2	22.7	18
3.691109	18.7	23	17.2	22.7	18
3.703331	18.7	23	17.2	22.7	18
3.715554	18.6	23	17.2	22.7	18
3.727776	18.6	23	17.2	22.7	18
3.739998	18.6	23	17.2	22.7	18
3.75222	18.6	23	17.2	22.7	18
3.764443	18.6	23	17.2	22.7	18
3.776665	18.6	23	17.2	22.7	18
3.788887	18.6	23	17.2	22.7	18
3.801109	18.6	23	17.2	22.7	18
3.813331	18.6	23	17.2	22.7	18
3.825554	18.6	23	17.2	22.7	18
3.837776	18.6	23	17.2	22.7	18
3.849998	18.6	23	17.2	22.7	18
3.86222	18.6	23.1	17.2	22.7	17.9
3.874442	18.6	23.1	17.2	22.7	17.9
3.886665	18.6	23.1	17.2	22.7	17.9
3.898887	18.6	23.1	17.2	22.7	17.9
3.911109	18.6	23.1	17.2	22.7	17.9
3.923331	18.6	23.1	17.2	22.7	17.9
3.935554	18.6	23.1	17.2	22.7	17.9
3.947776	18.6	23.1	17.2	22.7	17.9
3.959998	18.6	23.1	17.2	22.7	17.9
3.97222	18.6	23.1	17.2	22.7	17.9
3.984442	18.6	23.1	17.2	22.7	17.9
3.996665	18.6	23.1	17.2	22.7	17.9
4.008887	18.5	23.1	17.2	22.7	17.9
4.021109	18.5	23.1	17.2	22.7	17.9
4.033331	18.5	23.1	17.2	22.6	17.9
4.045553	18.5	23.1	17.2	22.6	17.9
4.057776	18.5	23.1	17.2	22.6	17.9
4.069998	18.5	23.1	17.2	22.6	17.9
4.08222	18.5	23.1	17.2	22.6	17.9
4.094442	18.5	23.1	17.2	22.6	17.8
4.106665	18.5	23.1	17.2	22.6	17.8
4.118887	18.5	23.1	17.2	22.6	17.8
4.131109	18.5	23.1	17.2	22.6	17.8
4.143331	18.5	23.1	17.2	22.6	17.8
4.155553	18.5	23.1	17.2	22.6	17.8
4.167776	18.5	23.1	17.2	22.6	17.8
4.179998	18.5	23.1	17.2	22.6	17.8
4.19222	18.5	23.1	17.2	22.6	17.8
4.204442	18.5	23.1	17.2	22.6	17.8
4.216665	18.5	23.1	17.2	22.6	17.8
4.228887	18.5	23.1	17.2	22.6	17.8
4.241109	18.5	23.1	17.2	22.6	17.8
4.253331	18.5	23.1	17.2	22.6	17.8
4.265553	18.5	23.1	17.2	22.6	17.8
4.277776	18.5	23.1	17.2	22.6	17.8
4.289998	18.5	23.1	17.2	22.6	17.8
4.30222	18.5	23.1	17.2	22.6	17.8
4.314442	18.4	23.1	17.2	22.6	17.8
4.326664	18.4	23.1	17.2	22.6	17.8
4.338887	18.4	23.1	17.2	22.6	17.8
4.351109	18.4	23.1	17.2	22.6	17.8
4.363331	18.4	23.1	17.2	22.6	17.8
4.375553	18.4	23.1	17.2	22.6	17.8
4.387776	18.4	23.1	17.2	22.6	17.8
4.399998	18.4	23.1	17.2	22.6	17.8
4.41222	18.4	23.1	17.2	22.6	17.8
4.424442	18.4	23.1	17.2	22.6	17.8
4.436664	18.4	23.1	17.2	22.6	17.8
4.448887	18.4	23.1	17.2	22.6	17.8
4.461109	18.4	23.1	17.2	22.6	17.8
4.473331	18.4	23.1	17.2	22.6	17.8
4.485553	18.4	23.1	17.2	22.6	17.7
4.497775	18.4	23.2	17.2	22.5	17.7
4.509998	18.4	23.2	17.2	22.5	17.7
4.52222	18.4	23.2	17.2	22.5	17.7
4.534442	18.4	23.2	17.2	22.5	17.7
4.546664	18.4	23.2	17.2	22.5	17.7
4.558887	18.4	23.2	17.2	22.5	17.7
4.571109	18.4	23.2	17.2	22.5	17.7
4.583331	18.4	23.2	17.2	22.5	17.7
4.595553	18.4	23.2	17.2	22.5	17.7
4.607775	18.4	23.2	17.2	22.5	17.7
4.619998	18.4	23.2	17.2	22.5	17.7
4.63222	18.4	23.2	17.2	22.5	17.7
4.644442	18.4	23.2	17.2	22.5	17.7
4.656664	18.4	23.2	17.2	22.5	17.7
4.668887	18.4	23.2	17.2	22.5	17.7
4.681109	18.4	23.2	17.2	22.5	17.7
4.693331	18.3	23.2	17.2	22.5	17.7
4.705553	18.3	23.2	17.2	22.5	17.7
4.717775	18.3	23.2	17.2	22.5	17.7
4.729998	18.3	23.2	17.2	22.5	17.7
4.74222	18.3	23.2	17.2	22.5	17.7
4.754442	18.3	23.2	17.2	22.5	17.7
4.766664	18.3	23.2	17.2	22.5	17.7
4.778886	18.3	23.2	17.2	22.5	17.7
4.791109	18.3	23.2	17.2	22.5	17.7
4.803331	18.3	23.2	17.2	22.5	17.7
4.815553	18.3	23.2	17.2	22.5	17.7
4.827775	18.3	23.2	17.2	22.5	17.7
4.839998	18.3	23.2	17.2	22.5	17.7
4.85222	18.3	23.2	17.2	22.5	17.7
4.864442	18.3	23.2	17.2	22.5	17.7
4.876664	18.3	23.2	17.2	22.5	17.7
4.888886	18.3	23.2	17.2	22.5	17.7
4.901109	18.3	23.2	17.2	22.5	17.7
4.913331	18.3	23.2	17.2	22.4	17.7
4.925553	18.3	23.2	17.2	22.4	17.6
4.937775	18.2	23.2	17.2	22.4	17.6
4.949997	18.2	23.2	17.2	22.4	17.6
4.96222	18.2	23.2	17.2	22.4	17.6
4.974442	18.2	23.2	17.2	22.4	17.6
4.986664	18.2	23.2	17.2	22.4	17.6
4.998886	18.2	23.2	17.2	22.4	17.6
5.011109	18.2	23.2	17.2	22.4	17.6
5.023331	18.2	23.2	17.2	22.4	17.6
5.035553	18.2	23.2	17.2	22.4	17.6
5.047775	18.2	23.2	17.2	22.4	17.6
5.059997	18.2	23.2	17.2	22.4	17.6
5.07222	18.2	23.2	17.2	22.4	17.6
5.084442	18.2	23.2	17.2	22.4	17.6
5.096664	18.2	23.2	17.2	22.4	17.6
5.108886	18.2	23.2	17.2	22.4	17.6
5.121109	18.1	23.2	17.2	22.4	17.6
5.133331	18.1	23.2	17.2	22.4	17.6
5.145553	18.1	23.2	17.2	22.4	17.6
5.157775	18.1	23.2	17.2	22.4	17.6
5.169997	18.1	23.2	17.2	22.4	17.6
5.18222	18.1	23.2	17.2	22.4	17.6
5.194442	18.1	23.2	17.2	22.4	17.6
5.206664	18.1	23.2	17.2	22.4	17.6
5.218886	18.1	23.2	17.2	22.4	17.6
5.231108	18.1	23.2	17.2	22.4	17.6
5.243331	18.1	23.2	17.2	22.4	17.6
5.255553	18.1	23.2	17.2	22.4	17.6
5.267775	18.1	23.2	17.2	22.4	17.6
5.279997	18.1	23.2	17.2	22.4	17.6
5.29222	18	23.2	17.2	22.4	17.6
5.304442	18	23.2	17.2	22.4	17.6
5.316664	18	23.2	17.2	22.4	17.6
5.328886	18	23.2	17.2	22.4	17.6
5.341108	18	23.2	17.2	22.4	17.6
5.353331	18	23.2	17.2	22.4	17.6
5.365553	18	23.2	17.2	22.4	17.6
5.377775	18	23.2	17.2	22.4	17.6
5.389997	18	23.2	17.2	22.4	17.6
5.402219	18	23.2	17.2	22.4	17.6
5.414442	18	23.2	17.2	22.4	17.6
5.426664	18	23.2	17.2	22.4	17.6
5.438886	18	23.2	17.2	22.4	17.6
5.451108	18	23.2	17.2	22.4	17.6
5.463331	18	23.2	17.2	22.4	17.6
5.475553	18	23.2	17.2	22.4	17.6
5.487775	17.9	23.2	17.2	22.4	17.6
5.499997	17.9	23.2	17.2	22.4	17.6
5.512219	17.9	23.2	17.2	22.4	17.6
5.524442	17.9	23.2	17.2	22.4	17.6
5.536664	17.9	23.2	17.2	22.4	17.6
5.548886	17.9	23.2	17.2	22.4	17.6
5.561108	17.9	23.2	17.2	22.4	17.6
5.57333	17.9	23.2	17.2	22.4	17.6
5.585553	17.9	23.2	17.2	22.4	17.6
5.597775	17.9	23.2	17.2	22.4	17.6
5.609997	17.9	23.2	17.2	22.4	17.6
5.622219	17.9	23.2	17.2	22.4	17.6
5.634442	17.9	23.2	17.2	22.4	17.6
5.646664	17.8	23.2	17.2	22.4	17.6
5.658886	17.8	23.2	17.2	22.4	17.6
5.671108	17.8	23.2	17.2	22.4	17.6
5.68333	17.8	23.2	17.2	22.3	17.6
5.695553	17.8	23.2	17.2	22.3	17.6
5.707775	17.8	23.2	17.2	22.3	17.6
5.719997	17.8	23.2	17.2	22.3	17.6
5.732219	17.8	23.2	17.2	22.3	17.5
5.744442	17.8	23.2	17.2	22.3	17.5
5.756664	17.8	23.2	17.2	22.3	17.5
5.768886	17.8	23.2	17.2	22.3	17.5
5.781108	17.8	23.2	17.2	22.3	17.5
5.79333	17.8	23.2	17.2	22.3	17.5
5.805553	17.8	23.2	17.2	22.3	17.5
5.817775	17.8	23.2	17.2	22.3	17.5
5.829997	17.8	23.2	17.2	22.3	17.5
5.842219	17.8	23.2	17.2	22.3	17.5
5.854441	17.8	23.2	17.2	22.3	17.5
5.866664	17.8	23.2	17.2	22.3	17.5
5.878886	17.8	23.1	17.2	22.3	17.5
5.891108	17.8	23.1	17.2	22.3	17.5
5.90333	17.8	23.1	17.2	22.3	17.5
5.915553	17.8	23.1	17.2	22.3	17.5
5.927775	17.8	23.1	17.2	22.3	17.5
5.939997	17.7	23.1	17.2	22.3	17.5
5.952219	17.7	23.1	17.2	22.3	17.5
5.964441	17.7	23.1	17.2	22.3	17.5
5.976664	17.7	23.1	17.2	22.3	17.5
5.988886	17.7	23.1	17.2	22.3	17.5
6.001108	17.7	23.1	17.2	22.3	17.5
6.01333	17.7	23.1	17.2	22.3	17.5
6.025552	17.7	23.1	17.2	22.3	17.5
6.037775	17.7	23.1	17.2	22.3	17.5
6.049997	17.7	23.1	17.2	22.3	17.5
6.062219	17.7	23.1	17.2	22.3	17.5
6.074441	17.7	23.1	17.2	22.3	17.5
6.086664	17.7	23.1	17.2	22.3	17.5
6.098886	17.7	23.1	17.2	22.3	17.5
6.111108	17.7	23.1	17.2	22.3	17.5
6.12333	17.7	23.1	17.2	22.2	17.5
6.135552	17.7	23.1	17.2	22.2	17.5
6.147775	17.7	23.1	17.2	22.2	17.5
6.159997	17.6	23.1	17.2	22.2	17.5
6.172219	17.6	23.1	17.2	22.2	17.5
6.184441	17.6	23.1	17.2	22.2	17.5
6.196664	17.6	23.1	17.2	22.2	17.5
6.208886	17.6	23.1	17.2	22.2	17.5
6.221108	17.6	23.1	17.2	22.2	17.5
6.23333	17.6	23.1	17.2	22.2	17.5
6.245552	17.6	23.1	17.2	22.2	17.5
6.257775	17.6	23.1	17.2	22.2	17.5
6.269997	17.6	23.1	17.2	22.2	17.5
6.282219	17.6	23.1	17.2	22.2	17.5
6.294441	17.6	23.1	17.2	22.2	17.5
6.306663	17.6	23.1	17.2	22.2	17.5
6.318886	17.6	23.1	17.2	22.2	17.5
6.331108	17.6	23.1	17.2	22.2	17.5
6.34333	17.6	23.1	17.2	22.2	17.5
6.355552	17.6	23.1	17.2	22.2	17.5
6.367775	17.6	23.1	17.2	22.2	17.5
6.379997	17.6	23.1	17.2	22.2	17.5
6.392219	17.6	23.1	17.2	22.2	17.5
6.404441	17.6	23.1	17.2	22.2	17.5
6.416663	17.5	23.1	17.2	22.2	17.5
6.428886	17.5	23.1	17.2	22.2	17.5
6.441108	17.5	23.1	17.2	22.2	17.5
6.45333	17.5	23.1	17.2	22.2	17.5
6.465552	17.5	23	17.2	22.2	17.5
6.477774	17.5	23	17.2	22.2	17.5
6.489997	17.5	23	17.2	22.2	17.5
6.502219	17.5	23	17.2	22.2	17.5
6.514441	17.5	23	17.2	22.2	17.5
6.526663	17.5	23	17.2	22.1	17.5
6.538886	17.5	23	17.2	22.1	17.4
6.551108	17.5	23	17.2	22.1	17.4
6.56333	17.5	23	17.2	22.1	17.4
6.575552	17.5	23	17.2	22.1	17.4
6.587774	17.5	23	17.2	22.1	17.4
6.599997	17.5	23	17.2	22.1	17.4
6.612219	17.5	23	17.2	22.1	17.4
6.624441	17.5	23	17.2	22.1	17.4
6.636663	17.5	23	17.2	22.1	17.4
6.648886	17.5	23	17.2	22.1	17.4
6.661108	17.5	23	17.2	22.1	17.4
6.67333	17.5	23	17.2	22.1	17.4
6.685552	17.5	23	17.2	22.1	17.4
6.697774	17.4	23	17.2	22.1	17.4
6.709997	17.4	23	17.2	22.1	17.4
6.722219	17.4	23	17.2	22.1	17.4
6.734441	17.4	23	17.2	22.1	17.4
6.746663	17.4	23	17.2	22.1	17.4
6.758885	17.4	23	17.2	22.1	17.4
6.771108	17.4	23	17.2	22.1	17.4
6.78333	17.4	23	17.2	22.1	17.4
6.795552	17.4	23	17.2	22.1	17.4
6.807774	17.4	23	17.2	22.1	17.4
6.819997	17.4	23	17.2	22.1	17.4
6.832219	17.4	23	17.2	22.1	17.4
6.844441	17.4	23	17.2	22.1	17.4
6.856663	17.4	23	17.2	22.1	17.4
6.868885	17.4	23	17.2	22.1	17.4
6.881108	17.4	23	17.2	22.1	17.4
6.89333	17.4	23	17.2	22.1	17.4
6.905552	17.3	23	17.2	22.1	17.4
6.917774	17.3	23	17.2	22.1	17.4
6.929996	17.3	23	17.2	22.1	17.4
6.942219	17.3	23	17.1	22	17.4
6.954441	17.3	23	17.2	22	17.4
6.966663	17.3	23	17.1	22	17.4
6.978885	17.3	23	17.1	22	17.4
6.991108	17.3	23	17.1	22	17.4
7.00333	17.3	23	17.1	22	17.4
7.015552	17.3	23	17.1	22	17.4
7.027774	17.3	23	17.1	22	17.4
7.039996	17.3	23	17.1	22	17.4
7.052219	17.3	22.9	17.1	22	17.4
7.064441	17.3	22.9	17.1	22	17.4
7.076663	17.3	22.9	17.1	22	17.4
7.088885	17.3	22.9	17.1	22	17.4
7.101107	17.3	22.9	17.1	22	17.4
7.11333	17.3	22.9	17.1	22	17.4
7.125552	17.3	22.9	17.1	22	17.4
7.137774	17.2	22.9	17.1	22	17.4
7.149996	17.2	22.9	17.1	22	17.4
7.162219	17.2	22.9	17.1	22	17.4
7.174441	17.2	22.9	17.1	22	17.4
7.186663	17.2	22.9	17.1	22	17.4
7.198885	17.2	22.9	17.1	22	17.4
7.211107	17.2	22.9	17.1	22	17.4
7.22333	17.2	22.9	17.1	22	17.4
7.235552	17.2	22.9	17.1	22	17.4
7.247774	17.2	22.9	17.1	22	17.4
7.259996	17.2	22.9	17.1	22	17.4
7.272219	17.2	22.9	17.1	22	17.4
7.284441	17.2	22.9	17.1	22	17.4
7.296663	17.2	22.9	17.1	22	17.3
7.308885	17.2	22.9	17.1	22	17.3
7.321107	17.2	22.9	17.1	22	17.3
7.33333	17.2	22.9	17.1	22	17.3
7.345552	17.2	22.9	17.1	21.9	17.3
7.357774	17.2	22.9	17.1	21.9	17.3
7.369996	17.2	22.9	17.1	21.9	17.3
7.382218	17.2	22.9	17.1	21.9	17.3
7.394441	17.2	22.9	17.1	21.9	17.3
7.406663	17.2	22.9	17.1	21.9	17.3
7.418885	17.1	22.9	17.1	21.9	17.3
7.431107	17.1	22.9	17.1	21.9	17.3
7.44333	17.1	22.9	17.1	21.9	17.3
7.455552	17.1	22.9	17.1	21.9	17.3
7.467774	17.1	22.9	17.1	21.9	17.3
7.479996	17.1	22.8	17.1	21.9	17.3
7.492218	17.1	22.8	17.1	21.9	17.3
7.504441	17.1	22.8	17.1	21.9	17.3
7.516663	17.1	22.8	17.1	21.9	17.3
7.528885	17.1	22.8	17.1	21.9	17.3
7.541107	17.1	22.8	17.1	21.9	17.3
7.553329	17.1	22.8	17.1	21.9	17.3
7.565552	17.1	22.8	17.1	21.9	17.3
7.577774	17.1	22.8	17.1	21.9	17.3
7.589996	17.1	22.8	17.1	21.9	17.3
7.602218	17.1	22.8	17.1	21.9	17.3
7.614441	17.1	22.8	17.1	21.9	17.3
7.626663	17.1	22.8	17.1	21.9	17.3
7.638885	17.1	22.8	17.1	21.9	17.3
7.651107	17.1	22.8	17.1	21.9	17.3
7.663329	17.1	22.8	17.1	21.9	17.3
7.675552	17.1	22.8	17.1	21.9	17.3
7.687774	17	22.8	17.1	21.9	17.3
7.699996	17	22.8	17.1	21.9	17.3
7.712218	17	22.8	17.1	21.9	17.3
7.724441	17	22.8	17.1	21.9	17.3
7.736663	17	22.8	17.1	21.8	17.3
7.748885	17	22.8	17.1	21.8	17.3
7.761107	17	22.8	17.1	21.8	17.3
7.773329	17	22.8	17.1	21.8	17.3
7.785552	17	22.8	17.1	21.8	17.3
7.797774	17	22.8	17.1	21.8	17.3
7.809996	17	22.8	17.1	21.8	17.3
7.822218	17	22.8	17.1	21.8	17.3
7.83444	17	22.8	17.1	21.8	17.3
7.846663	17	22.8	17.1	21.8	17.3
7.858885	17	22.8	17.1	21.8	17.2
7.871107	17	22.8	17.1	21.8	17.2
7.883329	17	22.7	17.1	21.8	17.2
7.895552	17	22.7	17.1	21.8	17.2
7.907774	17	22.7	17.1	21.8	17.2
7.919996	17	22.7	17.1	21.8	17.3
7.932218	16.9	22.7	17.1	21.8	17.3
7.94444	16.9	22.7	17.1	21.8	17.3
7.956663	16.9	22.7	17.1	21.8	17.2
7.968885	16.9	22.7	17.1	21.8	17.2
7.981107	16.9	22.7	17.1	21.8	17.2
7.993329	16.9	22.7	17.1	21.8	17.2
8.005551	16.9	22.7	17.1	21.8	17.2
8.017774	16.9	22.7	17.1	21.8	17.2
8.029996	16.9	22.7	17.1	21.8	17.2
8.042218	16.9	22.7	17.1	21.8	17.2
8.05444	16.9	22.7	17.1	21.8	17.2
8.066663	16.9	22.7	17.1	21.8	17.2
8.078885	16.9	22.7	17.1	21.8	17.2
8.091107	16.9	22.7	17.1	21.8	17.2
8.103329	16.9	22.7	17.1	21.8	17.2
8.115551	16.9	22.7	17.1	21.8	17.2
8.127774	16.9	22.7	17.1	21.8	17.2
8.139996	16.9	22.7	17.1	21.8	17.2
8.152218	16.9	22.7	17.1	21.8	17.2
8.16444	16.9	22.7	17.1	21.8	17.2
8.176663	16.9	22.7	17.1	21.8	17.2
8.188885	16.9	22.7	17.1	21.8	17.2
8.201107	16.9	22.7	17.1	21.8	17.2
8.213329	16.9	22.7	17.1	21.8	17.2
8.225551	16.9	22.7	17.1	21.8	17.2
8.237774	16.9	22.7	17.1	21.8	17.2
8.249996	16.9	22.7	17.1	21.7	17.2
8.262219	16.9	22.7	17.1	21.7	17.2
8.27444	16.9	22.7	17.1	21.7	17.2
8.286662	16.9	22.7	17.1	21.7	17.2
8.298885	16.8	22.7	17.1	21.7	17.2
8.311107	16.8	22.7	17.1	21.7	17.2
8.323329	16.8	22.7	17.1	21.7	17.2
8.335551	16.8	22.6	17.1	21.7	17.2
8.347774	16.8	22.6	17.1	21.7	17.2
8.359996	16.8	22.6	17.1	21.7	17.2
8.372218	16.8	22.6	17.1	21.7	17.2
8.38444	16.8	22.6	17.1	21.7	17.2
8.396662	16.8	22.6	17.1	21.7	17.2
8.408885	16.8	22.6	17.1	21.7	17.2
8.421107	16.8	22.6	17.1	21.7	17.2
8.433329	16.8	22.6	17.1	21.7	17.2
8.445551	16.8	22.6	17.1	21.7	17.2
8.457773	16.8	22.6	17.1	21.7	17.1
8.469997	16.8	22.6	17.1	21.7	17.1
8.482218	16.8	22.6	17.1	21.7	17.1
8.49444	16.8	22.6	17.1	21.7	17.1
8.506662	16.8	22.6	17.1	21.7	17.1
8.518885	16.8	22.6	17.1	21.7	17.1
8.531107	16.8	22.6	17.1	21.7	17.1
8.543329	16.8	22.6	17.1	21.7	17.1
8.555551	16.8	22.6	17.1	21.7	17.1
8.567773	16.8	22.6	17.1	21.7	17.1
8.579996	16.8	22.6	17.1	21.7	17.1
8.592218	16.8	22.6	17.1	21.7	17.1
8.60444	16.8	22.6	17.1	21.7	17.1
8.616662	16.8	22.6	17.1	21.7	17.1
8.628884	16.8	22.6	17.1	21.7	17.1
8.641107	16.8	22.6	17.1	21.7	17.1
8.653329	16.8	22.6	17.1	21.7	17.1
8.665551	16.8	22.6	17.1	21.7	17.1
8.677774	16.8	22.6	17.1	21.7	17.1
8.689996	16.8	22.5	17.1	21.7	17.1
8.702218	16.8	22.5	17.1	21.7	17.1
8.71444	16.8	22.5	17.1	21.7	17.1
8.726662	16.8	22.5	17.1	21.7	17.1
8.738884	16.8	22.5	17.1	21.6	17.1
8.751107	16.7	22.5	17.1	21.6	17.1
8.763329	16.7	22.5	17.1	21.6	17.1
8.775551	16.7	22.5	17.1	21.6	17.1
8.787773	16.7	22.5	17.1	21.6	17.1
8.799996	16.7	22.5	17.1	21.6	17.1
8.812218	16.7	22.5	17.1	21.6	17.1
8.82444	16.7	22.5	17.1	21.6	17.1
8.836662	16.7	22.5	17.1	21.6	17.1
8.848884	16.7	22.5	17.1	21.6	17.1
8.861107	16.7	22.5	17.1	21.6	17.1
8.873329	16.7	22.5	17.1	21.6	17.1
8.885552	16.7	22.5	17.1	21.6	17.1
8.897773	16.7	22.5	17.1	21.6	17.1
8.909995	16.7	22.5	17.1	21.6	17.1
8.922218	16.7	22.5	17.1	21.6	17.1
8.93444	16.7	22.5	17.1	21.6	17
8.946662	16.7	22.5	17.1	21.6	17
8.958884	16.7	22.5	17.1	21.6	17
8.971107	16.7	22.5	17.1	21.6	17.1
8.983329	16.7	22.5	17.1	21.6	17.1
8.995551	16.7	22.5	17.1	21.6	17.1
9.007773	16.7	22.5	17.1	21.6	17.1
9.019995	16.7	22.5	17.1	21.6	17
9.032218	16.6	22.5	17.1	21.6	17
9.04444	16.6	22.5	17.1	21.6	17
9.056662	16.6	22.4	17.1	21.6	17
9.068884	16.6	22.4	17.1	21.6	17
9.081106	16.6	22.4	17.1	21.6	17
9.093329	16.6	22.4	17.1	21.6	17
9.105551	16.6	22.4	17.1	21.6	17
9.117773	16.6	22.4	17.1	21.6	17
9.129995	16.6	22.4	17.1	21.6	17
9.142218	16.6	22.4	17.1	21.6	17
9.15444	16.6	22.4	17.1	21.6	17
9.166662	16.6	22.4	17.1	21.5	17
9.178884	16.6	22.4	17.1	21.5	17
9.191106	16.6	22.4	17.1	21.5	17
9.203329	16.6	22.4	17.1	21.5	17
9.215551	16.6	22.4	17.1	21.5	17
9.227773	16.6	22.4	17.1	21.5	17
9.239995	16.6	22.4	17.1	21.5	17
9.252218	16.6	22.4	17.1	21.5	17
9.26444	16.6	22.4	17.1	21.5	17
9.276662	16.6	22.4	17.1	21.5	17
9.288884	16.6	22.4	17.1	21.5	17
9.301107	16.6	22.4	17.1	21.5	17
9.313329	16.6	22.4	17.1	21.5	17
9.325551	16.6	22.4	17.1	21.5	17
9.337773	16.6	22.4	17.1	21.5	17
9.349995	16.6	22.4	17.1	21.5	17
9.362217	16.5	22.4	17.1	21.5	17
9.37444	16.5	22.4	17.1	21.5	17
9.386662	16.5	22.4	17.1	21.5	17
9.398884	16.5	22.4	17.1	21.5	17
9.411106	16.5	22.4	17.1	21.5	17
9.423329	16.5	22.4	17.1	21.5	17
9.435551	16.5	22.4	17.1	21.5	17
9.447773	16.5	22.4	17.1	21.5	17
9.459995	16.5	22.4	17.1	21.5	17
9.472217	16.5	22.4	17.1	21.5	17
9.48444	16.5	22.4	17.1	21.5	17
9.496662	16.5	22.4	17.1	21.5	17
9.508884	16.5	22.4	17.1	21.5	17
9.521106	16.5	22.4	17.1	21.5	17
9.533328	16.5	22.4	17.1	21.5	17
9.545551	16.5	22.4	17.1	21.5	17
9.557773	16.5	22.4	17.1	21.5	17
9.569995	16.5	22.4	17.1	21.4	17
9.582217	16.5	22.4	17.1	21.4	16.9
9.594441	16.5	22.4	17.1	21.4	17
9.606662	16.5	22.4	17.1	21.4	17
9.618884	16.5	22.3	17.1	21.4	17
9.631106	16.5	22.3	17.1	21.4	16.9
9.643328	16.5	22.3	17.1	21.4	17
9.655551	16.5	22.3	17.1	21.4	17
9.667773	16.5	22.3	17.1	21.4	17
9.679995	16.5	22.3	17.1	21.4	16.9
9.692217	16.5	22.3	17.1	21.4	16.9
9.70444	16.5	22.3	17.1	21.4	16.9
9.716662	16.5	22.3	17.1	21.4	16.9
9.728884	16.5	22.3	17.1	21.4	16.9
9.741106	16.5	22.3	17.1	21.4	16.9
9.753328	16.5	22.3	17.1	21.4	16.9
9.765551	16.4	22.3	17.1	21.4	16.9
9.777773	16.4	22.3	17.1	21.4	16.9
9.789995	16.4	22.3	17.1	21.4	16.9
9.802217	16.4	22.3	17.1	21.4	16.9
9.814439	16.4	22.3	17.1	21.4	16.9
9.826662	16.4	22.3	17.1	21.4	16.9
9.838884	16.4	22.3	17.1	21.3	16.9
9.851106	16.4	22.2	17.1	21.3	16.9
9.863328	16.4	22.2	17.1	21.3	16.9
9.875551	16.4	22.2	17.1	21.3	16.9
9.887773	16.4	22.2	17.1	21.3	16.9
9.899995	16.4	22.2	17.1	21.3	16.9
9.912217	16.4	22.2	17.1	21.3	16.9
9.924439	16.4	22.2	17.1	21.3	16.9
9.936662	16.4	22.2	17.1	21.3	16.9
9.948884	16.4	22.2	17.1	21.3	16.9
9.961106	16.4	22.2	17.1	21.3	16.9
9.973328	16.4	22.2	17.1	21.3	16.9
9.98555	16.4	22.2	17.1	21.3	16.9
9.997773	16.4	22.2	17.1	21.3	16.9
10.00999	16.4	22.2	17.1	21.3	16.9
10.02222	16.4	22.2	17.1	21.3	16.9
10.03444	16.4	22.2	17.1	21.3	16.9
10.04666	16.4	22.2	17.1	21.3	16.9
10.05888	16.4	22.2	17.1	21.3	16.9
10.07111	16.4	22.2	17.1	21.3	16.9
10.08333	16.4	22.2	17.1	21.3	16.9
10.09555	16.4	22.2	17.1	21.3	16.9
10.10777	16.4	22.2	17.1	21.3	16.9
10.11999	16.4	22.2	17.1	21.3	16.9
10.13222	16.4	22.2	17.1	21.2	16.9
10.14444	16.3	22.2	17.1	21.2	16.9
10.15666	16.3	22.2	17.1	21.2	16.9
10.16888	16.3	22.2	17.1	21.2	16.9
10.18111	16.3	22.2	17.1	21.2	16.9
10.19333	16.3	22.2	17.1	21.2	16.9
10.20555	16.3	22.1	17.1	21.2	16.9
10.21777	16.3	22.1	17.1	21.2	16.9
10.22999	16.3	22.1	17.1	21.2	16.9
10.24222	16.3	22.1	17.1	21.2	16.9
10.25444	16.3	22.1	17.1	21.2	16.9
10.26666	16.3	22.1	17.1	21.2	16.9
10.27888	16.3	22.1	17.1	21.2	16.9
10.29111	16.3	22.1	17.1	21.2	16.9
10.30333	16.3	22.1	17.1	21.2	16.9
10.31555	16.3	22.1	17.1	21.2	16.9
10.32777	16.3	22.1	17.1	21.2	16.9
10.33999	16.3	22.1	17.1	21.2	16.9
10.35222	16.3	22.1	17.1	21.2	16.9
10.36444	16.3	22.1	17.1	21.2	16.9
10.37666	16.3	22.1	17.1	21.2	16.9
10.38888	16.3	22.1	17.1	21.2	16.9
10.40111	16.3	22.1	17.1	21.2	16.9
10.41333	16.3	22.1	17.1	21.2	16.9
10.42555	16.3	22.1	17.1	21.1	16.9
10.43777	16.3	22.1	17.1	21.1	16.9
10.44999	16.3	22.1	17.1	21.1	16.9
10.46222	16.3	22.1	17.1	21.1	16.9
10.47444	16.3	22.1	17.1	21.1	16.9
10.48666	16.3	22.1	17.1	21.1	16.9
10.49888	16.3	22.1	17.1	21.1	16.9
10.51111	16.2	22.1	17.1	21.1	16.9
10.52333	16.2	22.1	17.1	21.1	16.9
10.53555	16.2	22.1	17.1	21.1	16.9
10.54777	16.2	22.1	17.1	21.1	16.9
10.55999	16.2	22.1	17.1	21.1	16.9
10.57222	16.2	22.1	17	21.1	16.9
10.58444	16.2	22.1	17	21.1	16.8
10.59666	16.2	22.1	17	21.1	16.8
10.60888	16.2	22.1	17	21.1	16.8
10.62111	16.2	22.1	17	21.1	16.8
10.63333	16.2	22.1	17	21.1	16.8
10.64555	16.2	22.1	17	21.1	16.8
10.65777	16.2	22.1	17.1	21.1	16.8
10.66999	16.2	22.1	17	21.1	16.8
10.68222	16.2	22.1	17	21.1	16.8
10.69444	16.2	22.1	17	21.1	16.8
10.70666	16.2	22.1	17	21.1	16.8
10.71888	16.2	22.1	17	21.1	16.8
10.73111	16.2	22.1	17	21.1	16.8
10.74333	16.2	22.1	17	21.1	16.8
10.75555	16.2	22.1	17	21.1	16.8
10.76777	16.2	22	17	21	16.8
10.77999	16.2	22	17	21	16.8
10.79222	16.2	22	17	21	16.8
10.80444	16.2	22	17	21	16.8
10.81666	16.1	22	17	21	16.8
10.82888	16.1	22	17	21	16.8
10.84111	16.1	22	17	21	16.8
10.85333	16.1	22	17	21	16.8
10.86555	16.1	22	17	21	16.8
10.87777	16.1	22	17	21	16.8
10.88999	16.1	22	17	21	16.8
10.90222	16.1	22	17	21	16.8
10.91444	16.1	22	17	21	16.8
10.92666	16.1	22	17	21	16.8
10.93888	16.1	22	17	21	16.8
10.95111	16.1	22	17	21	16.8
10.96333	16.1	22	17	21	16.8
10.97555	16.1	22	17	21	16.8
10.98777	16.1	22	17	21	16.7
10.99999	16.1	22	17	21	16.7
11.01222	16.1	22	17	21	16.7
11.02444	16.1	22	17	21	16.7
11.03666	16.1	22	17	21	16.7
11.04888	16.1	22	17	21	16.7
11.06111	16.1	22	17	21	16.7
11.07333	16.1	22	17	21	16.7
11.08555	16.1	22	17	21	16.7
11.09777	16.1	22	17	21	16.7
11.10999	16.1	22	17	21	16.7
11.12222	16.1	22	17	21	16.7
11.13444	16.1	22	17	21	16.7
11.14666	16.1	22	17	21	16.7
11.15888	16.1	22	17	21	16.7
11.17111	16.1	22	17	21	16.7
11.18333	16.1	22	17	21	16.7
11.19555	16.1	22	17	21	16.7
11.20777	16.1	22	17	21	16.7
11.21999	16.1	21.9	17	21	16.7
11.23222	16.1	21.9	17	21	16.7
11.24444	16.1	22	17	20.9	16.7
11.25666	16.1	21.9	17	20.9	16.7
11.26888	16.1	21.9	17	20.9	16.7
11.28111	16.1	21.9	17	20.9	16.7
11.29333	16	21.9	17	20.9	16.7
11.30555	16	21.9	17	20.9	16.7
11.31777	16	21.9	17	20.9	16.7
11.32999	16	21.9	17	20.9	16.7
11.34222	16	21.9	17	20.9	16.7
11.35444	16	21.9	17	20.9	16.7
11.36666	16	21.9	17	20.9	16.7
11.37888	16	21.9	17	20.9	16.7
11.39111	16	21.9	17	20.9	16.7
11.40333	16	21.9	17	20.9	16.7
11.41555	16	21.9	17	20.9	16.7
11.42777	16	21.9	17	20.9	16.6
11.43999	16	21.9	17	20.9	16.6
11.45222	16	21.9	17	20.9	16.6
11.46444	16	21.9	17	20.9	16.6
11.47666	16	21.9	17	20.9	16.6
11.48888	16	21.9	17	20.9	16.6
11.50111	16	21.9	17	20.9	16.6
11.51333	16	21.9	17	20.9	16.6
11.52555	16	21.9	17	20.9	16.6
11.53777	16	21.9	17	20.9	16.6
11.54999	16	21.9	17	20.9	16.6
11.56222	16	21.9	17	20.9	16.6
11.57444	16	21.9	17	20.9	16.6
11.58666	16	21.9	17	20.9	16.6
11.59888	16	21.9	17	20.9	16.6
11.61111	16	21.9	17	20.9	16.6
11.62333	16	21.9	17	20.9	16.6
11.63555	16	21.9	17	20.9	16.6
11.64777	16	21.9	17	20.8	16.5
11.65999	16	21.9	17	20.8	16.5
11.67222	16	21.9	17	20.8	16.5
11.68444	16	21.9	17	20.8	16.5
11.69666	16	21.8	17	20.8	16.5
11.70888	16	21.8	17	20.8	16.5
11.72111	16	21.8	17	20.8	16.5
11.73333	16	21.8	17	20.8	16.5
11.74555	16	21.8	17	20.8	16.5
11.75777	16	21.8	17	20.8	16.5
11.76999	16	21.8	17	20.8	16.5
11.78222	16	21.8	17	20.8	16.5
11.79444	16	21.8	17	20.8	16.5
11.80666	16	21.8	17	20.8	16.5
11.81888	16	21.8	17	20.8	16.5
11.83111	16	21.8	17	20.8	16.5
11.84333	16	21.8	17	20.8	16.5
11.85555	16	21.8	17	20.8	16.5
11.86777	16	21.8	17	20.8	16.5
11.87999	16	21.8	17	20.8	16.5
11.89222	16	21.8	17	20.8	16.5
11.90444	16	21.8	17	20.8	16.5
11.91666	16	21.8	17	20.8	16.5
11.92888	16	21.8	17	20.8	16.5
11.94111	15.9	21.8	17	20.8	16.5
11.95333	15.9	21.8	17	20.8	16.5
11.96555	15.9	21.8	17	20.8	16.5
11.97777	15.9	21.8	17	20.8	16.5
11.98999	15.9	21.8	17	20.8	16.5
12.00222	15.9	21.8	17	20.8	16.5
12.01444	15.9	21.8	17	20.8	16.4
12.02666	15.9	21.8	17	20.7	16.5
12.03888	15.9	21.8	17	20.7	16.5
12.0511	15.9	21.8	17	20.7	16.4
12.06333	15.9	21.8	17	20.7	16.4
12.07555	15.9	21.8	17	20.7	16.4
12.08777	15.9	21.8	17	20.7	16.4
12.09999	15.9	21.8	17	20.7	16.4
12.11222	15.9	21.8	17	20.7	16.4
12.12444	15.9	21.8	17	20.7	16.4
12.13666	15.9	21.8	17	20.7	16.4
12.14888	15.9	21.8	17	20.7	16.4
12.1611	15.9	21.8	17	20.7	16.4
12.17333	15.9	21.8	17	20.7	16.4
12.18555	15.9	21.8	17	20.7	16.4
12.19777	15.9	21.8	17	20.7	16.4
12.20999	15.9	21.8	17	20.7	16.4
12.22222	15.9	21.8	17	20.7	16.4
12.23444	15.9	21.8	17	20.7	16.4
12.24666	15.9	21.8	17	20.7	16.3
12.25888	15.9	21.7	17	20.7	16.3
12.2711	15.9	21.8	17	20.7	16.3
12.28333	15.9	21.7	17	20.7	16.3
12.29555	15.9	21.7	17	20.7	16.3
12.30777	15.9	21.7	17	20.7	16.3
12.31999	15.9	21.7	17	20.7	16.3
12.33222	15.9	21.7	17	20.7	16.3
12.34444	15.9	21.7	17	20.7	16.3
12.35666	15.9	21.7	17	20.7	16.3
12.36888	15.9	21.7	17	20.7	16.3
12.3811	15.9	21.7	17	20.7	16.3
12.39333	15.9	21.7	17	20.7	16.3
12.40555	15.9	21.7	17	20.7	16.3
12.41777	15.9	21.7	17	20.6	16.3
12.42999	15.9	21.7	17	20.6	16.3
12.44222	15.9	21.7	17	20.6	16.3
12.45444	15.9	21.7	17	20.6	16.3
12.46666	15.9	21.7	17	20.6	16.3
12.47888	15.9	21.7	17	20.6	16.3
12.4911	15.9	21.7	17	20.6	16.3
12.50333	15.9	21.7	17	20.6	16.2
12.51555	15.9	21.7	17	20.6	16.2
12.52777	15.9	21.7	17	20.6	16.2
12.53999	15.9	21.7	17	20.6	16.2
12.55222	15.9	21.7	17	20.6	16.2
12.56444	15.9	21.7	17	20.6	16.2
12.57666	15.9	21.7	17	20.6	16.2
12.58888	15.9	21.7	17	20.6	16.2
12.6011	15.9	21.7	17	20.6	16.2
12.61333	15.9	21.7	17	20.6	16.2
12.62555	15.9	21.7	17	20.6	16.2
12.63777	15.9	21.7	17	20.6	16.2
12.64999	15.9	21.7	17	20.6	16.2
12.66222	15.9	21.7	17	20.6	16.2
12.67444	15.9	21.7	17	20.6	16.2
12.68666	15.9	21.7	17	20.6	16.2
12.69888	15.9	21.7	17	20.6	16.2
12.7111	15.9	21.7	17	20.6	16.2
12.72333	15.9	21.7	16.9	20.6	16.2
12.73555	15.9	21.7	16.9	20.6	16.2
12.74777	15.9	21.7	16.9	20.6	16.2
12.75999	15.9	21.7	16.9	20.6	16.2
12.77222	15.9	21.7	16.9	20.6	16.2
12.78444	15.9	21.7	16.9	20.6	16.2
12.79666	15.9	21.7	16.9	20.6	16.2
12.80888	15.9	21.6	16.9	20.6	16.2
12.8211	15.9	21.7	16.9	20.5	16.2
12.83333	15.9	21.6	16.9	20.5	16.2
12.84555	15.9	21.6	16.9	20.5	16.2
12.85777	15.9	21.6	16.9	20.5	16.2
12.86999	15.9	21.6	16.9	20.5	16.2
12.88222	15.9	21.6	16.9	20.5	16.2
12.89444	15.9	21.6	16.9	20.5	16.2
12.90666	15.9	21.6	16.9	20.5	16.2
12.91888	15.9	21.6	16.9	20.5	16.1
12.9311	15.9	21.6	16.9	20.5	16.1
12.94333	15.9	21.6	16.9	20.5	16.1
12.95555	15.9	21.6	16.9	20.5	16.1
12.96777	15.9	21.6	16.9	20.5	16.1
12.97999	15.9	21.6	16.9	20.5	16.1
12.99222	15.9	21.6	16.9	20.5	16.1
13.00444	15.9	21.6	16.9	20.5	16.1
13.01666	15.9	21.6	16.9	20.5	16.1
13.02888	15.9	21.6	16.9	20.5	16.1
13.0411	15.9	21.6	16.9	20.5	16.1
13.05333	15.9	21.6	16.9	20.5	16.1
13.06555	15.9	21.6	16.9	20.5	16.1
13.07777	15.9	21.6	16.9	20.5	16.1
13.08999	15.9	21.6	16.9	20.5	16.1
13.10222	15.9	21.6	16.9	20.5	16.1
13.11444	15.9	21.6	16.9	20.5	16.1
13.12666	15.9	21.6	16.9	20.5	16.1
13.13888	15.9	21.6	16.9	20.5	16.1
13.1511	15.9	21.6	16.9	20.5	16.1
13.16333	15.9	21.6	16.9	20.5	16.1
13.17555	15.9	21.6	16.9	20.5	16.1
13.18777	15.9	21.6	16.9	20.5	16.1
13.19999	15.9	21.6	16.9	20.5	16.1
13.21222	15.9	21.6	16.9	20.4	16.1
13.22444	15.9	21.6	16.9	20.4	16.1
13.23666	15.9	21.6	16.9	20.4	16.1
13.24888	15.9	21.6	16.9	20.4	16.1
13.2611	15.9	21.6	16.9	20.4	16.1
13.27333	15.9	21.6	16.9	20.4	16.1
13.28555	15.9	21.5	16.9	20.4	16
13.29777	15.9	21.5	16.9	20.4	16
13.30999	15.9	21.5	16.9	20.4	16
13.32222	15.9	21.5	16.9	20.4	16
13.33444	15.9	21.5	16.9	20.4	16
13.34666	15.9	21.5	16.9	20.4	16
13.35888	15.9	21.5	16.9	20.4	16
13.3711	15.9	21.5	16.9	20.4	16
13.38333	15.9	21.5	16.9	20.4	16
13.39555	15.9	21.5	16.9	20.4	16
13.40777	15.9	21.5	16.9	20.4	16
13.41999	15.9	21.5	16.9	20.4	16
13.43222	15.9	21.5	16.9	20.4	16
13.44444	15.9	21.5	16.9	20.4	16
13.45666	15.9	21.5	16.9	20.4	16
13.46888	15.9	21.5	16.9	20.4	16
13.4811	15.9	21.5	16.9	20.4	15.9
13.49333	15.9	21.5	16.9	20.4	15.9
13.50555	15.9	21.5	16.9	20.4	15.9
13.51777	15.9	21.5	16.9	20.4	15.9
13.52999	15.9	21.5	16.9	20.4	15.9
13.54222	15.9	21.5	16.9	20.4	15.9
13.55444	15.9	21.5	16.9	20.4	15.9
13.56666	15.9	21.5	16.9	20.4	15.9
13.57888	15.9	21.5	16.9	20.4	15.9
13.5911	15.9	21.5	16.8	20.4	15.9
13.60333	15.9	21.5	16.8	20.4	15.9
13.61555	15.9	21.5	16.8	20.4	15.9
13.62777	15.9	21.5	16.8	20.4	15.9
13.63999	15.9	21.5	16.8	20.4	15.9
13.65222	15.9	21.5	16.8	20.4	15.9
13.66444	15.9	21.5	16.8	20.3	15.9
13.67666	15.9	21.5	16.8	20.3	15.9
13.68888	15.9	21.5	16.8	20.3	15.9
13.7011	15.9	21.5	16.8	20.3	15.9
13.71333	15.9	21.5	16.8	20.3	15.9
13.72555	15.8	21.5	16.8	20.3	15.9
13.73777	15.8	21.5	16.8	20.3	15.9
13.74999	15.8	21.5	16.8	20.3	15.9
13.76222	15.8	21.5	16.8	20.3	15.9
13.77444	15.8	21.5	16.8	20.3	15.9
13.78666	15.8	21.5	16.8	20.3	15.9
13.79888	15.8	21.5	16.8	20.3	15.9
13.8111	15.8	21.5	16.8	20.3	15.9
13.82333	15.8	21.5	16.8	20.3	15.9
13.83555	15.8	21.5	16.8	20.3	15.9
13.84777	15.8	21.5	16.8	20.3	15.9
13.85999	15.8	21.5	16.8	20.3	15.9
13.87222	15.8	21.5	16.8	20.3	15.9
13.88444	15.8	21.5	16.8	20.3	15.9
13.89666	15.8	21.5	16.8	20.3	15.9
13.90888	15.8	21.5	16.8	20.3	15.9
13.9211	15.8	21.5	16.8	20.3	15.9
13.93333	15.8	21.5	16.8	20.3	15.9
13.94555	15.8	21.5	16.8	20.3	15.9
13.95777	15.8	21.4	16.8	20.2	15.9
13.96999	15.8	21.4	16.8	20.2	15.9
13.98222	15.8	21.5	16.8	20.2	15.9
13.99444	15.8	21.4	16.8	20.2	15.9
14.00666	15.8	21.4	16.8	20.2	15.9
14.01888	15.8	21.4	16.8	20.2	15.9
14.0311	15.8	21.4	16.8	20.2	15.9
14.04333	15.8	21.4	16.8	20.2	15.9
14.05555	15.8	21.4	16.8	20.2	15.9
14.06777	15.8	21.4	16.8	20.2	15.9
14.07999	15.8	21.4	16.8	20.2	15.9
14.09222	15.8	21.4	16.8	20.2	15.9
14.10444	15.8	21.4	16.8	20.2	15.9
14.11666	15.8	21.4	16.8	20.2	15.9
14.12888	15.8	21.4	16.8	20.2	15.9
14.1411	15.8	21.4	16.8	20.2	15.9
14.15333	15.8	21.4	16.8	20.2	15.9
14.16555	15.8	21.4	16.8	20.2	15.9
14.17777	15.8	21.4	16.8	20.2	15.9
14.18999	15.8	21.4	16.8	20.2	15.9
14.20221	15.8	21.4	16.8	20.2	15.9
14.21444	15.8	21.4	16.7	20.2	15.9
14.22666	15.8	21.4	16.8	20.1	15.9
14.23888	15.8	21.4	16.7	20.1	15.9
14.2511	15.8	21.4	16.8	20.1	15.9
14.26333	15.8	21.4	16.8	20.1	15.9
14.27555	15.8	21.4	16.7	20.1	15.9
14.28777	15.8	21.4	16.7	20.1	15.9
14.29999	15.8	21.4	16.7	20.1	15.9
14.31221	15.8	21.4	16.7	20.1	15.9
14.32444	15.8	21.4	16.7	20.1	15.9
14.33666	15.8	21.4	16.7	20.1	15.9
14.34888	15.8	21.4	16.7	20.1	15.9
14.3611	15.8	21.4	16.7	20.1	15.9
14.37333	15.8	21.4	16.7	20.1	15.9
14.38555	15.8	21.4	16.7	20.1	15.9
14.39777	15.8	21.4	16.7	20.1	15.9
14.40999	15.8	21.4	16.7	20.1	15.9
14.42221	15.8	21.4	16.7	20.1	15.9
14.43444	15.8	21.3	16.7	20.1	15.9
14.44666	15.8	21.4	16.7	20.1	15.9
14.45888	15.7	21.3	16.7	20.1	15.9
14.4711	15.7	21.3	16.7	20	15.9
14.48333	15.7	21.3	16.7	20	15.9
14.49555	15.7	21.3	16.7	20	15.9
14.50777	15.7	21.3	16.7	20	15.9
14.51999	15.7	21.3	16.7	20	15.9
14.53221	15.7	21.3	16.7	20	15.9
14.54444	15.7	21.3	16.7	20	15.9
14.55666	15.7	21.3	16.7	20	15.9
14.56888	15.7	21.3	16.7	20	15.9
14.5811	15.7	21.3	16.7	20	15.9
14.59333	15.7	21.3	16.7	20	15.9
14.60555	15.7	21.3	16.7	20	15.9
14.61777	15.7	21.3	16.7	20	15.8
14.62999	15.7	21.3	16.7	20	15.8
14.64221	15.7	21.3	16.7	20	15.8
14.65444	15.7	21.3	16.7	20	15.8
14.66666	15.7	21.3	16.7	20	15.8
14.67888	15.7	21.3	16.7	20	15.8
14.6911	15.7	21.3	16.7	20	15.8
14.70333	15.7	21.3	16.7	20	15.8
14.71555	15.7	21.3	16.7	20	15.8
14.72777	15.7	21.3	16.7	20	15.8
14.73999	15.7	21.3	16.7	20	15.8
14.75221	15.7	21.3	16.7	20	15.8
14.76444	15.7	21.3	16.6	20	15.8
14.77666	15.7	21.2	16.7	20	15.8
14.78888	15.7	21.2	16.7	20	15.8
14.8011	15.7	21.2	16.7	20	15.8
14.81333	15.7	21.2	16.7	20	15.8
14.82555	15.7	21.2	16.7	20	15.8
14.83777	15.7	21.2	16.7	20	15.8
14.84999	15.7	21.2	16.7	20	15.8
14.86221	15.7	21.2	16.7	20	15.8
14.87444	15.7	21.2	16.7	20	15.8
14.88666	15.7	21.2	16.6	20	15.8
14.89888	15.7	21.2	16.6	20	15.8
14.9111	15.7	21.2	16.6	20	15.8
14.92333	15.7	21.2	16.6	20	15.8
14.93555	15.7	21.2	16.6	19.9	15.8
14.94777	15.7	21.2	16.6	19.9	15.8
14.95999	15.7	21.2	16.6	19.9	15.8
14.97221	15.7	21.2	16.6	19.9	15.8
14.98444	15.7	21.2	16.6	19.9	15.8
14.99666	15.7	21.2	16.6	19.9	15.8
15.00888	15.7	21.2	16.6	19.9	15.8
15.0211	15.7	21.2	16.6	19.9	15.8
15.03333	15.7	21.2	16.6	19.9	15.8
15.04555	15.7	21.2	16.6	19.9	15.8
15.05777	15.7	21.2	16.6	19.9	15.8
15.06999	15.7	21.2	16.6	19.9	15.8
15.08221	15.7	21.2	16.6	19.9	15.8
15.09444	15.7	21.2	16.6	19.9	15.8
15.10666	15.7	21.2	16.6	19.9	15.8
15.11888	15.7	21.2	16.6	19.9	15.8
15.1311	15.7	21.2	16.6	19.9	15.8
15.14333	15.7	21.2	16.6	19.9	15.8
15.15555	15.7	21.2	16.6	19.9	15.8
15.16777	15.7	21.2	16.6	19.9	15.8
15.17999	15.7	21.2	16.6	19.9	15.8
15.19221	15.6	21.2	16.6	19.9	15.8
15.20444	15.7	21.2	16.6	19.9	15.8
15.21666	15.7	21.2	16.6	19.9	15.8
15.22888	15.7	21.1	16.6	19.9	15.8
15.2411	15.6	21.1	16.6	19.9	15.8
15.25333	15.6	21.1	16.6	19.9	15.8
15.26555	15.6	21.1	16.6	19.9	15.8
15.27777	15.6	21.1	16.6	19.9	15.8
15.28999	15.6	21.1	16.6	19.9	15.8
15.30221	15.6	21.1	16.6	19.9	15.8
15.31444	15.6	21.1	16.6	19.9	15.8
15.32666	15.6	21.1	16.6	19.9	15.8
15.33888	15.6	21.1	16.6	19.9	15.8
15.3511	15.6	21.1	16.6	19.9	15.8
15.36333	15.6	21.1	16.6	19.9	15.8
15.37555	15.6	21.1	16.6	19.9	15.8
15.38777	15.6	21.1	16.6	19.9	15.8
15.39999	15.6	21.1	16.6	19.9	15.8
15.41221	15.6	21.1	16.6	19.9	15.8
15.42444	15.6	21.1	16.6	19.9	15.8
15.43666	15.6	21.1	16.6	19.9	15.8
15.44888	15.6	21.1	16.6	19.9	15.8
15.4611	15.6	21.1	16.6	19.9	15.8
15.47333	15.6	21.1	16.6	19.9	15.8
15.48555	15.6	21.1	16.6	19.9	15.8
15.49777	15.6	21.1	16.6	19.9	15.8
15.50999	15.6	21.1	16.6	19.9	15.8
15.52221	15.6	21.1	16.6	19.9	15.8
15.53444	15.6	21.1	16.6	19.9	15.8
15.54666	15.6	21.1	16.6	19.9	15.8
15.55888	15.6	21.1	16.6	19.9	15.8
15.5711	15.6	21.1	16.6	19.9	15.8
15.58333	15.6	21.1	16.6	19.9	15.8
15.59555	15.6	21.1	16.6	19.9	15.8
15.60777	15.6	21.1	16.6	19.9	15.8
15.61999	15.6	21.1	16.6	19.9	15.8
15.63221	15.6	21.1	16.6	19.9	15.8
15.64444	15.6	21.1	16.6	19.9	15.8
15.65666	15.6	21.1	16.6	19.9	15.8
15.66888	15.6	21.1	16.6	19.9	15.8
15.6811	15.6	21.1	16.6	19.9	15.8
15.69333	15.6	21.1	16.6	19.9	15.8
15.70555	15.6	21.1	16.6	19.9	15.8
15.71777	15.6	21.1	16.6	19.8	15.8
15.72999	15.6	21.1	16.6	19.8	15.8
15.74221	15.6	21.1	16.6	19.8	15.8
15.75444	15.6	21.1	16.6	19.8	15.8
15.76666	15.6	21.1	16.5	19.8	15.8
15.77888	15.6	21.1	16.5	19.8	15.8
15.7911	15.6	21.1	16.5	19.8	15.8
15.80333	15.6	21.1	16.5	19.8	15.8
15.81555	15.6	21.1	16.5	19.8	15.8
15.82777	15.6	21.1	16.5	19.8	15.8
15.83999	15.6	21.1	16.5	19.8	15.8
15.85221	15.6	21.1	16.5	19.8	15.8
15.86444	15.6	21.1	16.5	19.8	15.8
15.87666	15.6	21.1	16.5	19.8	15.8
15.88888	15.6	21.1	16.5	19.8	15.8
15.9011	15.6	21.1	16.5	19.8	15.8
15.91333	15.6	21.1	16.5	19.8	15.8
15.92555	15.5	21.1	16.5	19.8	15.8
15.93777	15.6	21.1	16.5	19.8	15.8
15.94999	15.6	21.1	16.5	19.8	15.8
15.96221	15.6	21.1	16.5	19.8	15.8
15.97444	15.6	21.1	16.5	19.8	15.8
15.98666	15.6	21.1	16.5	19.8	15.8
15.99888	15.6	21.1	16.5	19.8	15.8
16.0111	15.6	21.1	16.5	19.8	15.8
16.02333	15.6	21.1	16.5	19.8	15.8
16.03555	15.6	21.1	16.5	19.8	15.8
16.04777	15.6	21.1	16.5	19.8	15.8
16.05999	15.6	21.1	16.5	19.8	15.8
16.07221	15.6	21.1	16.5	19.8	15.9
16.08444	15.6	21.1	16.5	19.8	15.9
16.09666	15.6	21.1	16.5	19.8	15.9
16.10888	15.6	21.1	16.5	19.7	15.9
16.1211	15.6	21.1	16.5	19.7	15.9
16.13333	15.6	21.1	16.5	19.7	15.9
16.14555	15.6	21.1	16.5	19.7	15.9
16.15777	15.6	21.1	16.5	19.7	15.9
16.16999	15.6	21.1	16.5	19.7	15.9
16.18221	15.6	21.1	16.5	19.7	15.9
16.19444	15.6	21.1	16.5	19.7	15.9
16.20666	15.6	21.1	16.5	19.7	15.9
16.21888	15.6	21.1	16.5	19.7	15.9
16.2311	15.6	21.1	16.5	19.7	15.9
16.24333	15.6	21.1	16.5	19.7	15.9
16.25555	15.6	21.1	16.5	19.7	15.9
16.26777	15.6	21.1	16.5	19.7	15.9
16.27999	15.6	21.1	16.5	19.7	15.9
16.29221	15.6	21.1	16.5	19.7	15.9
16.30444	15.6	21.1	16.5	19.7	15.9
16.31666	15.6	21.1	16.5	19.7	15.9
16.32888	15.6	21.1	16.6	19.7	15.9
16.3411	15.6	21.1	16.6	19.7	15.9
16.35333	15.6	21.1	16.5	19.7	15.9
16.36555	15.6	21.1	16.5	19.7	15.9
16.37777	15.6	21.1	16.5	19.7	15.9
16.38999	15.6	21.1	16.6	19.7	15.9
16.40221	15.6	21.1	16.6	19.7	15.9
16.41444	15.6	21.1	16.6	19.7	15.9
16.42666	15.6	21.1	16.5	19.7	15.9
16.43888	15.6	21.1	16.6	19.7	15.9
16.4511	15.6	21.1	16.6	19.7	15.9
16.46332	15.6	21.1	16.6	19.7	15.9
16.47555	15.6	21.1	16.6	19.7	15.9
16.48777	15.6	21.1	16.6	19.7	15.9
16.49999	15.6	21.1	16.6	19.7	15.9
16.51221	15.6	21.1	16.5	19.7	15.9
16.52444	15.6	21.1	16.5	19.7	15.9
16.53666	15.6	21.1	16.5	19.7	16
16.54888	15.6	21.1	16.5	19.7	16
16.5611	15.6	21.1	16.5	19.7	16
16.57332	15.6	21.1	16.5	19.7	16
16.58555	15.6	21.1	16.5	19.7	16
16.59777	15.6	21.1	16.5	19.7	16
16.60999	15.6	21.1	16.5	19.7	16
16.62221	15.6	21.1	16.5	19.7	16
16.63444	15.6	21.1	16.5	19.7	16
16.64666	15.6	21.1	16.5	19.7	16
16.65888	15.6	21.1	16.5	19.7	16
16.6711	15.6	21.1	16.6	19.7	16
16.68332	15.6	21.2	16.6	19.7	16
16.69555	15.6	21.2	16.6	19.7	16
16.70777	15.6	21.2	16.6	19.7	16
16.71999	15.6	21.2	16.6	19.7	16
16.73221	15.6	21.2	16.6	19.7	16
16.74444	15.6	21.2	16.6	19.7	16
16.75666	15.6	21.2	16.6	19.7	16
16.76888	15.6	21.2	16.6	19.7	16
16.7811	15.6	21.2	16.6	19.7	16
16.79332	15.6	21.2	16.6	19.7	16
16.80555	15.6	21.2	16.6	19.7	16
16.81777	15.6	21.2	16.6	19.7	16
16.82999	15.6	21.2	16.6	19.7	16
16.84221	15.6	21.2	16.6	19.7	16
16.85444	15.6	21.2	16.6	19.7	16
16.86666	15.6	21.2	16.6	19.7	16
16.87888	15.6	21.2	16.6	19.7	16
16.8911	15.6	21.2	16.6	19.7	16
16.90332	15.6	21.2	16.6	19.7	16
16.91555	15.6	21.2	16.6	19.7	16
16.92777	15.6	21.2	16.6	19.7	16
16.93999	15.6	21.2	16.6	19.7	16
16.95221	15.6	21.2	16.6	19.7	16
16.96444	15.6	21.2	16.6	19.7	16
16.97666	15.6	21.2	16.6	19.7	16.1
16.98888	15.6	21.2	16.6	19.7	16.1
17.0011	15.6	21.2	16.6	19.7	16.1
17.01332	15.6	21.2	16.6	19.7	16.1
17.02555	15.6	21.2	16.6	19.7	16.1
17.03777	15.6	21.2	16.6	19.7	16.1
17.04999	15.6	21.2	16.6	19.7	16.1
17.06221	15.6	21.2	16.6	19.7	16.1
17.07444	15.6	21.2	16.6	19.7	16.1
17.08666	15.7	21.2	16.6	19.7	16.1
17.09888	15.7	21.2	16.6	19.7	16.1
17.1111	15.7	21.2	16.6	19.7	16.1
17.12332	15.7	21.2	16.6	19.7	16.1
17.13555	15.7	21.2	16.6	19.7	16.1
17.14777	15.7	21.2	16.6	19.7	16.1
17.15999	15.7	21.2	16.6	19.7	16.1
17.17221	15.7	21.2	16.6	19.7	16.1
17.18444	15.7	21.2	16.6	19.7	16.1
17.19666	15.7	21.2	16.6	19.7	16.1
17.20888	15.7	21.2	16.6	19.7	16.1
17.2211	15.7	21.2	16.6	19.7	16.1
17.23332	15.7	21.3	16.6	19.7	16.1
17.24555	15.7	21.3	16.6	19.7	16.1
17.25777	15.7	21.3	16.6	19.7	16.1
17.26999	15.7	21.3	16.6	19.7	16.1
17.28221	15.7	21.3	16.6	19.7	16.1
17.29444	15.7	21.3	16.6	19.7	16.1
17.30666	15.7	21.3	16.6	19.7	16.2
17.31888	15.7	21.3	16.6	19.7	16.2
17.3311	15.7	21.3	16.6	19.7	16.2
17.34332	15.7	21.3	16.6	19.7	16.2
17.35555	15.7	21.3	16.6	19.7	16.2
17.36777	15.7	21.3	16.6	19.7	16.2
17.37999	15.7	21.3	16.6	19.7	16.2
17.39221	15.7	21.3	16.6	19.7	16.2
17.40444	15.7	21.3	16.6	19.7	16.2
17.41666	15.7	21.3	16.6	19.7	16.2
17.42888	15.7	21.3	16.6	19.7	16.2
17.4411	15.7	21.3	16.6	19.7	16.2
17.45332	15.7	21.3	16.6	19.7	16.2
17.46555	15.7	21.3	16.6	19.7	16.2
17.47777	15.7	21.3	16.6	19.7	16.2
17.48999	15.7	21.3	16.6	19.7	16.2
17.50221	15.7	21.3	16.6	19.7	16.2
17.51444	15.8	21.3	16.6	19.7	16.2
17.52666	15.7	21.3	16.6	19.7	16.2
17.53888	15.7	21.3	16.6	19.7	16.2
17.5511	15.7	21.3	16.6	19.7	16.2
17.56332	15.7	21.3	16.6	19.7	16.2
17.57555	15.7	21.3	16.6	19.7	16.2
17.58777	15.7	21.3	16.6	19.7	16.2
17.59999	15.8	21.3	16.6	19.7	16.2
17.61221	15.8	21.3	16.6	19.7	16.2
17.62444	15.8	21.3	16.6	19.7	16.3
17.63666	15.8	21.3	16.6	19.7	16.3
17.64888	15.8	21.3	16.6	19.7	16.3
17.6611	15.8	21.3	16.6	19.7	16.3
17.67332	15.8	21.3	16.6	19.7	16.3
17.68555	15.8	21.3	16.6	19.7	16.3
17.69777	15.8	21.4	16.6	19.7	16.3
17.70999	15.8	21.4	16.6	19.7	16.3
17.72221	15.8	21.4	16.6	19.7	16.3
17.73444	15.8	21.4	16.6	19.7	16.3
17.74666	15.8	21.4	16.6	19.7	16.3
17.75888	15.8	21.4	16.6	19.7	16.3
17.7711	15.8	21.4	16.6	19.7	16.3
17.78332	15.8	21.4	16.6	19.7	16.3
17.79555	15.8	21.4	16.6	19.7	16.3
17.80777	15.8	21.4	16.6	19.7	16.3
17.81999	15.8	21.4	16.6	19.7	16.3
17.83221	15.8	21.4	16.6	19.7	16.3
17.84444	15.8	21.4	16.6	19.7	16.3
17.85666	15.9	21.4	16.6	19.7	16.3
17.86888	15.9	21.4	16.6	19.7	16.3
17.8811	15.9	21.4	16.6	19.7	16.3
17.89332	15.9	21.4	16.6	19.7	16.4
17.90555	15.9	21.4	16.6	19.7	16.4
17.91777	15.9	21.4	16.6	19.7	16.4
17.92999	15.9	21.4	16.6	19.7	16.4
17.94221	15.9	21.4	16.6	19.7	16.4
17.95444	15.9	21.4	16.7	19.7	16.4
17.96666	15.9	21.4	16.7	19.7	16.4
17.97888	15.9	21.4	16.7	19.7	16.4
17.9911	15.9	21.4	16.7	19.7	16.4
18.00332	15.9	21.4	16.7	19.7	16.4
18.01555	15.9	21.4	16.7	19.7	16.4
18.02777	15.9	21.5	16.7	19.7	16.4
18.03999	15.9	21.5	16.7	19.7	16.4
18.05221	15.9	21.5	16.7	19.7	16.4
18.06444	15.9	21.5	16.7	19.7	16.4
18.07666	15.9	21.5	16.7	19.7	16.4
18.08888	15.9	21.5	16.7	19.7	16.4
18.1011	15.9	21.5	16.7	19.7	16.4
18.11332	15.9	21.5	16.7	19.7	16.4
18.12555	15.9	21.5	16.7	19.7	16.5
18.13777	15.9	21.5	16.7	19.7	16.5
18.14999	15.9	21.5	16.7	19.7	16.5
18.16221	15.9	21.5	16.7	19.7	16.5
18.17444	15.9	21.5	16.7	19.7	16.5
18.18666	15.9	21.5	16.7	19.7	16.5
18.19888	15.9	21.5	16.7	19.7	16.5
18.2111	15.9	21.5	16.7	19.7	16.5
18.22332	15.9	21.5	16.7	19.7	16.5
18.23555	15.9	21.5	16.7	19.7	16.5
18.24777	15.9	21.5	16.7	19.7	16.5
18.25999	15.9	21.5	16.7	19.7	16.5
18.27221	15.9	21.5	16.7	19.7	16.5
18.28444	15.9	21.5	16.7	19.7	16.5
18.29666	16	21.5	16.7	19.7	16.5
18.30888	16	21.5	16.7	19.7	16.5
18.3211	16	21.5	16.7	19.7	16.5
18.33332	16	21.5	16.7	19.7	16.5
18.34555	16	21.5	16.7	19.7	16.5
18.35777	16	21.5	16.8	19.7	16.5
18.36999	16	21.5	16.8	19.7	16.5
18.38221	16	21.5	16.8	19.7	16.5
18.39444	16	21.5	16.8	19.7	16.5
18.40666	16	21.5	16.8	19.7	16.5
18.41888	16	21.5	16.8	19.7	16.6
18.4311	16	21.5	16.8	19.7	16.6
18.44332	16	21.5	16.8	19.7	16.6
18.45555	16	21.5	16.8	19.7	16.6
18.46777	16	21.5	16.8	19.7	16.6
18.47999	16	21.5	16.8	19.7	16.6
18.49221	16	21.5	16.8	19.7	16.6
18.50444	16	21.5	16.8	19.7	16.6
18.51666	16	21.5	16.8	19.7	16.6
18.52888	16	21.5	16.8	19.7	16.6
18.5411	16	21.5	16.8	19.7	16.6
18.55332	16	21.5	16.8	19.7	16.6
18.56555	16	21.5	16.8	19.7	16.6
18.57777	16	21.5	16.8	19.7	16.6
18.58999	16	21.5	16.8	19.7	16.6
18.60221	16	21.5	16.8	19.7	16.6
18.61443	16	21.5	16.8	19.7	16.6
18.62666	16	21.5	16.8	19.7	16.6
18.63888	16	21.5	16.8	19.7	16.6
18.6511	16	21.5	16.8	19.7	16.6
18.66332	16	21.5	16.8	19.7	16.7
18.67555	16	21.5	16.8	19.7	16.7
18.68777	16	21.5	16.9	19.7	16.7
18.69999	16	21.5	16.9	19.7	16.7
18.71221	16	21.5	16.9	19.7	16.7
18.72443	16	21.5	16.9	19.7	16.7
18.73666	16	21.5	16.9	19.7	16.7
18.74888	16.1	21.5	16.9	19.7	16.7
18.7611	16.1	21.5	16.9	19.7	16.7
18.77332	16.1	21.5	16.9	19.7	16.7
18.78555	16.1	21.5	16.9	19.6	16.7
18.79777	16.1	21.5	16.9	19.7	16.7
18.80999	16.1	21.5	16.9	19.6	16.7
18.82221	16.1	21.5	16.9	19.6	16.7
18.83443	16.1	21.5	16.9	19.6	16.7
18.84666	16.1	21.5	16.9	19.6	16.8
18.85888	16.1	21.5	16.9	19.6	16.8
18.8711	16.1	21.5	16.9	19.7	16.8
18.88332	16.1	21.5	16.9	19.7	16.8
18.89555	16.1	21.5	16.9	19.7	16.8
18.90777	16.1	21.5	16.9	19.7	16.8
18.91999	16.1	21.5	16.9	19.7	16.8
18.93221	16.1	21.5	16.9	19.7	16.8
18.94443	16.1	21.5	16.9	19.7	16.8
18.95666	16.1	21.5	16.9	19.7	16.8
18.96888	16.1	21.5	17	19.7	16.8
18.9811	16.1	21.5	17	19.7	16.8
18.99332	16.1	21.5	17	19.7	16.8
19.00555	16.1	21.5	17	19.7	16.8
19.01777	16.1	21.5	17	19.7	16.8
19.02999	16.1	21.5	17	19.7	16.8
19.04221	16.1	21.5	17	19.7	16.8
19.05443	16.1	21.5	17	19.7	16.8
19.06666	16.1	21.5	17	19.7	16.8
19.07888	16.1	21.5	17	19.7	16.8
19.0911	16.1	21.5	17	19.7	16.9
19.10332	16.1	21.5	17	19.7	16.9
19.11555	16.1	21.5	17	19.7	16.9
19.12777	16.1	21.5	17	19.7	16.9
19.13999	16.2	21.5	17	19.7	16.9
19.15221	16.2	21.4	17	19.7	16.9
19.16443	16.2	21.4	17	19.7	16.9
19.17666	16.2	21.4	17	19.7	16.9
19.18888	16.2	21.4	17	19.7	16.9
19.2011	16.2	21.4	17.1	19.7	16.9
19.21332	16.2	21.4	17.1	19.7	16.9
19.22555	16.2	21.4	17.1	19.7	16.9
19.23777	16.2	21.4	17.1	19.7	16.9
19.24999	16.2	21.4	17.1	19.7	16.9
19.26221	16.2	21.4	17.1	19.7	16.9
19.27443	16.2	21.4	17.1	19.7	16.9
19.28666	16.2	21.4	17.1	19.7	16.9
19.29888	16.2	21.4	17.1	19.6	16.9
19.3111	16.2	21.4	17.1	19.6	16.9
19.32332	16.2	21.4	17.1	19.6	16.9
19.33555	16.2	21.4	17.1	19.6	16.9
19.34777	16.2	21.4	17.1	19.7	16.9
19.35999	16.2	21.4	17.1	19.6	17
19.37221	16.2	21.4	17.2	19.6	17
19.38443	16.2	21.4	17.2	19.6	17
19.39666	16.2	21.4	17.2	19.6	17
19.40888	16.2	21.4	17.2	19.6	17
19.4211	16.2	21.4	17.2	19.6	17
19.43332	16.2	21.4	17.2	19.6	17
19.44555	16.2	21.4	17.2	19.6	17
19.45777	16.2	21.4	17.2	19.6	17
19.46999	16.2	21.4	17.2	19.6	17
19.48221	16.2	21.4	17.2	19.6	17
19.49443	16.2	21.4	17.2	19.6	17
19.50666	16.2	21.4	17.2	19.6	17
19.51888	16.2	21.4	17.2	19.6	17
19.5311	16.3	21.4	17.2	19.6	17
19.54332	16.3	21.4	17.2	19.6	17.1
19.55555	16.3	21.4	17.2	19.6	17.1
19.56777	16.3	21.4	17.3	19.6	17.1
19.57999	16.3	21.4	17.3	19.6	17.1
19.59221	16.3	21.4	17.3	19.6	17.1
19.60443	16.3	21.4	17.3	19.6	17.1
19.61666	16.3	21.4	17.3	19.6	17.1
19.62888	16.3	21.4	17.3	19.6	17.1
19.6411	16.3	21.4	17.3	19.6	17.1
19.65332	16.3	21.4	17.3	19.6	17.1
19.66555	16.3	21.4	17.3	19.6	17.1
19.67777	16.3	21.4	17.3	19.6	17.1
19.68999	16.3	21.4	17.3	19.6	17.1
19.70221	16.3	21.4	17.3	19.6	17.1
19.71443	16.3	21.4	17.3	19.6	17.1
19.72666	16.3	21.4	17.3	19.6	17.2
19.73888	16.3	21.4	17.3	19.6	17.2
19.7511	16.3	21.4	17.3	19.6	17.2
19.76332	16.3	21.4	17.3	19.6	17.2
19.77555	16.3	21.4	17.3	19.6	17.2
19.78777	16.3	21.4	17.3	19.6	17.2
19.79999	16.3	21.4	17.4	19.6	17.2
19.81221	16.3	21.4	17.4	19.6	17.2
19.82443	16.3	21.4	17.4	19.6	17.2
19.83666	16.3	21.4	17.4	19.6	17.2
19.84888	16.3	21.4	17.4	19.6	17.2
19.8611	16.3	21.4	17.4	19.6	17.2
19.87332	16.3	21.4	17.4	19.6	17.2
19.88555	16.4	21.4	17.4	19.6	17.2
19.89777	16.4	21.4	17.4	19.6	17.3
19.90999	16.4	21.4	17.4	19.6	17.3
19.92221	16.4	21.4	17.4	19.6	17.3
19.93443	16.4	21.4	17.4	19.6	17.3
19.94666	16.4	21.4	17.4	19.6	17.3
19.95888	16.4	21.4	17.4	19.6	17.3
19.9711	16.4	21.4	17.4	19.6	17.3
19.98332	16.4	21.4	17.5	19.6	17.3
19.99555	16.4	21.4	17.5	19.6	17.3
20.00777	16.4	21.4	17.5	19.6	17.3
20.01999	16.4	21.4	17.5	19.6	17.3
20.03221	16.4	21.4	17.5	19.6	17.3
20.04443	16.4	21.4	17.5	19.6	17.4
20.05666	16.4	21.4	17.5	19.6	17.4
20.06888	16.4	21.4	17.5	19.6	17.4
20.0811	16.4	21.4	17.5	19.6	17.4
20.09332	16.4	21.4	17.5	19.6	17.4
20.10555	16.4	21.4	17.5	19.6	17.4
20.11777	16.4	21.4	17.5	19.6	17.4
20.12999	16.4	21.4	17.5	19.6	17.4
20.14221	16.4	21.4	17.5	19.6	17.4
20.15443	16.4	21.4	17.5	19.6	17.4
20.16666	16.4	21.4	17.5	19.6	17.4
20.17888	16.4	21.4	17.5	19.6	17.5
20.1911	16.4	21.4	17.5	19.6	17.5
20.20332	16.4	21.4	17.5	19.6	17.5
20.21555	16.4	21.4	17.5	19.6	17.5
20.22777	16.5	21.4	17.5	19.6	17.5
20.23999	16.5	21.4	17.6	19.6	17.5
20.25221	16.5	21.4	17.6	19.6	17.5
20.26443	16.5	21.4	17.6	19.6	17.5
20.27666	16.5	21.4	17.6	19.6	17.5
20.28888	16.5	21.4	17.6	19.6	17.5
20.3011	16.5	21.4	17.6	19.6	17.6
20.31332	16.5	21.4	17.6	19.6	17.6
20.32555	16.5	21.4	17.6	19.6	17.6
20.33777	16.5	21.4	17.6	19.6	17.6
20.34999	16.5	21.4	17.6	19.6	17.6
20.36221	16.5	21.4	17.6	19.6	17.6
20.37443	16.5	21.4	17.6	19.6	17.6
20.38666	16.5	21.4	17.6	19.6	17.6
20.39888	16.5	21.4	17.6	19.6	17.6
20.4111	16.5	21.4	17.6	19.6	17.6
20.42332	16.5	21.4	17.7	19.6	17.7
20.43555	16.5	21.4	17.7	19.6	17.7
20.44777	16.5	21.4	17.7	19.6	17.7
20.45999	16.5	21.4	17.7	19.6	17.7
20.47221	16.5	21.4	17.7	19.6	17.7
20.48443	16.5	21.4	17.7	19.6	17.7
20.49666	16.5	21.4	17.7	19.6	17.7
20.50888	16.5	21.4	17.7	19.5	17.7
20.5211	16.5	21.4	17.7	19.5	17.7
20.53332	16.5	21.4	17.7	19.5	17.7
20.54555	16.5	21.4	17.7	19.5	17.7
20.55777	16.5	21.4	17.7	19.6	17.7
20.56999	16.6	21.4	17.7	19.6	17.8
20.58221	16.6	21.4	17.7	19.6	17.8
20.59443	16.6	21.4	17.7	19.6	17.8
20.60666	16.6	21.5	17.7	19.6	17.8
20.61888	16.6	21.5	17.7	19.6	17.8
20.6311	16.6	21.5	17.7	19.6	17.8
20.64332	16.6	21.5	17.7	19.6	17.8
20.65555	16.6	21.5	17.7	19.6	17.8
20.66777	16.6	21.5	17.8	19.6	17.8
20.67999	16.6	21.5	17.8	19.6	17.8
20.69221	16.6	21.5	17.8	19.6	17.8
20.70443	16.6	21.5	17.8	19.6	17.8
20.71666	16.6	21.5	17.8	19.5	17.8
20.72888	16.6	21.5	17.8	19.6	17.8
20.7411	16.6	21.5	17.8	19.6	17.8
20.75332	16.6	21.5	17.8	19.6	17.8
20.76554	16.6	21.5	17.8	19.5	17.8
20.77777	16.6	21.5	17.8	19.6	17.8
20.78999	16.7	21.5	17.8	19.6	17.8
20.80221	16.7	21.5	17.8	19.5	17.8
20.81443	16.7	21.5	17.8	19.6	17.9
20.82666	16.7	21.5	17.8	19.5	17.9
20.83888	16.7	21.5	17.8	19.6	17.9
20.8511	16.7	21.5	17.8	19.5	17.9
20.86332	16.7	21.6	17.8	19.5	17.9
20.87554	16.7	21.6	17.8	19.6	17.9
20.88777	16.7	21.5	17.8	19.6	17.9
20.89999	16.7	21.6	17.8	19.6	17.9
20.91221	16.7	21.6	17.8	19.5	17.9
20.92443	16.7	21.6	17.8	19.6	17.9
20.93666	16.7	21.6	17.8	19.6	17.9
20.94888	16.7	21.6	17.8	19.5	18
20.9611	16.7	21.6	17.9	19.6	18
20.97332	16.7	21.6	17.9	19.6	18
20.98554	16.7	21.6	17.9	19.6	18
20.99777	16.7	21.6	17.9	19.6	18
21.00999	16.7	21.6	17.9	19.6	18
21.02221	16.7	21.6	17.9	19.6	18
21.03443	16.7	21.6	17.9	19.6	18
21.04666	16.8	21.6	17.9	19.6	18
21.05888	16.8	21.6	17.9	19.6	18
21.0711	16.8	21.6	17.9	19.6	18
21.08332	16.8	21.6	17.9	19.6	18
21.09554	16.8	21.6	17.9	19.6	18.1
21.10777	16.8	21.6	17.9	19.6	18.1
21.11999	16.8	21.6	17.9	19.6	18.1
21.13221	16.8	21.6	17.9	19.6	18.1
21.14443	16.8	21.6	17.9	19.6	18.1
21.15666	16.8	21.6	17.9	19.6	18.1
21.16888	16.8	21.6	17.9	19.6	18.1
21.1811	16.8	21.6	17.9	19.6	18.1
21.19332	16.8	21.6	18	19.6	18.1
21.20554	16.8	21.6	18	19.6	18.1
21.21777	16.8	21.6	18	19.6	18.1
21.22999	16.8	21.6	18	19.6	18.1
21.24221	16.8	21.6	18	19.6	18.1
21.25443	16.8	21.6	18	19.6	18.1
21.26666	16.8	21.6	18	19.6	18.2
21.27888	16.8	21.6	18	19.6	18.2
21.2911	16.9	21.6	18	19.6	18.2
21.30332	16.9	21.6	18	19.6	18.2
21.31554	16.9	21.6	18	19.6	18.2
21.32777	16.9	21.6	18	19.6	18.2
21.33999	16.9	21.6	18.1	19.6	18.2
21.35221	16.9	21.6	18.1	19.6	18.2
21.36443	16.9	21.6	18.1	19.6	18.3
21.37666	16.9	21.6	18.1	19.6	18.3
21.38888	16.9	21.6	18.1	19.6	18.3
21.4011	16.9	21.6	18.1	19.6	18.3
21.41332	16.9	21.6	18.1	19.6	18.3
21.42554	16.9	21.6	18.1	19.6	18.3
21.43777	16.9	21.6	18.1	19.6	18.3
21.44999	16.9	21.6	18.1	19.6	18.3
21.46221	16.9	21.6	18.1	19.6	18.3
21.47443	16.9	21.6	18.1	19.6	18.3
21.48666	16.9	21.6	18.1	19.6	18.3
21.49888	16.9	21.6	18.1	19.6	18.3
21.5111	16.9	21.6	18.1	19.6	18.3
21.52332	16.9	21.6	18.2	19.6	18.4
21.53554	16.9	21.6	18.2	19.6	18.4
21.54777	16.9	21.6	18.2	19.6	18.4
21.55999	16.9	21.6	18.2	19.6	18.4
21.57221	16.9	21.6	18.2	19.6	18.4
21.58443	16.9	21.6	18.2	19.6	18.4
21.59666	16.9	21.6	18.2	19.6	18.4
21.60888	16.9	21.6	18.2	19.6	18.4
21.6211	16.9	21.6	18.2	19.6	18.4
21.63332	16.9	21.6	18.2	19.6	18.4
21.64554	16.9	21.6	18.2	19.6	18.4
21.65777	17	21.6	18.2	19.6	18.4
21.66999	17	21.6	18.2	19.6	18.4
21.68221	17	21.6	18.2	19.6	18.4
21.69443	17	21.6	18.2	19.6	18.5
21.70666	17	21.6	18.2	19.6	18.5
21.71888	17	21.6	18.2	19.6	18.5
21.7311	17	21.6	18.2	19.6	18.5
21.74332	17	21.7	18.3	19.6	18.5
21.75554	17	21.7	18.3	19.6	18.5
21.76777	17	21.7	18.3	19.6	18.5
21.77999	17	21.7	18.3	19.6	18.5
21.79221	17	21.7	18.3	19.6	18.5
21.80443	17	21.7	18.3	19.6	18.5
21.81666	17	21.7	18.3	19.6	18.5
21.82888	17	21.7	18.3	19.6	18.5
21.8411	17	21.7	18.3	19.6	18.5
21.85332	17.1	21.7	18.3	19.6	18.5
21.86554	17.1	21.7	18.3	19.6	18.6
21.87777	17.1	21.7	18.3	19.6	18.6
21.88999	17.1	21.7	18.3	19.6	18.6
21.90221	17.1	21.7	18.3	19.6	18.6
21.91443	17.1	21.7	18.4	19.6	18.6
21.92666	17.1	21.7	18.4	19.6	18.6
21.93888	17.1	21.7	18.4	19.6	18.6
21.9511	17.1	21.7	18.4	19.6	18.6
21.96332	17.1	21.7	18.4	19.6	18.6
21.97554	17.1	21.7	18.4	19.6	18.6
21.98777	17.1	21.7	18.4	19.6	18.6
21.99999	17.1	21.7	18.4	19.6	18.6
22.01221	17.1	21.7	18.4	19.6	18.6
22.02443	17.1	21.7	18.4	19.6	18.6
22.03666	17.1	21.7	18.4	19.6	18.6
22.04888	17.2	21.7	18.4	19.6	18.6
22.0611	17.2	21.7	18.4	19.6	18.6
22.07332	17.2	21.7	18.4	19.6	18.7
22.08554	17.2	21.7	18.4	19.6	18.7
22.09777	17.2	21.7	18.4	19.6	18.7
22.10999	17.2	21.7	18.4	19.6	18.7
22.12221	17.2	21.7	18.4	19.6	18.7
22.13443	17.2	21.7	18.5	19.6	18.7
22.14666	17.2	21.7	18.5	19.6	18.7
22.15888	17.2	21.7	18.5	19.6	18.7
22.1711	17.2	21.7	18.5	19.6	18.7
22.18332	17.2	21.7	18.5	19.6	18.7
22.19554	17.2	21.7	18.5	19.6	18.7
22.20777	17.2	21.7	18.5	19.6	18.7
22.21999	17.2	21.7	18.5	19.6	18.7
22.23221	17.2	21.7	18.5	19.6	18.7
22.24443	17.2	21.8	18.5	19.6	18.7
22.25666	17.2	21.8	18.5	19.7	18.7
22.26888	17.2	21.8	18.5	19.7	18.7
22.2811	17.2	21.8	18.6	19.6	18.8
22.29332	17.2	21.8	18.6	19.6	18.7
22.30554	17.2	21.8	18.6	19.6	18.7
22.31777	17.2	21.8	18.6	19.7	18.8
22.32999	17.3	21.8	18.6	19.7	18.8
22.34221	17.3	21.8	18.6	19.7	18.8
22.35443	17.3	21.8	18.6	19.7	18.8
22.36666	17.3	21.8	18.6	19.7	18.8
22.37888	17.3	21.8	18.6	19.7	18.8
22.3911	17.3	21.8	18.6	19.7	18.8
22.40332	17.3	21.8	18.6	19.7	18.8
22.41554	17.3	21.8	18.6	19.7	18.8
22.42777	17.3	21.8	18.6	19.7	18.8
22.43999	17.3	21.8	18.7	19.7	18.8
22.45221	17.3	21.8	18.7	19.7	18.8
22.46443	17.3	21.8	18.7	19.7	18.8
22.47666	17.3	21.8	18.7	19.6	18.8
22.48888	17.3	21.8	18.7	19.6	18.8
22.5011	17.3	21.8	18.7	19.6	18.8
22.51332	17.3	21.8	18.7	19.6	18.8
22.52554	17.3	21.8	18.7	19.6	18.8
22.53777	17.3	21.8	18.7	19.6	18.8
22.54999	17.3	21.8	18.7	19.6	18.8
22.56221	17.3	21.8	18.8	19.6	18.8
22.57443	17.3	21.8	18.8	19.6	18.8
22.58666	17.3	21.8	18.8	19.6	18.8
22.59888	17.3	21.8	18.8	19.6	18.8
22.6111	17.3	21.8	18.8	19.6	18.8
22.62332	17.3	21.8	18.8	19.6	18.8
22.63554	17.3	21.8	18.8	19.6	18.8
22.64777	17.3	21.8	18.8	19.6	18.8
22.65999	17.3	21.8	18.8	19.6	18.8
22.67221	17.3	21.8	18.8	19.6	18.8
22.68443	17.3	21.8	18.8	19.6	18.8
22.69666	17.3	21.8	18.8	19.6	18.8
22.70888	17.3	21.8	18.8	19.6	18.8
22.7211	17.3	21.8	18.9	19.6	18.8
22.73332	17.3	21.8	18.9	19.6	18.8
22.74554	17.3	21.8	18.9	19.6	18.9
22.75777	17.3	21.8	18.9	19.6	18.9
22.76999	17.3	21.8	18.9	19.6	18.9
22.78221	17.3	21.8	18.9	19.6	18.9
22.79443	17.4	21.8	18.9	19.6	18.9
22.80666	17.4	21.8	18.9	19.6	18.9
22.81888	17.4	21.8	18.9	19.6	18.9
22.8311	17.4	21.8	18.9	19.7	18.9
22.84332	17.4	21.8	18.9	19.7	18.9
22.85554	17.4	21.8	18.9	19.6	18.9
22.86777	17.4	21.9	18.9	19.6	18.9
22.87999	17.4	21.9	18.9	19.6	18.9
22.89221	17.4	21.9	18.9	19.6	18.9
22.90443	17.4	21.9	18.9	19.6	18.9
22.91665	17.4	21.9	18.9	19.7	18.9
22.92888	17.4	21.9	18.9	19.7	18.9
22.9411	17.4	21.9	19	19.6	18.9
22.95332	17.4	21.9	19	19.6	18.9
22.96554	17.4	21.9	19	19.6	18.9
22.97777	17.4	21.9	19	19.6	18.9
22.98999	17.4	21.9	19	19.6	19
23.00221	17.4	21.9	19	19.6	19
23.01443	17.4	21.9	19	19.6	19
23.02665	17.4	21.9	19	19.6	19
23.03888	17.4	21.9	19	19.6	19
23.0511	17.4	21.9	19	19.6	19
23.06332	17.4	21.9	19	19.6	19
23.07554	17.4	21.9	19	19.6	19
23.08777	17.4	21.9	19	19.6	19
23.09999	17.4	21.9	19	19.6	19
23.11221	17.4	21.9	19	19.6	19
23.12443	17.4	21.9	19	19.6	19
23.13665	17.4	21.9	19	19.6	19
23.14888	17.4	21.9	19	19.6	19
23.1611	17.4	21.9	19	19.6	19
23.17332	17.4	21.9	19	19.6	19
23.18554	17.4	21.9	19	19.6	19
23.19777	17.4	21.9	19	19.7	19
23.20999	17.4	21.9	19	19.7	19
23.22221	17.4	21.9	19	19.6	19
23.23443	17.4	21.9	19	19.6	19
23.24665	17.4	21.9	19	19.6	19
23.25888	17.4	21.9	19	19.6	19
23.2711	17.4	21.9	19	19.6	19
23.28332	17.4	21.9	19	19.6	19
23.29554	17.5	21.9	19.1	19.6	19
23.30777	17.4	21.9	19.1	19.6	19
23.31999	17.5	21.9	19.1	19.6	19
23.33221	17.5	21.9	19.1	19.6	19
23.34443	17.5	21.9	19.1	19.6	19
23.35665	17.5	21.9	19.1	19.6	19
23.36888	17.5	21.9	19.1	19.6	19
23.3811	17.5	21.9	19.1	19.6	19
23.39332	17.5	21.9	19.1	19.6	19
23.40554	17.5	21.9	19.1	19.6	19
23.41777	17.5	21.9	19.1	19.6	19
23.42999	17.5	21.9	19.1	19.6	19.1
23.44221	17.5	21.9	19.1	19.6	19.1
23.45443	17.5	21.9	19.1	19.6	19.1
23.46665	17.5	21.9	19.1	19.6	19.1
23.47888	17.5	21.9	19.1	19.6	19.1
23.4911	17.5	21.9	19.1	19.6	19.1
23.50332	17.5	21.9	19.1	19.6	19.1
23.51554	17.5	21.9	19.1	19.6	19.1
23.52777	17.5	21.9	19.1	19.6	19.1
23.53999	17.5	21.9	19.2	19.6	19.1
23.55221	17.5	21.9	19.2	19.6	19.1
23.56443	17.5	21.9	19.2	19.6	19.1
23.57665	17.5	21.9	19.2	19.6	19.1
23.58888	17.5	21.9	19.2	19.6	19.1
23.6011	17.5	21.9	19.2	19.6	19.1
23.61332	17.5	21.9	19.2	19.6	19.1
23.62554	17.5	21.9	19.2	19.6	19.1
23.63777	17.5	21.9	19.2	19.6	19.1
23.64999	17.5	21.9	19.2	19.6	19.1
23.66221	17.5	21.9	19.2	19.6	19.1
23.67443	17.5	21.9	19.2	19.6	19.1
23.68665	17.5	21.9	19.2	19.6	19.1
23.69888	17.5	21.9	19.2	19.6	19.1
23.7111	17.5	21.9	19.2	19.6	19.1
23.72332	17.5	21.9	19.2	19.6	19.1
23.73554	17.5	21.9	19.2	19.5	19.1
23.74777	17.5	21.9	19.2	19.6	19.1
23.75999	17.5	21.9	19.2	19.5	19.1
23.77221	17.5	21.9	19.2	19.5	19.1
23.78443	17.5	21.9	19.2	19.5	19.1
23.79665	17.5	21.9	19.2	19.6	19.1
23.80888	17.5	21.9	19.3	19.6	19.1
23.8211	17.5	21.9	19.3	19.6	19.1
23.83332	17.5	21.9	19.3	19.6	19.1
23.84554	17.5	21.9	19.3	19.6	19.1
23.85777	17.5	21.9	19.3	19.6	19.1
23.86999	17.5	21.9	19.3	19.6	19.1
23.88221	17.5	21.9	19.3	19.6	19.1
23.89443	17.5	21.9	19.3	19.6	19.1
23.90665	17.5	21.9	19.3	19.6	19.1
23.91888	17.5	21.9	19.3	19.6	19.1
23.9311	17.5	21.9	19.3	19.6	19.1
23.94332	17.5	21.9	19.3	19.6	19.1
23.95554	17.5	21.9	19.3	19.6	19.1
23.96777	17.5	21.9	19.3	19.6	19.1
23.97999	17.5	21.9	19.3	19.6	19.1
23.99221	17.5	21.9	19.3	19.6	19.1
24.00443	17.5	21.9	19.3	19.6	19.1
24.01665	17.5	21.9	19.3	19.6	19.1
24.02888	17.5	21.9	19.3	19.5	19.1
24.0411	17.5	21.9	19.3	19.5	19.1
24.05332	17.5	21.9	19.3	19.5	19.1
24.06554	17.5	21.9	19.3	19.5	19.1
24.07777	17.5	21.9	19.3	19.5	19.1
24.08999	17.5	21.9	19.3	19.5	19.1
24.10221	17.5	21.9	19.4	19.5	19.1
24.11443	17.5	21.9	19.4	19.5	19.1
24.12665	17.5	21.9	19.4	19.5	19.1
24.13888	17.5	21.9	19.4	19.5	19.1
24.1511	17.5	22	19.4	19.5	19.1
24.16332	17.5	22	19.4	19.5	19.1
24.17554	17.5	22	19.4	19.5	19.1
24.18777	17.5	22	19.4	19.5	19.2
24.19999	17.5	22	19.4	19.5	19.1
24.21221	17.5	22	19.4	19.5	19.2
24.22443	17.5	22	19.4	19.5	19.2
24.23665	17.5	22	19.4	19.5	19.2
24.24888	17.5	22	19.4	19.5	19.2
24.2611	17.5	22	19.4	19.5	19.2
24.27332	17.5	22	19.4	19.5	19.2
24.28554	17.5	22	19.4	19.5	19.2
24.29777	17.5	22	19.4	19.5	19.2
24.30999	17.5	22	19.4	19.5	19.2
24.32221	17.5	22	19.4	19.5	19.2
24.33443	17.5	22	19.4	19.5	19.2
24.34665	17.5	22	19.4	19.5	19.2
24.35888	17.5	22	19.4	19.5	19.2
24.3711	17.5	22	19.4	19.5	19.2
24.38332	17.5	22	19.4	19.5	19.2
24.39554	17.5	22	19.4	19.5	19.2
24.40777	17.5	22	19.5	19.5	19.2
24.41999	17.5	22	19.5	19.5	19.2
[truncated: 5,919 more rows]
