# Supplementary material for: Analysis and modeling of coolants and coolers for specimen transportation
Source: PLoS One. 2020 Apr 17;15(4):e0231093. doi: 10.1371/journal.pone.0231093 (PMC7164660; doi:10.1371/journal.pone.0231093)
Supplement: S1 Raw data — (ZIP) [file pone.0231093.s002.zip › Figure S1B.csv]

Elapsed time in hours	Room temperature (�C)
0	22.954
0.5	23.433
1	23.262
1.5	23.262
2	23.228
2.5	23.501
3	23.467
3.5	23.467
4	23.399
4.5	23.159
5	23.296
5.5	23.228
6	23.193
6.5	23.638
7	23.467
7.5	23.364
8	23.159
8.5	23.399
9	23.399
9.5	23.569
10	22.612
10.5	22.1
11	22.066
11.5	22.066
12	21.963
12.5	22.031
13	21.963
13.5	22.134
14	22.1
14.5	21.895
15	21.997
15.5	21.895
16	21.895
16.5	21.963
17	21.86
17.5	21.963
18	21.792
18.5	21.997
19	22.749
19.5	22.818
20	23.023
20.5	22.783
21	22.92
21.5	23.296
22	23.467
22.5	23.364
23	23.296
23.5	23.433
24	22.988
24.5	23.569
25	23.672
25.5	23.467
26	23.672
26.5	23.399
27	23.638
27.5	23.501
28	23.706
28.5	23.706
29	23.501
29.5	23.775
30	23.433
30.5	23.706
31	23.706
31.5	23.672
32	23.877
32.5	23.809
33	23.638
33.5	23.775
34	23.638
34.5	23.672
35	23.535
35.5	23.843
36	23.535
36.5	24.082
37	24.048
37.5	23.911
38	24.151
38.5	24.219
39	24.116
39.5	24.116
40	24.116
40.5	23.843
41	24.219
41.5	24.151
42	23.911
42.5	24.321
43	24.082
43.5	23.98
44	24.014
44.5	24.151
45	23.98
45.5	24.151
46	24.116
46.5	24.116
47	24.151
47.5	23.945
48	23.775
48.5	24.321
49	24.219
49.5	24.219
50	24.048
50.5	23.877
51	24.082
51.5	24.151
52	23.98
52.5	24.219
53	24.219
53.5	24.048
54	23.877
54.5	24.287
55	23.98
55.5	24.014
56	24.014
56.5	24.082
57	23.809
57.5	24.014
58	24.151
58.5	24.185
59	24.321
59.5	24.253
60	23.775
60.5	24.321
61	24.356
61.5	24.321
62	24.185
62.5	24.356
63	24.082
63.5	24.287
64	24.321
64.5	24.151
65	24.253
65.5	24.219
66	23.843
66.5	24.219
67	24.287
67.5	24.151
68	24.151
68.5	24.082
69	23.98
69.5	24.185
70	24.321
70.5	24.116
71	24.253
71.5	24.321
72	23.877
72.5	24.356
73	24.321
73.5	24.014
74	23.98
74.5	24.321
75	24.321
75.5	24.082
76	24.356
76.5	24.39
77	23.98
77.5	24.253
78	23.74
78.5	24.151
79	24.116
79.5	23.74
80	23.911
80.5	24.253
81	24.219
81.5	23.023
82	22.578
82.5	22.476
83	22.339
83.5	22.339
84	22.134
84.5	22.236
85	22.202
85.5	22.202
86	22.134
86.5	22.271
87	22.236
87.5	22.271
88	22.066
88.5	22.271
89	22.134
89.5	22.1
90	22.031
90.5	22.202
91	23.091
91.5	23.262
92	23.296
92.5	23.433
93	23.193
93.5	23.228
94	23.091
94.5	23.228
95	23.296
95.5	23.399
96	23.091
96.5	23.638
97	23.74
97.5	23.672
98	23.467
98.5	23.672
99	23.467
99.5	23.672
100	23.604
100.5	23.364
101	23.604
101.5	23.569
102	23.296
102.5	23.638
103	23.74
103.5	22.818
104	22.339
104.5	22.031
105	21.895
105.5	21.895
106	22.1
106.5	21.997
107	22.202
107.5	21.86
108	21.792
108.5	21.963
109	22.134
109.5	22.168
110	22.1
110.5	22.168
111	21.895
111.5	21.86
112	22.1
112.5	22.066
113	22.031
113.5	22.1
114	21.929
114.5	22.202
115	22.92
115.5	22.578
116	22.852
116.5	22.852
117	23.091
117.5	23.125
118	23.091
118.5	23.399
119	23.262
119.5	23.023
120	22.783
120.5	23.193
121	23.399
121.5	23.364
122	23.364
122.5	23.228
123	23.33
123.5	23.125
124	23.262
124.5	23.091
125	22.988
125.5	23.262
126	23.023
126.5	23.467
127	23.467
127.5	23.535
128	23.33
128.5	22.681
129	22.066
129.5	21.86
130	21.826
130.5	21.86
131	21.895
131.5	22.1
132	21.997
132.5	22.031
133	22.1
133.5	21.895
134	21.929
134.5	21.792
135	21.895
135.5	21.86
136	21.826
136.5	21.895
137	21.826
137.5	21.929
138	21.86
138.5	21.963
139	23.296
139.5	23.638
140	23.672
140.5	23.638
141	23.399
141.5	23.433
142	23.33
142.5	23.228
143	23.193
143.5	23.091
144	23.091
144.5	23.399
145	23.399
145.5	23.433
146	23.399
146.5	23.399
147	23.399
147.5	23.467
148	23.399
148.5	23.535
149	23.501
149.5	23.535
150	23.262
150.5	23.535
151	23.604
151.5	23.672
152	23.569
152.5	22.442
153	22.168
153.5	22.066
154	21.963
154.5	21.963
155	21.997
155.5	22.1
156	22.1
156.5	22.202
157	22.202
157.5	22.202
158	22.202
158.5	22.236
159	22.373
159.5	22.271
160	22.339
160.5	22.271
161	22.271
161.5	23.501
162	23.74
162.5	24.048
163	23.945
163.5	23.945
164	23.98
164.5	24.014
165	24.082
165.5	24.082
166	24.082
166.5	23.98
167	24.082
167.5	23.911
168	23.501
168.5	23.945
169	23.945
169.5	23.911
170	23.706
170.5	23.74
171	23.775
171.5	23.672
172	23.604
172.5	23.638
173	23.672
173.5	23.535
174	23.364
174.5	23.74
175	23.74
175.5	23.604
176	22.339
176.5	22.066
177	21.997
177.5	21.86
178	21.69
178.5	21.86
179	21.997
179.5	22.1
180	22.031
180.5	22.1
181	21.929
181.5	21.895
182	21.895
182.5	21.997
183	22.1
183.5	22.1
184	22.134
184.5	21.997
185	21.997
185.5	21.997
186	21.826
186.5	22.066
187	22.783
187.5	23.057
188	23.159
188.5	23.023
189	23.057
189.5	23.193
190	23.33
190.5	23.159
191	23.057
191.5	22.988
192	22.749
192.5	23.193
193	23.399
193.5	23.399
194	23.433
194.5	23.399
195	23.33
195.5	23.262
196	23.091
196.5	23.159
197	23.159
197.5	23.33
198	23.125
198.5	23.33
199	23.501
199.5	23.467
200	23.33
200.5	23.501
201	23.364
201.5	23.535
202	23.467
202.5	22.271
203	22.134
203.5	22.92
204	22.681
204.5	23.057
205	23.023
205.5	23.193
206	23.193
206.5	23.433
207	23.33
207.5	23.535
208	23.501
208.5	23.672
209	23.672
209.5	23.706
210	23.501
210.5	23.809
211	23.809
211.5	23.74
212	23.638
212.5	23.809
213	23.569
213.5	23.775
214	23.638
214.5	23.775
215	23.604
215.5	23.775
216	23.501
216.5	23.843
217	23.911
217.5	23.843
218	23.809
218.5	23.775
219	23.911
219.5	23.775
220	23.911
220.5	23.775
221	23.843
221.5	23.74
222	23.569
222.5	23.877
223	23.877
223.5	23.843
224	23.672
224.5	23.672
225	23.638
225.5	23.672
226	23.604
226.5	23.74
227	23.672
227.5	23.775
228	23.569
228.5	23.911
229	23.98
229.5	23.98
230	23.945
230.5	23.809
231	23.877
231.5	23.98
232	23.809
232.5	23.74
233	23.775
233.5	24.082
234	23.877
234.5	24.151
235	24.151
235.5	24.014
236	24.048
236.5	23.98
237	23.775
237.5	23.775
238	23.911
238.5	24.048
239	23.98
239.5	23.945
240	23.638
240.5	23.843
241	23.911
241.5	23.74
242	23.74
242.5	23.706
243	23.569
243.5	23.809
244	23.706
244.5	23.877
245	23.74
245.5	23.809
246	23.604
246.5	23.911
247	23.843
247.5	23.057
248	22.476
248.5	22.236
249	22.202
249.5	22.031
250	21.895
250.5	21.792
251	21.792
251.5	21.758
252	21.826
252.5	21.997
253	21.963
253.5	21.963
254	22.031
254.5	21.997
255	21.895
255.5	21.895
256	21.86
256.5	21.86
257	21.792
257.5	21.69
258	21.69
258.5	22.031
259	22.818
259.5	22.852
260	23.057
260.5	22.954
261	23.193
261.5	23.125
262	23.159
262.5	23.125
263	23.091
263.5	23.296
264	23.193
264.5	23.672
265	23.74
265.5	23.74
266	23.672
266.5	23.775
267	23.672
267.5	23.706
268	23.672
268.5	23.672
269	23.604
269.5	23.706
270	23.262
270.5	23.638
271	23.706
271.5	22.544
272	22.373
272.5	22.339
273	22.339
273.5	22.202
274	22.031
274.5	22.031
275	21.929
275.5	21.997
276	21.997
276.5	22.1
277	22.202
277.5	22.066
278	22.134
278.5	22.134
279	22.066
279.5	22.134
280	22.168
280.5	22.168
281	22.1
281.5	22.1
282	22.1
282.5	22.168
283	22.988
283.5	23.091
284	23.262
284.5	23.501
285	23.706
285.5	23.604
286	23.775
286.5	23.706
287	23.74
287.5	23.638
288	23.74
288.5	24.116
289	24.219
289.5	24.082
290	24.082
290.5	23.809
291	24.219
291.5	24.253
292	24.116
292.5	24.219
293	24.185
293.5	24.014
294	24.151
294.5	24.492
295	24.492
295.5	23.33
296	23.091
296.5	23.057
297	22.954
297.5	22.783
298	22.749
298.5	22.783
299	22.681
299.5	22.647
300	22.373
300.5	22.476
301	22.612
301.5	22.749
302	22.749
302.5	22.647
303	22.749
303.5	22.647
304	22.681
304.5	22.886
305	22.852
305.5	22.783
306	22.339
306.5	22.236
307	23.467
307.5	23.706
308	23.98
308.5	24.048
309	24.082
309.5	24.253
310	24.014
310.5	24.082
311	24.424
311.5	24.526
312	24.219
312.5	24.561
313	24.492
313.5	24.321
314	24.458
314.5	24.561
315	24.595
315.5	24.458
316	24.321
316.5	24.356
317	24.629
317.5	24.492
318	24.253
318.5	24.561
319	24.595
319.5	23.125
320	22.886
320.5	22.51
321	22.442
321.5	22.305
322	22.066
322.5	22.031
323	21.86
323.5	21.963
324	21.963
324.5	21.997
325	22.1
325.5	22.031
326	22.1
326.5	22.031
327	21.826
327.5	22.1
328	22.134
328.5	21.929
329	21.929
329.5	21.997
330	21.895
330.5	22.031
331	23.159
331.5	23.193
332	23.364
332.5	23.262
333	23.535
333.5	23.501
334	23.604
334.5	23.569
335	23.33
335.5	23.604
336	23.535
336.5	23.911
337	23.911
337.5	23.877
338	23.843
338.5	23.706
339	23.809
339.5	23.877
340	23.98
340.5	23.877
341	23.945
341.5	23.775
342	23.501
342.5	23.911
343	24.151
343.5	23.023
344	22.544
344.5	22.339
345	22.305
345.5	22.202
346	22.1
346.5	21.997
347	22.202
347.5	22.236
348	22.168
348.5	22.305
349	22.373
349.5	22.305
350	22.339
350.5	22.373
351	22.271
351.5	22.339
352	22.271
352.5	22.339
353	22.236
353.5	22.134
354	22.066
354.5	22.134
355	23.262
355.5	23.364
356	23.604
356.5	23.501
357	23.672
357.5	23.672
358	23.775
358.5	23.98
359	24.014
359.5	23.843
360	23.672
360.5	23.877
361	24.116
361.5	24.151
362	24.116
362.5	23.98
363	23.911
363.5	24.151
364	24.151
364.5	24.048
365	24.014
365.5	23.98
366	23.98
366.5	24.253
367	24.253
367.5	24.014
368	24.253
368.5	24.185
369	24.219
369.5	24.082
370	23.98
370.5	24.287
371	24.321
371.5	24.321
372	23.945
372.5	24.458
373	24.492
373.5	24.526
374	24.39
374.5	24.492
375	24.561
375.5	24.629
376	24.287
376.5	24.663
377	24.697
377.5	24.526
378	24.458
378.5	24.834
379	24.732
379.5	24.39
380	24.663
380.5	24.697
381	24.561
381.5	24.732
382	24.732
382.5	24.526
383	24.629
383.5	24.766
384	24.458
384.5	24.526
385	24.868
385.5	24.766
386	24.766
386.5	24.595
387	24.561
387.5	24.8
388	24.663
388.5	24.732
389	24.8
389.5	24.595
390	24.287
390.5	24.868
391	24.902
391.5	24.663
392	24.629
392.5	24.834
393	24.663
393.5	24.492
394	24.868
394.5	24.629
395	24.732
395.5	24.902
396	24.595
396.5	24.868
397	25.005
397.5	24.766
398	24.732
398.5	25.005
399	24.937
399.5	24.697
400	24.732
400.5	24.902
401	24.8
401.5	24.697
402	24.663
402.5	24.868
403	24.732
403.5	24.902
404	24.868
404.5	24.732
405	24.971
405.5	24.834
406	24.8
406.5	24.971
407	24.8
407.5	24.834
408	24.561
408.5	24.971
409	24.971
409.5	24.902
410	24.766
410.5	24.868
411	24.8
411.5	24.902
412	24.868
412.5	24.868
413	24.834
413.5	24.868
414	24.561
414.5	24.8
415	25.039
415.5	23.775
416	23.399
416.5	23.091
417	22.886
417.5	22.715
418	22.51
418.5	22.442
419	22.476
419.5	22.339
420	22.339
420.5	22.544
421	22.647
421.5	22.476
422	21.997
422.5	21.826
423	21.826
423.5	21.997
424	22.031
424.5	22.031
425	22.1
425.5	21.997
426	21.86
426.5	22.1
427	23.057
427.5	23.228
428	23.228
428.5	23.33
429	23.399
429.5	23.296
430	23.433
430.5	23.638
431	23.501
431.5	23.604
432	23.364
432.5	23.535
433	23.638
433.5	23.501
434	23.535
434.5	23.638
435	23.501
435.5	23.672
436	23.604
436.5	23.604
437	23.604
437.5	23.74
438	23.604
438.5	23.911
439	23.809
439.5	23.74
440	22.031
440.5	21.69
441	21.45
441.5	21.621
442	21.69
442.5	21.792
443	22.1
443.5	21.963
444	21.792
444.5	21.997
445	21.997
445.5	21.826
446	21.86
446.5	22.031
447	21.895
447.5	21.997
448	22.066
448.5	22.168
449	22.271
449.5	22.1
450	21.895
450.5	22.134
451	22.886
451.5	22.852
452	23.262
452.5	23.296
453	23.501
453.5	23.501
454	23.535
454.5	23.638
455	23.467
455.5	23.569
456	23.228
456.5	23.433
457	23.638
457.5	23.809
458	23.604
458.5	23.706
459	23.569
459.5	23.604
460	23.604
460.5	23.569
461	23.399
461.5	23.228
462	23.467
462.5	23.775
463	23.809
463.5	23.775
464	22.168
464.5	21.792
465	21.587
465.5	21.963
466	21.895
466.5	22.031
467	22.236
467.5	22.1
468	21.929
468.5	22.168
469	21.792
469.5	21.86
470	21.792
470.5	21.86
471	21.929
471.5	21.826
472	22.134
472.5	22.236
473	22.134
473.5	22.066
474	22.134
474.5	21.895
475	23.091
475.5	23.091
476	23.159
476.5	23.228
477	23.33
477.5	23.364
478	23.399
478.5	23.33
479	23.228
479.5	23.399
480	23.023
480.5	23.569
481	23.74
481.5	23.775
482	23.775
482.5	23.638
483	23.74
483.5	23.604
484	23.569
484.5	23.535
485	23.638
485.5	23.74
486	23.535
486.5	23.877
487	23.911
487.5	23.809
488	22.647
488.5	22.031
489	21.86
489.5	21.621
490	21.895
490.5	21.86
491	22.066
491.5	21.895
492	22.066
492.5	21.929
493	22.066
493.5	22.202
494	22.031
494.5	22.271
495	21.929
495.5	22.168
496	21.997
496.5	22.031
497	22.168
497.5	22.066
498	22.066
498.5	21.963
499	23.193
499.5	23.399
500	23.193
500.5	23.672
501	23.535
501.5	23.775
502	23.843
502.5	23.98
503	23.706
503.5	23.911
504	23.535
504.5	23.775
505	24.082
505.5	23.843
506	24.116
506.5	24.082
507	23.569
507.5	24.116
508	24.082
508.5	23.672
509	24.151
509.5	23.877
510	23.74
510.5	24.185
511	24.116
511.5	24.014
512	24.219
512.5	22.818
513	22.305
513.5	22.066
514	21.724
514.5	21.792
515	21.86
515.5	22.271
516	22.066
516.5	22.168
517	22.271
517.5	22.202
518	22.031
518.5	22.168
519	22.134
519.5	22.1
520	22.407
520.5	22.236
521	22.236
521.5	22.168
522	22.236
522.5	22.134
523	23.091
523.5	23.262
524	23.364
524.5	23.296
525	23.296
525.5	23.501
526	23.399
526.5	23.467
527	23.467
527.5	23.364
528	23.023
528.5	23.399
529	23.672
529.5	23.638
530	23.535
530.5	23.638
531	23.364
531.5	23.399
532	23.604
532.5	23.638
533	23.672
533.5	23.467
534	23.193
534.5	23.74
535	23.809
535.5	23.775
536	23.535
536.5	23.74
537	23.672
537.5	23.604
538	23.433
538.5	23.775
539	23.672
539.5	23.672
540	23.638
540.5	23.911
541	23.877
541.5	23.98
542	23.877
542.5	23.877
543	23.98
543.5	23.877
544	24.014
544.5	23.98
545	23.98
545.5	24.048
546	23.74
546.5	23.911
547	24.151
547.5	24.048
548	24.082
548.5	24.116
549	23.945
549.5	24.185
550	24.014
550.5	23.843
551	23.98
551.5	24.048
552	23.911
552.5	24.151
553	24.082
553.5	24.151
554	24.082
554.5	23.945
555	24.082
555.5	24.082
556	23.911
556.5	23.809
557	23.877
557.5	23.945
558	23.433
558.5	23.911
559	23.911
559.5	23.809
560	23.569
560.5	23.74
561	23.775
561.5	23.672
562	23.638
562.5	23.877
563	23.809
563.5	23.74
564	23.433
564.5	23.672
565	24.082
565.5	23.945
566	23.911
566.5	23.433
567	24.014
567.5	23.843
568	23.945
568.5	23.535
569	24.014
569.5	23.98
570	23.672
570.5	23.911
571	24.082
571.5	24.082
572	24.014
572.5	24.048
573	24.048
573.5	24.014
574	23.877
574.5	24.116
575	23.98
575.5	23.98
576	23.74
576.5	24.082
577	24.116
577.5	23.945
578	24.185
578.5	23.98
579	23.911
579.5	24.151
580	24.082
580.5	24.048
581	23.775
581.5	24.116
582	23.809
582.5	23.98
583	23.945
583.5	24.082
584	24.048
584.5	23.809
585	24.082
585.5	24.082
586	23.911
586.5	24.185
587	24.014
587.5	24.082
588	23.569
588.5	24.219
589	24.253
589.5	23.98
590	24.014
590.5	24.116
591	24.116
591.5	24.014
592	24.082
592.5	24.219
593	24.048
593.5	23.98
594	24.048
594.5	24.321
595	24.151
595.5	24.219
596	24.151
596.5	24.048
597	24.014
597.5	24.048
598	24.151
598.5	23.945
599	23.98
599.5	24.082
600	23.877
600.5	24.082
601	23.98
601.5	24.219
602	24.151
602.5	23.809
603	24.116
603.5	24.116
604	24.082
604.5	23.98
605	24.116
605.5	24.014
606	23.706
606.5	24.253
607	24.253
607.5	24.185
608	24.185
608.5	24.116
609	23.399
609.5	22.305
610	22.031
610.5	21.963
611	21.895
611.5	21.724
612	22.134
612.5	21.963
613	22.134
613.5	22.031
614	21.929
614.5	21.997
615	22.134
615.5	22.236
616	22.1
616.5	22.236
617	22.134
617.5	22.1
618	22.271
618.5	22.066
619	23.296
619.5	23.501
620	23.569
620.5	23.775
621	23.706
621.5	23.775
622	23.775
622.5	23.877
623	23.569
623.5	23.98
624	23.604
624.5	23.672
625	24.082
625.5	24.082
626	23.911
626.5	23.672
627	23.809
627.5	23.945
628	23.98
628.5	24.082
629	24.082
629.5	23.945
630	23.74
630.5	24.082
631	24.253
631.5	24.048
632	24.151
632.5	24.253
633	23.775
633.5	22.51
634	22.236
634.5	22.066
635	21.963
635.5	21.997
636	21.963
636.5	21.997
637	22.339
637.5	22.236
638	22.271
638.5	22.066
639	22.202
639.5	22.1
640	22.236
640.5	21.997
641	22.066
641.5	22.168
642	22.134
642.5	22.202
643	23.228
643.5	23.091
644	23.399
644.5	23.262
645	23.569
645.5	23.467
646	23.638
646.5	23.604
647	23.569
647.5	23.775
648	23.399
648.5	23.809
649	23.877
649.5	23.809
650	23.945
650.5	23.775
651	23.843
651.5	23.706
652	23.877
652.5	23.706
653	23.74
653.5	23.706
654	23.535
654.5	23.911
655	23.091
655.5	22.305
656	21.929
656.5	21.758
657	21.997
657.5	21.895
658	22.305
658.5	22.134
659	22.202
659.5	22.1
660	22.202
660.5	22.236
661	21.997
661.5	22.066
662	22.202
662.5	22.134
663	22.305
663.5	22.202
664	22.339
664.5	22.168
665	22.134
665.5	22.271
666	21.997
666.5	22.202
667	22.715
667.5	22.783
668	23.091
668.5	22.988
669	23.057
669.5	23.091
670	23.193
670.5	23.193
671	23.262
671.5	23.33
672	23.057
672.5	23.399
673	23.467
673.5	23.364
674	23.296
674.5	23.262
675	23.296
675.5	23.33
676	23.364
676.5	23.296
677	23.33
677.5	23.501
678	23.125
678.5	23.501
679	23.467
679.5	23.535
680	23.604
680.5	23.399
681	22.988
681.5	22.066
682	21.963
682.5	21.792
683	21.724
683.5	22.168
684	22.134
684.5	22.1
685	21.929
685.5	22.031
686	22.134
686.5	21.895
687	22.031
687.5	22.134
688	22.236
688.5	22.271
689	21.997
689.5	22.031
690	22.202
690.5	22.1
691	22.988
691.5	23.364
692	23.501
692.5	23.604
693	23.706
693.5	23.74
694	23.74
694.5	23.809
695	23.843
695.5	23.843
696	23.672
696.5	23.877
697	23.911
697.5	23.945
698	23.911
698.5	23.98
699	23.98
699.5	23.98
700	23.877
700.5	23.98
701	23.945
701.5	24.014
702	23.604
702.5	24.048
703	24.185
703.5	24.116
704	24.082
704.5	23.945
705	24.048
705.5	24.082
706	24.082
706.5	24.048
707	23.877
707.5	24.116
708	23.843
708.5	24.253
709	24.151
709.5	24.287
710	24.321
710.5	24.219
711	24.356
711.5	24.356
712	24.185
712.5	24.321
713	24.151
713.5	24.356
714	24.116
714.5	24.424
715	24.39
715.5	24.287
716	24.356
716.5	24.39
717	24.082
717.5	24.287
718	24.356
718.5	24.219
719	24.287
719.5	24.116
720	24.082
720.5	24.356
721	24.39
721.5	24.39
722	24.356
722.5	24.219
723	24.39
723.5	24.424
724	24.151
724.5	24.321
725	24.151
725.5	24.287
726	24.048
726.5	24.39
727	24.39
727.5	24.253
728	24.39
728.5	24.424
729	24.185
729.5	24.39
730	24.424
730.5	24.492
731	24.561
731.5	24.424
732	24.219
732.5	24.356
733	24.629
733.5	24.526
734	24.492
734.5	24.561
735	24.424
735.5	24.595
736	24.561
736.5	24.458
737	24.424
737.5	24.287
738	24.287
738.5	24.526
739	24.39
739.5	23.193
740	22.818
740.5	22.51
741	22.271
741.5	22.134
742	21.963
742.5	23.193
743	23.399
743.5	23.74
744	23.433
744.5	23.843
745	24.014
745.5	23.911
746	23.98
746.5	24.048
747	24.116
747.5	23.98
748	24.185
748.5	24.151
749	24.116
749.5	24.082
750	23.911
750.5	24.151
751	24.356
751.5	24.219
752	24.219
752.5	24.219
753	24.219
753.5	23.057
754	22.612
754.5	22.271
755	22.271
755.5	22.134
756	22.202
756.5	22.305
757	22.134
757.5	21.997
758	22.339
758.5	22.1
759	22.066
759.5	22.271
760	22.271
760.5	22.202
761	22.202
761.5	22.236
762	22.066
762.5	22.031
763	22.954
763.5	23.125
764	22.954
764.5	23.433
765	23.399
765.5	23.501
766	23.604
766.5	23.501
767	23.569
767.5	23.706
