# Supplementary material for: Analysis and modeling of coolants and coolers for specimen transportation
Source: PLoS One. 2020 Apr 17;15(4):e0231093. doi: 10.1371/journal.pone.0231093 (PMC7164660; doi:10.1371/journal.pone.0231093)
Supplement: S1 Raw data — (ZIP) [file pone.0231093.s002.zip › Figure1A.csv]

CoolerName	Run1	Run2	CoolerType
#11	29.7	31.9	Non-rotomolded
#7	30.5	45	Non-rotomolded
#2	36.2	41.3	Non-rotomolded
#10	27.46333	46.9	Non-rotomolded
#4	45.7	58.2	Rotomolded
#3	45.8	51.4	Non-rotomolded
#13	51.8	59.6	Rotomolded
#12	52.9	63.5	Rotomolded
#14	54.3	56.9	Rotomolded
#9	55.8	59.5	Rotomolded
#5	58	69.5	Rotomolded
#6	58.5	66	Rotomolded
#1	62.6	65.1	Rotomolded
#15	66.2	73.8	Rotomolded
#21	67.5	78.3	Non-rotomolded
#16	109.5	86.6	Rotomolded
