# Supplementary material for: Analysis and modeling of coolants and coolers for specimen transportation
Source: PLoS One. 2020 Apr 17;15(4):e0231093. doi: 10.1371/journal.pone.0231093 (PMC7164660; doi:10.1371/journal.pone.0231093)
Supplement: S1 Raw data — (ZIP) [file pone.0231093.s002.zip › Figure1B.csv]

		Values are time in hours				Averages ploted on graph
Injection molded	Rotomolded	PS foam				Injection molded	Rotomolded	PS foam
29.7	64.7	67.5				30	51.95	34.5
31.9	69.5	78.6				37.18167	55.6	45
30.5	58	75.17				37.75	55.7	72.9
45	66.2					38.75	57.65
51.4	73.8					48.6	58.2
45.8	66						62.25
27.46333	58.5						64.45
46.9	59.6						63.85
36.2	51.8						70
41.3	62.6						98.1
	65.1
	55.8
	59.5
	63.5
	52.9
	45.7
	58.2
	54.3
	56.9
	109.5
	86.6
