# Supplementary material for: Analysis and modeling of coolants and coolers for specimen transportation
Source: PLoS One. 2020 Apr 17;15(4):e0231093. doi: 10.1371/journal.pone.0231093 (PMC7164660; doi:10.1371/journal.pone.0231093)
Supplement: S1 Raw data — (ZIP) [file pone.0231093.s002.zip › Figure1C.csv]

Individual points (hours / internal vol)				Average points per cooler (hours / internal vol)
Injection molded	Rotomolded	PS foam		Injection molded	Rotomolded	PS foam
1.044521	2.35567	3.110599		1.292732	2.677835	3.398925
1.540943	3	3.62212		1.740307	3.146893	4.011628
1.678153	2.926554	3.464055		1.668234	2.633484	4.545455
1.802461	3.367232	3.72093		2.087565	3.021739
1.572121	2.393665	4.302326		1.556486	3.257062
1.764346	2.873303	3.939394			3.252551
1.950189	2.951087	5.151515			3.533899
2.22494	3.092391				2.76407
1.150628	3.152542				4.124294
1.962343	3.361582				3.539712
	2.959184
	3.545918
	3.305085
	3.762712
	2.709957
	2.818182
	3.740113
	4.508475
	3.953069
	3.126354
