# Supplementary material for: Analysis and modeling of coolants and coolers for specimen transportation
Source: PLoS One. 2020 Apr 17;15(4):e0231093. doi: 10.1371/journal.pone.0231093 (PMC7164660; doi:10.1371/journal.pone.0231093)
Supplement: S1 Raw data — (ZIP) [file pone.0231093.s002.zip › Figure1D.csv]

Time to 6�C	rotomolded
63.75	240
70	130
62.25	175
55.7	200
63.85	141
57.65	143
58.2	175
51.95	129
55.6	150
98.05	200
