# Supplementary material for: Analysis and modeling of coolants and coolers for specimen transportation
Source: PLoS One. 2020 Apr 17;15(4):e0231093. doi: 10.1371/journal.pone.0231093 (PMC7164660; doi:10.1371/journal.pone.0231093)
Supplement: S1 Raw data — (ZIP) [file pone.0231093.s002.zip › Figure1E.csv]

Time to 6�C	non-rotomolded	PS foam
30.8	60
37.75	20
48.6	104
38.75	169
41.45	29
34.5		18.88
45		25.82
73.8		35
