# Supplementary material for: Analysis and modeling of coolants and coolers for specimen transportation
Source: PLoS One. 2020 Apr 17;15(4):e0231093. doi: 10.1371/journal.pone.0231093 (PMC7164660; doi:10.1371/journal.pone.0231093)
Supplement: S1 Raw data — (ZIP) [file pone.0231093.s002.zip › Figure2B.csv]

Ice-water slurry (5kg) (time in hours)	Chipped Ice (5kg) (time in hours)	Water bottles (4.6kg) (time in hours)
27.46333	23.4	56.01
46.9	29.44333	52.51
	48.24	48.91
