# Supplementary material for: Analysis and modeling of coolants and coolers for specimen transportation
Source: PLoS One. 2020 Apr 17;15(4):e0231093. doi: 10.1371/journal.pone.0231093 (PMC7164660; doi:10.1371/journal.pone.0231093)
Supplement: S1 Raw data — (ZIP) [file pone.0231093.s002.zip › Figure2E.csv]

	Chipped Ice						Ice Water						Water Bottles
Time in hrs	Injection molded #10-chipped ice (time in hours)	Injection molded #10-chipped ice (time in hours)	Injection molded #10-chipped ice (time in hours)	Rotomolded cooler #13-chipped ice (time in hours)	Rotomolded cooler #13-chipped ice (time in hours)	Rotomolded cooler #13-chipped ice (time in hours)	Injection molded #10-ice-water (time in hours)	Injection molded #10-ice-water (time in hours)		Rotomolded #13_ice-water (time in hours)	Rotomolded #13_ice-water (time in hours)		Rotomolded #13_water bottles (time in hours)	Rotomolded #13_water bottles (time in hours)	Rotomolded #13_water bottles (time in hours)	Injection molded #10 water bottle	Injection molded #10 water bottle	Injection molded #10 water bottle
0	22.2	23.3	23.6	21.9	23	4.3	16.4	18.3		17.7	11.7		25.2	-4.7	24.2	22.4	24.3	23.3
0.01222222	22.2	23.3	23.6	21.9	23	4.2	15.9	17.8		17.3	11.3		25.2	-4.9	24.2	22.4	24.2	23.3
0.02444444	22.1	23.1	23.4	21.8	22.9	4.2	15.4	17.3		16.9	11		25.2	-5	24	22.3	23.9	23.1
0.03666667	21.9	22.7	23	21.8	22.7	4.1	15	16.8		16.4	10.6		25.1	-5	23.8	22.1	23.5	22.8
0.04888889	21.6	22.2	22.4	21.6	22.4	4	14.6	16.3		16.1	10.3		24.9	-5.1	23.4	21.8	23	22.4
0.06111111	21.3	21.6	21.6	21.3	22.1	4	14.2	15.9		15.7	10		24.6	-5.2	23	21.4	22.3	21.9
0.07333333	20.9	20.9	20.7	20.9	21.7	3.9	13.8	15.4		15.3	9.7		24.2	-5.3	22.5	20.9	21.6	21.3
0.08555555	20.5	20.1	19.8	20.3	21.2	3.9	13.4	15		15	9.4		23.7	-5.4	22	20.3	20.8	20.5
0.09777778	20	19.4	19	19.7	20.7	3.8	13.1	14.6		14.7	9.2		23.2	-5.4	21.4	19.7	20	19.7
0.11	19.5	18.6	18.1	19	20.2	3.8	12.7	14.2		14.3	8.9		22.6	-5.5	20.8	19	19.1	18.8
0.1222222	19	17.8	17.2	18.2	19.7	3.7	12.4	13.8		14	8.7		22	-5.6	20.1	18.3	18.2	17.9
0.1344445	18.5	17	16.3	17.5	19.1	3.7	12.1	13.5		13.7	8.5		21.4	-5.6	19.5	17.6	17.3	16.9
0.1466667	18	16.2	15.5	16.7	18.5	3.6	11.8	13.1		13.4	8.3		20.7	-5.7	18.9	16.8	16.3	15.9
0.1588889	17.5	15.5	14.7	15.9	18	3.6	11.5	12.8		13.1	8.1		20	-5.8	18.2	16.1	15.4	14.9
0.1711111	16.9	14.8	14	15.2	17.4	3.5	11.2	12.5		12.9	7.9		19.3	-5.9	17.6	15.3	14.5	13.9
0.1833333	16.4	14.1	13.3	14.5	16.9	3.5	10.9	12.2		12.6	7.7		18.6	-5.9	16.9	14.6	13.6	12.9
0.1955556	15.9	13.4	12.6	13.8	16.3	3.4	10.7	11.9		12.4	7.5		17.8	-6	16.3	13.8	12.6	11.9
0.2077778	15.5	12.8	11.9	13.1	15.8	3.4	10.4	11.6		12.1	7.3		17.1	-6	15.6	13.1	11.7	10.9
0.22	15	12.2	11.3	12.5	15.3	3.3	10.2	11.3		11.9	7.2		16.4	-6.1	15	12.3	10.9	9.9
0.2322222	14.5	11.6	10.6	11.9	14.8	3.3	10	11		11.7	7		15.7	-6.1	14.4	11.6	10	8.9
0.2444444	14.1	11	10	11.3	14.3	3.3	9.7	10.8		11.4	6.9		15	-6.2	13.8	10.9	9.1	8
0.2566667	13.6	10.5	9.5	10.8	13.9	3.3	9.5	10.5		11.2	6.7		14.3	-6.2	13.2	10.2	8.3	7.1
0.2688889	13.2	10	8.9	10.3	13.5	3.3	9.3	10.3		11	6.6		13.6	-6.3	12.6	9.5	7.5	6.2
0.2811111	12.8	9.6	8.5	9.8	13	3.3	9.1	10.1		10.8	6.4		13	-6.3	12	8.8	6.7	5.4
0.2933333	12.4	9.1	8	9.3	12.6	3.3	9	9.8		10.6	6.3		12.3	-6.4	11.5	8.1	6	4.6
0.3055556	12	8.7	7.5	8.8	12.2	3.2	8.8	9.6		10.4	6.2		11.7	-6.4	10.9	7.5	5.3	3.8
0.3177778	11.7	8.3	7.1	8.4	11.9	3.1	8.6	9.4		10.3	6.1		11.1	-6.5	10.4	6.8	4.6	3
0.33	11.3	7.9	6.7	8	11.5	3.1	8.4	9.2		10.1	6		10.4	-6.5	9.9	6.2	3.9	2.3
0.3422222	11	7.6	6.3	7.6	11.2	3.1	8.2	9		9.9	5.8		9.9	-6.6	9.4	5.6	3.2	1.5
0.3544444	10.6	7.3	6	7.3	10.8	3	8.1	8.8		9.7	5.7		9.3	-6.6	8.9	5	2.6	0.9
0.3666667	10.3	6.9	5.7	6.9	10.5	3	7.9	8.7		9.6	5.7		8.8	-6.6	8.4	4.4	2	0.2
0.3788889	10	6.6	5.3	6.6	10.2	3	7.8	8.5		9.4	5.6		8.2	-6.7	7.9	3.8	1.4	-0.4
0.3911111	9.7	6.4	5	6.3	9.9	3	7.6	8.3		9.3	5.4		7.6	-6.7	7.5	3.3	0.8	-1
0.4033333	9.4	6.1	4.8	6	9.6	2.9	7.5	8.2		9.1	5.4		7.1	-6.7	7	2.7	0.3	-1.6
0.4155556	9.1	5.8	4.5	5.7	9.3	2.9	7.4	8		9	5.3		6.6	-6.8	6.6	2.2	-0.2	-2.1
0.4277778	8.9	5.6	4.3	5.5	9.1	2.9	7.3	7.9		8.8	5.2		6.1	-6.8	6.2	1.7	-0.7	-2.7
0.44	8.7	5.3	4.1	5.2	8.8	2.8	7.1	7.7		8.7	5.1		5.7	-6.8	5.8	1.3	-1.2	-3.2
0.4522222	8.4	5.1	3.9	5	8.6	2.8	7	7.6		8.6	5		5.2	-6.9	5.3	0.8	-1.6	-3.7
0.4644445	8.2	4.9	3.7	4.8	8.3	2.8	6.9	7.4		8.5	5		4.8	-6.9	5	0.4	-2.1	-4.2
0.4766667	7.9	4.7	3.5	4.5	8.1	2.8	6.8	7.3		8.4	4.9		4.4	-6.9	4.6	0	-2.5	-4.6
0.4888889	7.7	4.5	3.3	4.3	7.9	2.7	6.7	7.2		8.2	4.8		4	-6.9	4.2	-0.4	-2.9	-5.1
0.5011111	7.5	4.4	3.1	4.2	7.7	2.7	6.6	7		8.1	4.8		3.6	-6.9	3.9	-0.8	-3.3	-5.5
0.5133333	7.3	4.2	3	4	7.5	2.7	6.5	6.9		8	4.7		3.2	-7	3.5	-1.2	-3.7	-5.9
0.5255556	7.1	4	2.8	3.8	7.3	2.7	6.4	6.8		7.9	4.6		2.9	-7	3.2	-1.6	-4.1	-6.3
0.5377778	7	3.9	2.7	3.6	7.1	2.6	6.3	6.7		7.8	4.6		2.5	-7	2.9	-1.9	-4.4	-6.6
0.55	6.8	3.8	2.6	3.5	6.9	2.6	6.2	6.6		7.7	4.5		2.2	-7	2.5	-2.3	-4.7	-7
0.5622222	6.6	3.6	2.4	3.3	6.7	2.6	6.1	6.5		7.6	4.4		1.8	-7	2.2	-2.6	-5.1	-7.3
0.5744445	6.4	3.5	2.3	3.2	6.6	2.6	6	6.4		7.5	4.4		1.5	-7.1	1.9	-2.9	-5.4	-7.6
0.5866666	6.3	3.4	2.2	3.1	6.4	2.6	5.9	6.3		7.4	4.3		1.2	-7.1	1.6	-3.2	-5.7	-8
0.5988889	6.1	3.2	2.1	2.9	6.2	2.5	5.9	6.2		7.3	4.3		0.9	-7.1	1.4	-3.5	-6	-8.2
0.6111111	6	3.1	2	2.8	6.1	2.5	5.8	6.1		7.2	4.3		0.6	-7.1	1.1	-3.8	-6.2	-8.5
0.6233333	5.8	3	1.9	2.7	5.9	2.5	5.7	6		7.1	4.2		0.3	-7.1	0.8	-4.1	-6.5	-8.8
0.6355556	5.7	2.9	1.8	2.6	5.8	2.5	5.6	5.9		7	4.2		0	-7.1	0.6	-4.4	-6.7	-9
0.6477778	5.6	2.8	1.7	2.5	5.7	2.5	5.6	5.8		6.9	4.1		-0.1	-7.1	0.3	-4.6	-7	-9.2
0.66	5.4	2.7	1.7	2.4	5.5	2.5	5.5	5.8		6.8	4.1		-0.4	-7.1	0.1	-4.9	-7.2	-9.5
0.6722222	5.3	2.6	1.6	2.3	5.4	2.4	5.4	5.7		6.8	4		-0.6	-7.1	-0.1	-5.1	-7.4	-9.7
0.6844444	5.2	2.6	1.5	2.2	5.3	2.4	5.4	5.6		6.7	4		-0.9	-7.1	-0.3	-5.4	-7.7	-9.9
0.6966667	5.1	2.5	1.5	2.1	5.1	2.4	5.3	5.5		6.6	4		-1.1	-7.1	-0.5	-5.6	-7.8	-10.1
0.7088889	5	2.4	1.4	2	5	2.4	5.2	5.4		6.5	3.9		-1.4	-7.1	-0.7	-5.8	-8	-10.2
0.7211111	4.9	2.3	1.3	1.9	4.9	2.4	5.2	5.4		6.5	3.9		-1.6	-7.1	-0.9	-6	-8.2	-10.4
0.7333334	4.8	2.3	1.3	1.8	4.8	2.4	5.1	5.3		6.4	3.9		-1.8	-7.2	-1.2	-6.2	-8.4	-10.6
0.7455556	4.7	2.2	1.2	1.8	4.7	2.4	5.1	5.2		6.3	3.8		-2	-7.2	-1.4	-6.4	-8.6	-10.8
0.7577778	4.6	2.1	1.2	1.7	4.6	2.3	5	5.2		6.3	3.8		-2.2	-7.2	-1.5	-6.6	-8.7	-10.9
0.77	4.5	2.1	1.2	1.7	4.5	2.3	5	5.1		6.2	3.8		-2.4	-7.2	-1.7	-6.8	-8.9	-11.1
0.7822222	4.4	2	1.1	1.6	4.4	2.3	4.9	5.1		6.1	3.7		-2.6	-7.2	-1.9	-7	-9.1	-11.2
0.7944444	4.3	2	1.1	1.5	4.3	2.3	4.9	5		6.1	3.7		-2.8	-7.2	-2.1	-7.2	-9.2	-11.3
0.8066667	4.2	1.9	1	1.5	4.2	2.3	4.8	4.9		6	3.7		-3	-7.2	-2.3	-7.3	-9.3	-11.4
0.8188889	4.1	1.9	1	1.4	4.1	2.3	4.8	4.9		5.9	3.6		-3.2	-7.2	-2.4	-7.5	-9.5	-11.6
0.8311111	4.1	1.8	1	1.4	4	2.3	4.8	4.8		5.9	3.6		-3.4	-7.2	-2.6	-7.7	-9.6	-11.7
0.8433333	4	1.8	0.9	1.3	4	2.3	4.7	4.8		5.8	3.6		-3.6	-7.1	-2.8	-7.8	-9.7	-11.7
0.8555555	3.9	1.7	0.9	1.3	3.9	2.3	4.7	4.7		5.8	3.5		-3.7	-7.1	-2.9	-8	-9.8	-11.9
0.8677778	3.9	1.7	0.9	1.2	3.8	2.2	4.6	4.7		5.7	3.5		-3.9	-7.1	-3.1	-8.1	-9.9	-11.9
0.88	3.8	1.7	0.9	1.2	3.7	2.2	4.6	4.6		5.7	3.5		-4	-7.1	-3.2	-8.2	-10	-12
0.8922222	3.7	1.6	0.8	1.1	3.7	2.2	4.6	4.6		5.6	3.5		-4.2	-7.1	-3.3	-8.4	-10.1	-12.1
0.9044445	3.7	1.6	0.8	1.1	3.6	2.2	4.5	4.6		5.6	3.4		-4.3	-7.1	-3.5	-8.5	-10.2	-12.2
0.9166667	3.6	1.6	0.8	1.1	3.5	2.2	4.5	4.5		5.5	3.4		-4.5	-7.1	-3.6	-8.6	-10.3	-12.2
0.9288889	3.5	1.5	0.8	1	3.4	2.2	4.4	4.5		5.5	3.4		-4.6	-7.1	-3.7	-8.7	-10.4	-12.3
0.9411111	3.5	1.5	0.8	1	3.4	2.2	4.4	4.4		5.4	3.4		-4.8	-7.1	-3.8	-8.8	-10.5	-12.4
0.9533333	3.4	1.5	0.7	1	3.3	2.2	4.4	4.4		5.4	3.4		-4.9	-7.1	-4	-8.9	-10.5	-12.4
0.9655556	3.4	1.4	0.7	1	3.3	2.2	4.4	4.3		5.3	3.3		-5	-7.1	-4.1	-9	-10.6	-12.5
0.9777778	3.4	1.4	0.7	0.9	3.2	2.2	4.3	4.3		5.3	3.3		-5.1	-7.1	-4.2	-9.1	-10.7	-12.5
0.99	3.3	1.4	0.7	0.9	3.2	2.1	4.3	4.3		5.2	3.3		-5.3	-7.1	-4.3	-9.2	-10.7	-12.5
1.002222	3.3	1.4	0.7	0.9	3.1	2.1	4.3	4.2		5.2	3.3		-5.4	-7.1	-4.4	-9.3	-10.8	-12.6
1.014445	3.2	1.3	0.7	0.8	3.1	2.1	4.2	4.2		5.2	3.3		-5.5	-7.1	-4.5	-9.4	-10.9	-12.6
1.026667	3.2	1.3	0.6	0.8	3	2.1	4.2	4.2		5.1	3.2		-5.6	-7	-4.6	-9.4	-10.9	-12.7
1.038889	3.1	1.3	0.6	0.8	3	2.1	4.2	4.1		5.1	3.2		-5.7	-7	-4.7	-9.5	-11	-12.7
1.051111	3.1	1.3	0.6	0.8	2.9	2.1	4.2	4.1		5	3.2		-5.8	-7	-4.8	-9.6	-11	-12.7
1.063333	3.1	1.2	0.6	0.8	2.8	2.1	4.1	4.1		5	3.2		-5.9	-7	-4.9	-9.7	-11	-12.7
1.075556	3	1.2	0.6	0.7	2.8	2.1	4.1	4.1		5	3.2		-6	-7	-4.9	-9.7	-11.1	-12.8
1.087778	3	1.2	0.6	0.7	2.7	2.1	4.1	4		4.9	3.2		-6.1	-7	-5	-9.8	-11.1	-12.8
1.1	3	1.2	0.6	0.7	2.7	2.1	4.1	4		4.9	3.2		-6.2	-7	-5.1	-9.9	-11.1	-12.8
1.112222	2.9	1.2	0.6	0.7	2.7	2.1	4.1	4		4.9	3.2		-6.3	-7	-5.2	-9.9	-11.2	-12.8
1.124445	2.9	1.2	0.6	0.7	2.6	2.1	4	3.9		4.8	3.1		-6.4	-6.9	-5.3	-10	-11.2	-12.8
1.136667	2.8	1.1	0.6	0.6	2.6	2	4	3.9		4.8	3.1		-6.5	-6.9	-5.4	-10	-11.2	-12.8
1.148889	2.8	1.1	0.5	0.6	2.5	2	4	3.9		4.8	3.1		-6.5	-6.9	-5.4	-10.1	-11.3	-12.8
1.161111	2.8	1.1	0.5	0.6	2.5	2	4	3.9		4.7	3.1		-6.6	-6.9	-5.5	-10.2	-11.3	-12.8
1.173333	2.8	1.1	0.5	0.6	2.5	2	4	3.9		4.7	3.1		-6.7	-6.9	-5.6	-10.2	-11.3	-12.8
1.185556	2.7	1.1	0.5	0.6	2.4	2	3.9	3.8		4.7	3.1		-6.8	-6.9	-5.6	-10.2	-11.3	-12.8
1.197778	2.7	1.1	0.5	0.6	2.4	2	3.9	3.8		4.6	3		-6.8	-6.9	-5.7	-10.3	-11.3	-12.8
1.21	2.7	1.1	0.5	0.5	2.4	2	3.9	3.8		4.6	3		-6.9	-6.8	-5.8	-10.3	-11.4	-12.8
1.222222	2.6	1.1	0.5	0.5	2.3	2	3.9	3.8		4.6	3		-7	-6.8	-5.8	-10.4	-11.4	-12.8
1.234445	2.6	1.1	0.5	0.5	2.3	2	3.9	3.8		4.5	3		-7	-6.8	-5.9	-10.4	-11.4	-12.8
1.246667	2.6	1	0.5	0.5	2.3	2	3.9	3.7		4.5	3		-7.1	-6.8	-5.9	-10.5	-11.4	-12.8
1.258889	2.6	1	0.5	0.5	2.2	2	3.9	3.7		4.5	3		-7.1	-6.8	-6	-10.5	-11.4	-12.8
1.271111	2.6	1	0.5	0.5	2.2	2	3.8	3.7		4.5	3		-7.2	-6.8	-6	-10.5	-11.4	-12.8
1.283333	2.5	1	0.5	0.5	2.2	2	3.8	3.7		4.4	3		-7.3	-6.7	-6.1	-10.6	-11.4	-12.8
1.295556	2.5	1	0.5	0.5	2.2	2	3.8	3.7		4.4	3		-7.3	-6.7	-6.1	-10.6	-11.4	-12.7
1.307778	2.5	1	0.5	0.5	2.1	2	3.8	3.6		4.4	2.9		-7.3	-6.7	-6.2	-10.6	-11.4	-12.7
1.32	2.5	1	0.5	0.5	2.1	2	3.8	3.6		4.4	2.9		-7.4	-6.7	-6.2	-10.7	-11.4	-12.7
1.332222	2.5	1	0.5	0.5	2.1	1.9	3.8	3.6		4.3	2.9		-7.4	-6.7	-6.2	-10.7	-11.4	-12.7
1.344444	2.5	1	0.5	0.5	2	1.9	3.8	3.6		4.3	2.9		-7.5	-6.7	-6.3	-10.7	-11.4	-12.7
1.356667	2.4	1	0.5	0.5	2	1.9	3.8	3.6		4.3	2.9		-7.5	-6.6	-6.3	-10.8	-11.4	-12.6
1.368889	2.4	1	0.5	0.5	2	1.9	3.8	3.6		4.3	2.9		-7.6	-6.6	-6.3	-10.8	-11.4	-12.6
1.381111	2.4	1	0.5	0.4	2	1.9	3.7	3.5		4.2	2.9		-7.6	-6.6	-6.4	-10.8	-11.4	-12.6
1.393333	2.4	1	0.5	0.4	1.9	1.9	3.7	3.5		4.2	2.9		-7.7	-6.6	-6.4	-10.8	-11.3	-12.6
1.405556	2.4	1	0.5	0.4	1.9	1.9	3.7	3.5		4.2	2.9		-7.7	-6.6	-6.5	-10.8	-11.3	-12.5
1.417778	2.4	0.9	0.5	0.4	1.9	1.9	3.7	3.5		4.2	2.8		-7.7	-6.5	-6.5	-10.9	-11.3	-12.5
1.43	2.3	0.9	0.5	0.4	1.9	1.9	3.7	3.5		4.2	2.8		-7.8	-6.5	-6.5	-10.9	-11.3	-12.5
1.442222	2.3	0.9	0.5	0.4	1.8	1.9	3.7	3.5		4.1	2.8		-7.8	-6.5	-6.5	-10.9	-11.3	-12.5
1.454444	2.3	0.9	0.5	0.4	1.8	1.9	3.7	3.5		4.1	2.8		-7.8	-6.5	-6.6	-10.9	-11.3	-12.4
1.466667	2.3	0.9	0.5	0.4	1.8	1.9	3.7	3.4		4.1	2.8		-7.8	-6.5	-6.6	-10.9	-11.2	-12.4
1.478889	2.3	0.9	0.5	0.4	1.8	1.9	3.7	3.4		4.1	2.8		-7.8	-6.4	-6.6	-10.9	-11.2	-12.3
1.491111	2.3	0.9	0.5	0.4	1.8	1.9	3.7	3.4		4.1	2.8		-7.9	-6.4	-6.6	-10.9	-11.2	-12.3
1.503333	2.3	0.9	0.5	0.4	1.8	1.9	3.7	3.4		4	2.8		-7.9	-6.4	-6.6	-11	-11.2	-12.3
1.515556	2.3	0.9	0.5	0.4	1.7	1.9	3.6	3.4		4	2.8		-7.9	-6.4	-6.7	-11	-11.2	-12.2
1.527778	2.3	0.9	0.5	0.4	1.7	1.9	3.6	3.4		4	2.8		-8	-6.4	-6.7	-11	-11.1	-12.2
1.54	2.3	0.9	0.5	0.4	1.7	1.9	3.6	3.4		4	2.8		-8	-6.3	-6.7	-11	-11.1	-12.2
1.552222	2.2	0.9	0.5	0.4	1.7	1.9	3.6	3.4		4	2.7		-8	-6.3	-6.7	-11	-11.1	-12.1
1.564444	2.2	0.9	0.5	0.4	1.7	1.9	3.6	3.4		3.9	2.7		-8	-6.3	-6.7	-11	-11.1	-12.1
1.576667	2.2	0.9	0.5	0.3	1.7	1.9	3.6	3.3		3.9	2.7		-8	-6.3	-6.8	-11	-11	-12
1.588889	2.2	0.9	0.5	0.3	1.6	1.9	3.6	3.3		3.9	2.7		-8.1	-6.2	-6.8	-11	-11	-12
1.601111	2.2	0.9	0.5	0.3	1.6	1.9	3.6	3.3		3.9	2.7		-8.1	-6.2	-6.8	-11	-11	-12
1.613333	2.2	0.9	0.5	0.3	1.6	1.9	3.6	3.3		3.9	2.7		-8.1	-6.2	-6.8	-11	-11	-11.9
1.625556	2.2	0.9	0.5	0.3	1.6	1.9	3.6	3.3		3.9	2.7		-8.1	-6.2	-6.8	-11	-10.9	-11.9
1.637778	2.2	0.9	0.5	0.3	1.6	1.9	3.6	3.3		3.8	2.7		-8.1	-6.2	-6.8	-11	-10.9	-11.8
1.65	2.2	0.9	0.5	0.3	1.6	1.9	3.6	3.3		3.8	2.7		-8.1	-6.1	-6.8	-11	-10.9	-11.8
1.662222	2.2	0.9	0.5	0.3	1.6	1.8	3.6	3.3		3.8	2.7		-8.1	-6.1	-6.8	-11	-10.8	-11.7
1.674444	2.2	0.9	0.5	0.3	1.6	1.8	3.6	3.3		3.8	2.7		-8.2	-6.1	-6.8	-11	-10.8	-11.7
1.686667	2.2	0.9	0.5	0.3	1.5	1.8	3.6	3.3		3.8	2.7		-8.2	-6.1	-6.8	-11	-10.8	-11.7
1.698889	2.1	0.9	0.5	0.3	1.5	1.8	3.6	3.3		3.8	2.7		-8.2	-6	-6.9	-11	-10.8	-11.6
1.711111	2.2	0.9	0.5	0.3	1.5	1.8	3.6	3.3		3.8	2.7		-8.2	-6	-6.9	-11	-10.7	-11.6
1.723333	2.1	0.9	0.5	0.3	1.5	1.8	3.6	3.2		3.7	2.6		-8.2	-6	-6.9	-11	-10.7	-11.5
1.735556	2.1	0.9	0.5	0.3	1.5	1.8	3.6	3.2		3.7	2.6		-8.2	-6	-6.9	-11	-10.6	-11.5
1.747778	2.1	0.9	0.5	0.3	1.5	1.8	3.6	3.2		3.7	2.6		-8.2	-5.9	-6.9	-10.9	-10.6	-11.4
1.76	2.1	0.9	0.5	0.3	1.5	1.8	3.6	3.2		3.7	2.6		-8.2	-5.9	-6.9	-10.9	-10.6	-11.4
1.772222	2.1	0.9	0.5	0.3	1.5	1.8	3.6	3.2		3.7	2.6		-8.2	-5.9	-6.9	-10.9	-10.5	-11.3
1.784445	2.1	0.9	0.5	0.3	1.4	1.8	3.5	3.2		3.7	2.6		-8.2	-5.9	-6.9	-10.9	-10.5	-11.3
1.796667	2.1	0.9	0.5	0.3	1.4	1.8	3.5	3.2		3.6	2.6		-8.2	-5.9	-6.9	-10.9	-10.5	-11.2
1.808889	2.1	0.9	0.5	0.3	1.4	1.8	3.5	3.2		3.6	2.6		-8.2	-5.9	-6.9	-10.9	-10.4	-11.2
1.821111	2.1	0.9	0.5	0.3	1.4	1.8	3.5	3.2		3.6	2.6		-8.2	-5.8	-6.9	-10.9	-10.4	-11.1
1.833333	2.1	0.9	0.5	0.3	1.4	1.8	3.5	3.2		3.6	2.6		-8.2	-5.8	-6.9	-10.9	-10.4	-11.1
1.845556	2.1	0.9	0.5	0.3	1.4	1.8	3.5	3.2		3.6	2.6		-8.2	-5.8	-6.9	-10.9	-10.3	-11
1.857778	2.1	0.9	0.5	0.3	1.4	1.8	3.5	3.2		3.6	2.6		-8.2	-5.8	-6.9	-10.8	-10.3	-11
1.87	2.1	0.9	0.5	0.3	1.4	1.8	3.5	3.2		3.6	2.6		-8.2	-5.7	-6.9	-10.8	-10.2	-10.9
1.882222	2.1	0.9	0.5	0.3	1.4	1.8	3.5	3.2		3.6	2.6		-8.2	-5.7	-6.9	-10.8	-10.2	-10.8
1.894445	2.1	0.9	0.5	0.3	1.4	1.8	3.5	3.2		3.5	2.6		-8.2	-5.7	-6.8	-10.8	-10.2	-10.8
1.906667	2.1	0.9	0.5	0.3	1.3	1.8	3.5	3.2		3.5	2.6		-8.2	-5.7	-6.8	-10.8	-10.1	-10.8
1.918889	2.1	0.9	0.5	0.3	1.3	1.8	3.5	3.1		3.5	2.6		-8.2	-5.6	-6.8	-10.8	-10.1	-10.7
1.931111	2.1	0.9	0.5	0.3	1.3	1.8	3.5	3.1		3.5	2.6		-8.2	-5.6	-6.8	-10.7	-10.1	-10.6
1.943333	2.1	0.9	0.5	0.3	1.3	1.8	3.5	3.1		3.5	2.6		-8.2	-5.6	-6.8	-10.7	-10	-10.6
1.955556	2.1	0.9	0.5	0.3	1.3	1.8	3.5	3.1		3.5	2.6		-8.2	-5.6	-6.8	-10.7	-10	-10.5
1.967778	2.1	0.9	0.5	0.3	1.3	1.8	3.5	3.1		3.5	2.6		-8.2	-5.6	-6.8	-10.7	-9.9	-10.5
1.98	2.1	0.9	0.5	0.3	1.3	1.8	3.5	3.1		3.5	2.6		-8.2	-5.5	-6.8	-10.7	-9.9	-10.4
1.992222	2.1	0.9	0.5	0.3	1.3	1.8	3.5	3.1		3.5	2.5		-8.2	-5.5	-6.8	-10.6	-9.9	-10.4
2.004444	2.1	0.9	0.5	0.3	1.3	1.8	3.5	3.1		3.4	2.5		-8.2	-5.5	-6.8	-10.6	-9.8	-10.3
2.016667	2.1	0.9	0.5	0.3	1.3	1.8	3.5	3.1		3.4	2.5		-8.2	-5.5	-6.8	-10.6	-9.8	-10.3
2.028889	2.1	0.9	0.5	0.3	1.3	1.8	3.5	3.1		3.4	2.5		-8.2	-5.4	-6.8	-10.6	-9.7	-10.2
2.041111	2.1	0.9	0.5	0.3	1.3	1.8	3.5	3.1		3.4	2.5		-8.2	-5.4	-6.8	-10.6	-9.7	-10.2
2.053333	2.1	0.9	0.5	0.3	1.3	1.8	3.5	3.1		3.4	2.5		-8.2	-5.4	-6.7	-10.5	-9.7	-10.1
2.065556	2.1	0.9	0.5	0.3	1.3	1.8	3.5	3.1		3.4	2.5		-8.2	-5.4	-6.7	-10.5	-9.6	-10.1
2.077778	2.1	0.8	0.5	0.3	1.2	1.8	3.5	3.1		3.4	2.5		-8.1	-5.3	-6.7	-10.5	-9.6	-10
2.09	2.1	0.9	0.5	0.3	1.2	1.8	3.5	3.1		3.4	2.5		-8.1	-5.3	-6.7	-10.5	-9.5	-9.9
2.102222	2.1	0.8	0.5	0.2	1.2	1.8	3.5	3.1		3.4	2.5		-8.1	-5.3	-6.7	-10.5	-9.5	-9.9
2.114445	2.1	0.8	0.5	0.2	1.2	1.8	3.5	3.1		3.4	2.5		-8.1	-5.3	-6.7	-10.4	-9.4	-9.9
2.126667	2.1	0.9	0.6	0.2	1.2	1.8	3.5	3.1		3.4	2.5		-8.1	-5.3	-6.7	-10.4	-9.4	-9.8
2.138889	2.1	0.9	0.6	0.2	1.2	1.8	3.5	3.1		3.3	2.5		-8.1	-5.2	-6.7	-10.4	-9.3	-9.7
2.151111	2.1	0.8	0.6	0.2	1.2	1.8	3.5	3.1		3.3	2.5		-8.1	-5.2	-6.6	-10.3	-9.3	-9.7
2.163333	2.1	0.8	0.6	0.2	1.2	1.8	3.5	3.1		3.3	2.5		-8.1	-5.2	-6.6	-10.3	-9.3	-9.6
2.175556	2.1	0.8	0.6	0.2	1.2	1.8	3.5	3.1		3.3	2.5		-8.1	-5.1	-6.6	-10.3	-9.2	-9.6
2.187778	2.1	0.9	0.6	0.2	1.2	1.7	3.5	3.1		3.3	2.5		-8.1	-5.1	-6.6	-10.3	-9.2	-9.5
2.2	2.1	0.8	0.6	0.2	1.2	1.8	3.5	3.1		3.3	2.5		-8	-5.1	-6.6	-10.2	-9.1	-9.5
2.212222	2.1	0.9	0.6	0.2	1.2	1.8	3.5	3.1		3.3	2.5		-8	-5.1	-6.6	-10.2	-9.1	-9.4
2.224444	2.1	0.8	0.6	0.2	1.2	1.7	3.5	3.1		3.3	2.5		-8	-5	-6.6	-10.2	-9	-9.3
2.236667	2.1	0.8	0.6	0.2	1.2	1.7	3.5	3.1		3.3	2.5		-8	-5	-6.5	-10.2	-9	-9.3
2.248889	2.1	0.8	0.6	0.2	1.2	1.7	3.5	3.1		3.3	2.5		-8	-5	-6.5	-10.1	-8.9	-9.2
2.261111	2.1	0.8	0.6	0.2	1.2	1.7	3.5	3.1		3.3	2.5		-8	-5	-6.5	-10.1	-8.9	-9.2
2.273333	2.1	0.8	0.6	0.2	1.2	1.7	3.5	3.1		3.3	2.5		-8	-5	-6.5	-10.1	-8.9	-9.1
2.285556	2.1	0.8	0.6	0.2	1.1	1.7	3.5	3.1		3.2	2.5		-7.9	-5	-6.5	-10	-8.8	-9.1
2.297778	2.1	0.8	0.6	0.2	1.1	1.7	3.5	3.1		3.2	2.5		-7.9	-4.9	-6.5	-10	-8.8	-9
2.31	2.1	0.8	0.6	0.2	1.1	1.7	3.5	3		3.2	2.5		-7.9	-4.9	-6.4	-10	-8.7	-9
2.322222	2.1	0.8	0.6	0.2	1.1	1.7	3.5	3		3.2	2.5		-7.9	-4.9	-6.4	-9.9	-8.7	-8.9
2.334445	2.1	0.8	0.6	0.2	1.1	1.7	3.5	3		3.2	2.5		-7.9	-4.8	-6.4	-9.9	-8.6	-8.8
2.346667	2.1	0.8	0.6	0.2	1.1	1.7	3.5	3		3.2	2.5		-7.9	-4.8	-6.4	-9.9	-8.6	-8.8
2.358889	2.1	0.8	0.6	0.2	1.1	1.7	3.5	3		3.2	2.5		-7.8	-4.8	-6.4	-9.9	-8.5	-8.7
2.371111	2.1	0.8	0.6	0.2	1.1	1.7	3.5	3		3.2	2.5		-7.8	-4.8	-6.4	-9.8	-8.5	-8.7
2.383333	2.1	0.8	0.6	0.2	1.1	1.7	3.5	3		3.2	2.4		-7.8	-4.7	-6.3	-9.8	-8.4	-8.6
2.395556	2.1	0.8	0.6	0.2	1.1	1.7	3.5	3		3.2	2.4		-7.8	-4.7	-6.3	-9.8	-8.4	-8.6
2.407778	2.1	0.8	0.6	0.2	1.1	1.7	3.5	3		3.2	2.4		-7.8	-4.7	-6.3	-9.7	-8.3	-8.5
2.42	2.1	0.8	0.6	0.2	1.1	1.7	3.5	3		3.2	2.4		-7.8	-4.6	-6.3	-9.7	-8.3	-8.4
2.432222	2.1	0.8	0.6	0.2	1.1	1.7	3.5	3		3.2	2.4		-7.8	-4.6	-6.3	-9.7	-8.3	-8.4
2.444444	2.1	0.8	0.6	0.2	1.1	1.7	3.5	3		3.1	2.4		-7.8	-4.6	-6.2	-9.6	-8.2	-8.3
2.456667	2.1	0.8	0.6	0.2	1.1	1.7	3.5	3		3.1	2.4		-7.8	-4.6	-6.2	-9.6	-8.2	-8.3
2.468889	2.1	0.8	0.6	0.2	1.1	1.7	3.5	3		3.1	2.4		-7.7	-4.6	-6.2	-9.6	-8.1	-8.2
2.481111	2.1	0.8	0.6	0.2	1.1	1.7	3.5	3		3.1	2.4		-7.7	-4.5	-6.2	-9.5	-8.1	-8.2
2.493333	2.1	0.8	0.6	0.2	1.1	1.7	3.5	3		3.1	2.4		-7.7	-4.5	-6.2	-9.5	-8	-8.1
2.505556	2.1	0.8	0.6	0.2	1.1	1.7	3.5	3		3.1	2.4		-7.7	-4.5	-6.1	-9.5	-8	-8
2.517778	2.1	0.8	0.6	0.2	1.1	1.7	3.5	3		3.1	2.4		-7.7	-4.5	-6.1	-9.4	-7.9	-8
2.53	2.1	0.8	0.6	0.2	1.1	1.7	3.5	3		3.1	2.4		-7.6	-4.4	-6.1	-9.4	-7.9	-8
2.542222	2.1	0.8	0.6	0.2	1.1	1.7	3.5	3		3.1	2.4		-7.6	-4.4	-6.1	-9.4	-7.8	-7.9
2.554445	2.1	0.8	0.6	0.2	1.1	1.7	3.5	3		3.1	2.4		-7.6	-4.4	-6.1	-9.3	-7.8	-7.8
2.566667	2.1	0.8	0.6	0.2	1.1	1.7	3.5	3		3.1	2.4		-7.6	-4.4	-6	-9.3	-7.7	-7.8
2.578889	2.1	0.8	0.6	0.2	1.1	1.7	3.5	3		3	2.4		-7.6	-4.3	-6	-9.3	-7.7	-7.7
2.591111	2.1	0.8	0.6	0.2	1.1	1.7	3.5	3		3	2.4		-7.5	-4.3	-6	-9.2	-7.7	-7.7
2.603333	2.1	0.8	0.6	0.2	1.1	1.7	3.5	3		3	2.4		-7.5	-4.3	-6	-9.2	-7.6	-7.6
2.615556	2.1	0.8	0.6	0.2	1.1	1.7	3.5	3		3	2.4		-7.5	-4.3	-6	-9.2	-7.6	-7.6
2.627778	2.1	0.8	0.6	0.2	1.1	1.7	3.5	3		3	2.4		-7.5	-4.3	-5.9	-9.1	-7.5	-7.5
2.64	2.1	0.8	0.6	0.2	1.1	1.7	3.5	3		3	2.4		-7.4	-4.2	-5.9	-9.1	-7.4	-7.4
2.652222	2.1	0.8	0.6	0.2	1.1	1.7	3.5	3		3	2.4		-7.4	-4.2	-5.9	-9	-7.4	-7.4
2.664444	2.1	0.8	0.6	0.2	1	1.7	3.5	3		3	2.4		-7.4	-4.2	-5.9	-9	-7.4	-7.3
2.676667	2.1	0.8	0.6	0.2	1	1.7	3.5	3		3	2.4		-7.4	-4.2	-5.8	-9	-7.3	-7.3
2.688889	2.1	0.8	0.6	0.2	1	1.7	3.5	3		3	2.4		-7.4	-4.1	-5.8	-8.9	-7.3	-7.2
2.701111	2.1	0.8	0.6	0.2	1	1.7	3.5	3		3	2.4		-7.4	-4.1	-5.8	-8.9	-7.2	-7.2
2.713333	2.1	0.8	0.6	0.2	1	1.7	3.5	3		3	2.4		-7.3	-4.1	-5.8	-8.9	-7.2	-7.1
2.725556	2.1	0.8	0.6	0.2	1	1.7	3.5	3		3	2.4		-7.3	-4.1	-5.8	-8.8	-7.1	-7.1
2.737778	2.1	0.8	0.6	0.2	1	1.7	3.5	3		3	2.4		-7.3	-4.1	-5.7	-8.8	-7.1	-7
2.75	2.1	0.8	0.6	0.2	1	1.7	3.5	3		3	2.4		-7.3	-4	-5.7	-8.7	-7	-7
2.762222	2.1	0.8	0.6	0.2	1	1.7	3.5	3		3	2.4		-7.3	-4	-5.7	-8.7	-7	-6.9
2.774444	2.1	0.8	0.6	0.2	1	1.7	3.5	3		3	2.4		-7.2	-4	-5.7	-8.7	-6.9	-6.9
2.786667	2.1	0.8	0.6	0.2	1	1.7	3.5	3		3	2.4		-7.2	-3.9	-5.6	-8.6	-6.9	-6.8
2.798889	2.1	0.8	0.6	0.2	1	1.7	3.5	3		3	2.4		-7.2	-3.9	-5.6	-8.6	-6.8	-6.7
2.811111	2.1	0.8	0.6	0.2	1	1.7	3.5	3		3	2.4		-7.2	-3.9	-5.6	-8.6	-6.8	-6.7
2.823333	2.1	0.8	0.6	0.2	1	1.7	3.5	3		3	2.4		-7.2	-3.9	-5.6	-8.5	-6.8	-6.6
2.835556	2.1	0.8	0.6	0.2	1	1.7	3.5	3		3	2.4		-7.1	-3.8	-5.5	-8.5	-6.7	-6.6
2.847778	2.1	0.8	0.6	0.2	1	1.7	3.5	3		3	2.4		-7.1	-3.8	-5.5	-8.4	-6.7	-6.5
2.86	2.1	0.8	0.6	0.2	1	1.7	3.5	3		3	2.4		-7.1	-3.8	-5.5	-8.4	-6.6	-6.5
2.872222	2.1	0.8	0.6	0.2	1	1.7	3.5	3		3	2.4		-7.1	-3.8	-5.5	-8.4	-6.6	-6.4
2.884445	2.1	0.8	0.6	0.2	1	1.7	3.5	3		3	2.4		-7.1	-3.8	-5.5	-8.3	-6.5	-6.4
2.896667	2.1	0.8	0.6	0.2	1	1.7	3.5	3		3	2.4		-7	-3.7	-5.4	-8.3	-6.5	-6.3
2.908889	2.1	0.8	0.6	0.2	1	1.7	3.5	3		3	2.4		-7	-3.7	-5.4	-8.3	-6.4	-6.3
2.921111	2.1	0.8	0.6	0.2	1	1.7	3.5	3		3	2.4		-7	-3.7	-5.4	-8.2	-6.4	-6.2
2.933333	2.1	0.8	0.6	0.2	1	1.7	3.5	3		3	2.4		-7	-3.7	-5.4	-8.2	-6.3	-6.2
2.945555	2.1	0.8	0.6	0.2	1	1.7	3.5	3		3	2.4		-6.9	-3.6	-5.3	-8.1	-6.3	-6.1
2.957778	2.1	0.8	0.6	0.2	1	1.7	3.5	3		3	2.4		-6.9	-3.6	-5.3	-8.1	-6.2	-6.1
2.97	2.1	0.8	0.6	0.2	1	1.7	3.5	3		3	2.4		-6.9	-3.6	-5.3	-8.1	-6.2	-6
2.982222	2.1	0.8	0.6	0.2	1	1.7	3.5	3		3	2.4		-6.9	-3.6	-5.3	-8	-6.1	-6
2.994444	2.1	0.8	0.6	0.2	1	1.7	3.5	3		3	2.4		-6.9	-3.5	-5.2	-8	-6.1	-5.9
3.006667	2.1	0.8	0.6	0.2	1	1.7	3.5	3		3	2.4		-6.8	-3.5	-5.2	-7.9	-6.1	-5.9
3.018889	2.1	0.9	0.6	0.2	1	1.7	3.5	3		2.9	2.4		-6.8	-3.5	-5.2	-7.9	-6	-5.8
3.031111	2.1	0.8	0.6	0.2	1	1.7	3.5	3		2.9	2.3		-6.8	-3.5	-5.2	-7.9	-6	-5.8
3.043333	2.1	0.8	0.6	0.2	1	1.7	3.6	3		2.9	2.3		-6.8	-3.4	-5.1	-7.8	-5.9	-5.7
3.055556	2.1	0.8	0.6	0.2	1	1.7	3.6	3		2.9	2.3		-6.7	-3.4	-5.1	-7.8	-5.9	-5.6
3.067778	2.1	0.8	0.6	0.2	1	1.7	3.6	3		2.9	2.3		-6.7	-3.4	-5.1	-7.7	-5.8	-5.6
3.08	2.1	0.8	0.6	0.2	1	1.7	3.6	3		2.9	2.3		-6.7	-3.4	-5.1	-7.7	-5.8	-5.5
3.092222	2.1	0.8	0.6	0.2	1	1.7	3.6	3		2.9	2.3		-6.7	-3.4	-5	-7.7	-5.7	-5.5
3.104445	2.1	0.9	0.6	0.2	1	1.7	3.6	3		2.9	2.3		-6.7	-3.3	-5	-7.7	-5.7	-5.4
3.116667	2.1	0.8	0.6	0.2	1	1.7	3.6	3		2.9	2.3		-6.6	-3.3	-5	-7.6	-5.6	-5.4
3.128889	2.1	0.8	0.6	0.2	1	1.7	3.6	3		2.9	2.3		-6.6	-3.3	-5	-7.6	-5.6	-5.3
3.141111	2.1	0.8	0.6	0.2	1	1.7	3.6	3		2.9	2.3		-6.6	-3.3	-4.9	-7.5	-5.5	-5.3
3.153333	2.1	0.8	0.6	0.2	1	1.7	3.6	3		2.9	2.3		-6.6	-3.2	-4.9	-7.5	-5.5	-5.2
3.165556	2.1	0.9	0.6	0.2	1	1.7	3.6	3		2.9	2.3		-6.5	-3.2	-4.9	-7.4	-5.5	-5.2
3.177778	2.1	0.8	0.6	0.2	1	1.7	3.6	3		2.9	2.3		-6.5	-3.2	-4.9	-7.4	-5.4	-5.1
3.19	2.1	0.9	0.6	0.2	1	1.7	3.6	3		2.9	2.3		-6.5	-3.2	-4.9	-7.4	-5.4	-5.1
3.202222	2.1	0.8	0.6	0.2	1	1.7	3.6	3		2.9	2.3		-6.5	-3.1	-4.8	-7.3	-5.3	-5
3.214444	2.1	0.9	0.6	0.2	1	1.7	3.6	3		2.9	2.3		-6.5	-3.1	-4.8	-7.3	-5.3	-5
3.226667	2.1	0.8	0.6	0.2	1	1.7	3.6	3		2.9	2.3		-6.4	-3.1	-4.8	-7.2	-5.2	-4.9
3.238889	2.1	0.9	0.6	0.2	1	1.7	3.6	3		2.9	2.3		-6.4	-3.1	-4.8	-7.2	-5.2	-4.9
3.251111	2.1	0.9	0.6	0.2	1	1.7	3.6	3		2.9	2.3		-6.4	-3.1	-4.7	-7.2	-5.1	-4.8
3.263333	2.1	0.9	0.6	0.2	1	1.7	3.6	3		2.9	2.3		-6.4	-3	-4.7	-7.1	-5.1	-4.8
3.275556	2.1	0.9	0.6	0.2	1	1.7	3.6	3		2.8	2.3		-6.3	-3	-4.7	-7.1	-5	-4.7
3.287778	2.1	0.9	0.6	0.2	1	1.7	3.6	3		2.8	2.3		-6.3	-3	-4.7	-7	-5	-4.7
3.3	2.1	0.9	0.6	0.2	1	1.7	3.6	3		2.8	2.3		-6.3	-3	-4.6	-7	-5	-4.6
3.312222	2.1	0.9	0.6	0.2	1	1.7	3.6	3		2.8	2.3		-6.3	-2.9	-4.6	-7	-4.9	-4.6
3.324445	2.1	0.9	0.6	0.2	1	1.7	3.6	3		2.8	2.3		-6.3	-2.9	-4.6	-6.9	-4.9	-4.5
3.336667	2.1	0.9	0.6	0.2	1	1.7	3.6	3		2.8	2.3		-6.2	-2.9	-4.6	-6.9	-4.8	-4.5
3.348889	2.1	0.9	0.6	0.2	1	1.7	3.6	3		2.8	2.3		-6.2	-2.9	-4.5	-6.8	-4.8	-4.4
3.361111	2.1	0.9	0.6	0.2	1	1.7	3.6	3		2.8	2.3		-6.2	-2.8	-4.5	-6.8	-4.7	-4.4
3.373333	2.1	0.9	0.6	0.2	1	1.7	3.6	3		2.8	2.3		-6.2	-2.8	-4.5	-6.8	-4.7	-4.3
3.385556	2.1	0.9	0.7	0.2	0.9	1.7	3.6	3		2.8	2.3		-6.1	-2.8	-4.5	-6.7	-4.6	-4.3
3.397778	2.1	0.9	0.6	0.2	0.9	1.7	3.6	3		2.8	2.3		-6.1	-2.8	-4.4	-6.7	-4.6	-4.2
3.41	2.1	0.9	0.7	0.2	0.9	1.7	3.6	3		2.8	2.3		-6.1	-2.7	-4.4	-6.6	-4.6	-4.2
3.422222	2.1	0.9	0.7	0.2	0.9	1.7	3.6	3		2.8	2.3		-6.1	-2.7	-4.4	-6.6	-4.5	-4.1
3.434444	2.1	0.9	0.7	0.2	0.9	1.7	3.6	3		2.8	2.3		-6	-2.7	-4.4	-6.6	-4.5	-4.1
3.446667	2.2	0.9	0.7	0.2	0.9	1.7	3.6	3		2.8	2.3		-6	-2.7	-4.3	-6.5	-4.4	-4
3.458889	2.2	0.9	0.7	0.2	0.9	1.7	3.6	3		2.8	2.3		-6	-2.7	-4.3	-6.5	-4.4	-4
3.471111	2.2	0.9	0.6	0.2	0.9	1.7	3.6	3		2.8	2.3		-6	-2.6	-4.3	-6.4	-4.3	-3.9
3.483333	2.2	0.9	0.7	0.2	0.9	1.7	3.6	3		2.8	2.3		-5.9	-2.6	-4.3	-6.4	-4.3	-3.9
3.495556	2.2	0.9	0.7	0.2	0.9	1.7	3.6	3		2.8	2.3		-5.9	-2.6	-4.2	-6.4	-4.3	-3.8
3.507778	2.2	0.9	0.7	0.2	0.9	1.7	3.6	3		2.8	2.3		-5.9	-2.6	-4.2	-6.3	-4.2	-3.8
3.52	2.2	0.9	0.7	0.2	0.9	1.7	3.6	3		2.8	2.3		-5.9	-2.5	-4.2	-6.3	-4.2	-3.8
3.532222	2.2	0.9	0.7	0.2	0.9	1.7	3.6	3		2.8	2.3		-5.9	-2.5	-4.2	-6.2	-4.1	-3.7
3.544445	2.2	0.9	0.7	0.2	0.9	1.7	3.6	3		2.8	2.3		-5.8	-2.5	-4.1	-6.2	-4.1	-3.7
3.556667	2.2	0.9	0.7	0.2	0.9	1.7	3.6	3		2.8	2.3		-5.8	-2.5	-4.1	-6.2	-4.1	-3.6
3.568889	2.2	0.9	0.7	0.2	0.9	1.7	3.6	3		2.8	2.3		-5.8	-2.5	-4.1	-6.1	-4	-3.6
3.581111	2.2	0.9	0.7	0.2	0.9	1.7	3.6	3		2.8	2.3		-5.8	-2.4	-4.1	-6.1	-4	-3.5
3.593333	2.2	0.9	0.7	0.2	0.9	1.7	3.6	3		2.8	2.3		-5.8	-2.4	-4.1	-6	-3.9	-3.5
3.605556	2.2	0.9	0.7	0.2	0.9	1.7	3.6	3		2.8	2.3		-5.7	-2.4	-4	-6	-3.9	-3.4
3.617778	2.2	0.9	0.7	0.2	0.9	1.7	3.6	3		2.8	2.3		-5.7	-2.3	-4	-5.9	-3.8	-3.4
3.63	2.2	0.9	0.7	0.2	0.9	1.7	3.6	3		2.8	2.3		-5.7	-2.3	-4	-5.9	-3.8	-3.3
3.642222	2.2	0.9	0.7	0.2	0.9	1.7	3.6	3		2.8	2.3		-5.6	-2.3	-4	-5.9	-3.8	-3.3
3.654445	2.2	0.9	0.7	0.2	0.9	1.7	3.6	3		2.8	2.3		-5.6	-2.3	-3.9	-5.8	-3.7	-3.2
3.666667	2.2	0.9	0.7	0.2	0.9	1.7	3.6	3		2.8	2.3		-5.6	-2.2	-3.9	-5.8	-3.7	-3.2
3.678889	2.2	0.9	0.7	0.2	0.9	1.7	3.6	3		2.8	2.3		-5.6	-2.2	-3.9	-5.8	-3.7	-3.1
3.691111	2.2	0.9	0.7	0.2	0.9	1.7	3.6	3		2.8	2.3		-5.6	-2.2	-3.9	-5.7	-3.6	-3.1
3.703333	2.2	0.9	0.7	0.2	0.9	1.7	3.6	3		2.7	2.3		-5.5	-2.2	-3.8	-5.7	-3.6	-3.1
3.715556	2.2	0.9	0.7	0.2	0.9	1.7	3.6	3		2.7	2.3		-5.5	-2.2	-3.8	-5.6	-3.5	-3
3.727778	2.2	0.9	0.7	0.2	0.9	1.7	3.6	3		2.7	2.3		-5.5	-2.2	-3.8	-5.6	-3.5	-3
3.74	2.2	0.9	0.7	0.2	0.9	1.7	3.6	3		2.7	2.3		-5.5	-2.2	-3.8	-5.5	-3.5	-2.9
3.752222	2.2	0.9	0.7	0.2	0.9	1.7	3.6	3		2.7	2.3		-5.4	-2.2	-3.7	-5.5	-3.4	-2.9
3.764444	2.2	0.9	0.7	0.2	0.9	1.7	3.6	3		2.7	2.3		-5.4	-2.2	-3.7	-5.5	-3.4	-2.8
3.776667	2.2	0.9	0.7	0.2	0.9	1.7	3.6	3		2.7	2.3		-5.4	-2.2	-3.7	-5.4	-3.3	-2.8
3.788889	2.2	0.9	0.7	0.2	0.9	1.7	3.6	3		2.7	2.3		-5.4	-2.1	-3.7	-5.4	-3.3	-2.7
3.801111	2.2	0.9	0.7	0.2	0.9	1.7	3.6	3		2.7	2.3		-5.4	-2.1	-3.6	-5.3	-3.3	-2.7
3.813333	2.2	0.9	0.7	0.2	0.9	1.7	3.6	3		2.7	2.3		-5.3	-2	-3.6	-5.3	-3.2	-2.7
3.825556	2.2	0.9	0.7	0.2	0.9	1.7	3.6	3		2.7	2.3		-5.3	-2	-3.6	-5.3	-3.2	-2.6
3.837778	2.2	0.9	0.7	0.2	0.9	1.7	3.6	3		2.7	2.3		-5.3	-2	-3.6	-5.2	-3.1	-2.6
3.85	2.2	0.9	0.7	0.2	0.9	1.7	3.6	3		2.7	2.3		-5.3	-2	-3.5	-5.2	-3.1	-2.5
3.862222	2.2	0.9	0.7	0.2	0.9	1.7	3.6	3		2.7	2.3		-5.2	-1.9	-3.5	-5.1	-3.1	-2.5
3.874445	2.2	0.9	0.7	0.2	0.9	1.7	3.7	3		2.7	2.3		-5.2	-1.9	-3.5	-5.1	-3	-2.4
3.886667	2.2	0.9	0.7	0.2	0.9	1.7	3.6	3		2.7	2.3		-5.2	-1.9	-3.5	-5.1	-3	-2.4
3.898889	2.2	0.9	0.7	0.2	0.9	1.7	3.6	3		2.7	2.3		-5.2	-1.9	-3.5	-5	-3	-2.4
3.911111	2.2	0.9	0.7	0.2	0.9	1.7	3.7	3		2.7	2.3		-5.1	-1.8	-3.4	-5	-2.9	-2.3
3.923333	2.2	0.9	0.7	0.2	0.9	1.7	3.7	3		2.7	2.3		-5.1	-1.8	-3.4	-4.9	-2.9	-2.3
3.935556	2.2	0.9	0.7	0.2	0.9	1.7	3.7	3		2.7	2.3		-5.1	-1.8	-3.4	-4.9	-2.8	-2.2
3.947778	2.2	0.9	0.7	0.2	0.9	1.7	3.7	3		2.7	2.3		-5.1	-1.8	-3.4	-4.9	-2.8	-2.2
3.96	2.2	0.9	0.7	0.2	0.9	1.7	3.7	3		2.7	2.3		-5	-1.8	-3.3	-4.8	-2.8	-2.2
3.972222	2.2	0.9	0.7	0.2	0.9	1.7	3.7	3		2.7	2.3		-5	-1.7	-3.3	-4.8	-2.7	-2.1
3.984444	2.2	0.9	0.7	0.2	0.9	1.7	3.7	3		2.7	2.3		-5	-1.7	-3.3	-4.7	-2.7	-2.1
3.996667	2.2	0.9	0.7	0.2	0.9	1.7	3.7	3		2.7	2.3		-5	-1.7	-3.3	-4.7	-2.7	-2
4.008889	2.2	0.9	0.7	0.2	0.9	1.7	3.7	3		2.7	2.3		-5	-1.7	-3.2	-4.7	-2.6	-2
4.021111	2.2	0.9	0.7	0.2	0.9	1.7	3.7	3		2.7	2.3		-5	-1.6	-3.2	-4.6	-2.6	-2
4.033333	2.2	0.9	0.7	0.2	0.9	1.7	3.7	3		2.7	2.3		-4.9	-1.6	-3.2	-4.6	-2.5	-1.9
4.045556	2.2	0.9	0.7	0.2	0.9	1.7	3.7	3		2.7	2.3		-4.9	-1.6	-3.2	-4.5	-2.5	-1.9
4.057778	2.2	0.9	0.7	0.2	0.9	1.7	3.7	3		2.7	2.3		-4.9	-1.6	-3.1	-4.5	-2.5	-1.8
4.07	2.2	0.9	0.7	0.2	0.9	1.7	3.7	3		2.7	2.3		-4.9	-1.6	-3.1	-4.5	-2.4	-1.8
4.082222	2.3	0.9	0.7	0.2	0.9	1.7	3.7	3		2.7	2.3		-4.8	-1.5	-3.1	-4.4	-2.4	-1.7
4.094444	2.3	0.9	0.7	0.2	0.9	1.7	3.7	3		2.7	2.3		-4.8	-1.5	-3.1	-4.4	-2.4	-1.7
4.106667	2.3	0.9	0.7	0.2	0.9	1.7	3.7	3		2.7	2.3		-4.8	-1.5	-3	-4.3	-2.3	-1.7
4.118889	2.3	0.9	0.7	0.2	0.9	1.7	3.7	3		2.7	2.3		-4.8	-1.5	-3	-4.3	-2.3	-1.6
4.131111	2.3	0.9	0.7	0.2	0.9	1.7	3.7	3		2.7	2.3		-4.8	-1.5	-3	-4.3	-2.3	-1.6
4.143333	2.3	0.9	0.7	0.2	0.9	1.7	3.7	3		2.7	2.3		-4.7	-1.4	-3	-4.2	-2.2	-1.6
4.155556	2.3	0.9	0.7	0.2	0.9	1.7	3.7	3		2.7	2.3		-4.7	-1.4	-2.9	-4.2	-2.2	-1.5
4.167778	2.3	0.9	0.7	0.2	0.9	1.7	3.7	3		2.7	2.3		-4.7	-1.4	-2.9	-4.2	-2.2	-1.5
4.18	2.3	0.9	0.7	0.2	0.9	1.7	3.7	3		2.7	2.3		-4.7	-1.4	-2.9	-4.1	-2.1	-1.4
4.192222	2.3	0.9	0.7	0.2	0.9	1.7	3.7	3		2.7	2.3		-4.6	-1.3	-2.9	-4.1	-2.1	-1.4
4.204444	2.3	0.9	0.7	0.2	0.9	1.7	3.7	3		2.7	2.3		-4.6	-1.3	-2.8	-4	-2.1	-1.4
4.216667	2.3	0.9	0.7	0.2	0.9	1.7	3.7	3		2.7	2.3		-4.6	-1.3	-2.8	-4	-2	-1.3
4.228889	2.3	0.9	0.7	0.2	0.9	1.7	3.7	3		2.7	2.3		-4.6	-1.3	-2.8	-4	-2	-1.3
4.241111	2.3	0.9	0.7	0.2	0.9	1.7	3.7	3		2.7	2.3		-4.5	-1.3	-2.8	-3.9	-2	-1.2
4.253334	2.3	0.9	0.7	0.2	0.9	1.7	3.7	3		2.7	2.3		-4.5	-1.3	-2.8	-3.9	-1.9	-1.2
4.265555	2.3	0.9	0.7	0.2	0.9	1.7	3.7	3		2.7	2.3		-4.5	-1.2	-2.7	-3.8	-1.9	-1.2
4.277778	2.3	0.9	0.7	0.2	0.9	1.7	3.7	3		2.7	2.3		-4.5	-1.2	-2.7	-3.8	-1.9	-1.1
4.29	2.3	0.9	0.7	0.2	0.9	1.7	3.7	3		2.7	2.3		-4.4	-1.2	-2.7	-3.8	-1.8	-1.1
4.302222	2.3	0.9	0.7	0.2	0.9	1.7	3.7	3		2.7	2.3		-4.4	-1.2	-2.7	-3.7	-1.8	-1.1
4.314445	2.3	0.9	0.7	0.2	0.9	1.7	3.7	3		2.7	2.3		-4.4	-1.1	-2.6	-3.7	-1.8	-1
4.326667	2.3	0.9	0.7	0.2	0.9	1.7	3.7	3		2.7	2.3		-4.4	-1.1	-2.6	-3.7	-1.7	-1
4.338889	2.3	0.9	0.7	0.2	0.9	1.7	3.7	3		2.7	2.3		-4.4	-1.1	-2.6	-3.6	-1.7	-0.9
4.351111	2.3	0.9	0.7	0.2	0.9	1.7	3.7	3		2.7	2.3		-4.3	-1.1	-2.6	-3.6	-1.7	-0.9
4.363333	2.3	0.9	0.7	0.2	0.9	1.7	3.7	3		2.6	2.3		-4.3	-1.1	-2.5	-3.5	-1.6	-0.9
4.375556	2.3	0.9	0.7	0.2	0.9	1.7	3.7	3		2.6	2.3		-4.3	-1	-2.5	-3.5	-1.6	-0.8
4.387778	2.3	0.9	0.7	0.2	0.9	1.7	3.7	3		2.6	2.3		-4.3	-1	-2.5	-3.5	-1.6	-0.8
4.4	2.3	0.9	0.7	0.2	0.9	1.7	3.7	3		2.6	2.3		-4.3	-1	-2.5	-3.4	-1.5	-0.8
4.412222	2.3	0.9	0.7	0.2	0.9	1.7	3.7	3		2.6	2.3		-4.2	-1	-2.5	-3.4	-1.5	-0.7
4.424445	2.3	0.9	0.7	0.2	0.9	1.7	3.7	3		2.6	2.3		-4.2	-0.9	-2.4	-3.4	-1.5	-0.7
4.436667	2.3	0.9	0.7	0.2	0.9	1.7	3.7	3		2.6	2.3		-4.2	-0.9	-2.4	-3.3	-1.5	-0.7
4.448889	2.3	0.9	0.7	0.2	0.9	1.7	3.7	3		2.6	2.3		-4.2	-0.9	-2.4	-3.3	-1.4	-0.6
4.461111	2.3	0.9	0.7	0.2	0.9	1.7	3.7	3		2.6	2.3		-4.1	-0.9	-2.4	-3.2	-1.4	-0.6
4.473333	2.3	0.9	0.7	0.2	0.9	1.7	3.7	3		2.6	2.3		-4.1	-0.9	-2.3	-3.2	-1.4	-0.6
4.485556	2.3	0.9	0.7	0.2	0.9	1.7	3.7	3		2.6	2.3		-4.1	-0.9	-2.3	-3.2	-1.3	-0.5
4.497778	2.3	0.9	0.7	0.2	0.9	1.7	3.7	3		2.6	2.3		-4.1	-0.8	-2.3	-3.1	-1.3	-0.5
4.51	2.3	0.9	0.7	0.2	0.9	1.7	3.7	3		2.6	2.3		-4.1	-0.8	-2.3	-3.1	-1.3	-0.5
4.522222	2.3	0.9	0.7	0.2	0.9	1.7	3.7	3		2.6	2.3		-4	-0.8	-2.2	-3.1	-1.2	-0.4
4.534444	2.3	0.9	0.7	0.2	0.9	1.7	3.7	3		2.6	2.3		-4	-0.8	-2.2	-3	-1.2	-0.4
4.546667	2.3	0.9	0.7	0.2	0.9	1.7	3.7	3		2.6	2.3		-4	-0.8	-2.2	-3	-1.2	-0.4
4.558889	2.3	0.9	0.7	0.2	0.9	1.7	3.7	3		2.6	2.3		-4	-0.7	-2.2	-3	-1.2	-0.3
4.571111	2.3	0.9	0.7	0.2	0.9	1.7	3.7	3		2.6	2.3		-3.9	-0.7	-2.1	-2.9	-1.1	-0.3
4.583334	2.3	0.9	0.7	0.2	0.9	1.7	3.7	3		2.6	2.3		-3.9	-0.7	-2.1	-2.9	-1.1	-0.3
4.595556	2.3	0.9	0.7	0.2	0.9	1.7	3.7	3		2.6	2.3		-3.9	-0.7	-2.1	-2.8	-1.1	-0.3
4.607778	2.3	0.9	0.7	0.2	0.9	1.7	3.7	3		2.6	2.3		-3.9	-0.7	-2.1	-2.8	-1.1	-0.2
4.62	2.3	0.9	0.7	0.2	0.9	1.7	3.7	3		2.6	2.3		-3.9	-0.6	-2.1	-2.8	-1	-0.2
4.632222	2.3	0.9	0.7	0.2	0.9	1.7	3.7	3		2.6	2.3		-3.8	-0.6	-2.1	-2.7	-1	-0.2
4.644445	2.3	0.9	0.7	0.2	0.9	1.7	3.7	3		2.6	2.3		-3.8	-0.6	-2	-2.7	-1	-0.1
4.656667	2.3	0.9	0.7	0.2	0.9	1.7	3.7	3		2.6	2.3		-3.8	-0.6	-2	-2.7	-0.9	-0.1
4.668889	2.3	0.9	0.7	0.2	0.9	1.7	3.7	3		2.6	2.3		-3.8	-0.6	-2	-2.6	-0.9	-0.1
4.681111	2.3	0.9	0.7	0.2	0.9	1.7	3.7	3		2.6	2.3		-3.7	-0.6	-1.9	-2.6	-0.9	0
4.693333	2.3	0.9	0.7	0.2	0.9	1.7	3.7	3		2.6	2.3		-3.7	-0.5	-1.9	-2.6	-0.9	0
4.705555	2.3	0.9	0.7	0.2	0.9	1.7	3.7	3		2.6	2.3		-3.7	-0.5	-1.9	-2.5	-0.8	0
4.717778	2.3	0.9	0.7	0.2	0.9	1.7	3.7	3		2.6	2.3		-3.7	-0.5	-1.9	-2.5	-0.8	0
4.73	2.3	0.9	0.7	0.2	0.9	1.7	3.7	3		2.6	2.3		-3.7	-0.5	-1.8	-2.5	-0.8	0
4.742222	2.3	0.9	0.7	0.2	0.9	1.7	3.7	3		2.6	2.3		-3.6	-0.5	-1.8	-2.4	-0.8	0
4.754445	2.3	0.9	0.7	0.2	0.9	1.7	3.7	3		2.6	2.3		-3.6	-0.4	-1.8	-2.4	-0.7	0
4.766667	2.3	0.9	0.7	0.2	0.9	1.7	3.7	3		2.6	2.3		-3.6	-0.4	-1.8	-2.3	-0.7	0.1
4.778889	2.3	0.9	0.7	0.2	0.9	1.7	3.7	3		2.6	2.3		-3.6	-0.4	-1.8	-2.3	-0.7	0.1
4.791111	2.3	0.9	0.7	0.2	0.9	1.7	3.7	3		2.6	2.3		-3.6	-0.4	-1.7	-2.3	-0.7	0.1
4.803333	2.3	0.9	0.7	0.2	0.9	1.7	3.7	3		2.6	2.3		-3.5	-0.3	-1.7	-2.2	-0.6	0.2
4.815556	2.3	0.9	0.7	0.2	0.9	1.7	3.7	3		2.6	2.3		-3.5	-0.3	-1.7	-2.2	-0.6	0.2
4.827778	2.3	0.9	0.7	0.2	0.9	1.7	3.7	3		2.6	2.3		-3.5	-0.3	-1.7	-2.2	-0.6	0.2
4.84	2.3	0.9	0.7	0.2	0.9	1.7	3.7	3		2.6	2.3		-3.5	-0.3	-1.6	-2.1	-0.6	0.2
4.852222	2.3	0.9	0.7	0.2	0.9	1.7	3.7	3		2.6	2.3		-3.4	-0.3	-1.6	-2.1	-0.6	0.3
4.864444	2.3	0.9	0.7	0.2	0.9	1.7	3.7	3		2.6	2.3		-3.4	-0.3	-1.6	-2.1	-0.5	0.3
4.876667	2.3	0.9	0.7	0.2	0.9	1.7	3.7	3		2.6	2.3		-3.4	-0.3	-1.6	-2.1	-0.5	0.3
4.888889	2.4	0.9	0.7	0.2	0.9	1.7	3.7	3		2.6	2.3		-3.4	-0.3	-1.6	-2	-0.5	0.3
4.901111	2.4	0.9	0.7	0.2	0.9	1.7	3.7	3.1		2.6	2.3		-3.4	-0.2	-1.5	-2	-0.5	0.3
4.913333	2.4	0.9	0.7	0.2	0.9	1.7	3.7	3.1		2.6	2.3		-3.3	-0.2	-1.5	-1.9	-0.5	0.4
4.925556	2.4	0.9	0.7	0.2	0.9	1.7	3.7	3		2.6	2.3		-3.3	-0.2	-1.5	-1.9	-0.4	0.4
4.937778	2.4	0.9	0.7	0.2	0.9	1.7	3.7	3		2.6	2.3		-3.3	-0.2	-1.5	-1.9	-0.4	0.4
4.95	2.4	0.9	0.7	0.2	0.9	1.7	3.7	3.1		2.6	2.3		-3.3	-0.2	-1.5	-1.8	-0.4	0.4
4.962222	2.4	0.9	0.7	0.2	0.9	1.7	3.7	3.1		2.6	2.3		-3.2	-0.1	-1.4	-1.8	-0.4	0.5
4.974444	2.4	0.9	0.7	0.2	0.9	1.7	3.8	3		2.6	2.3		-3.2	-0.1	-1.4	-1.8	-0.4	0.5
4.986667	2.4	0.9	0.7	0.2	0.9	1.7	3.8	3.1		2.6	2.3		-3.2	-0.1	-1.4	-1.7	-0.3	0.5
4.998889	2.4	0.9	0.7	0.2	0.9	1.7	3.7	3.1		2.6	2.3		-3.2	-0.1	-1.4	-1.7	-0.3	0.5
5.011111	2.4	0.9	0.7	0.2	0.9	1.7	3.8	3.1		2.6	2.3		-3.2	-0.1	-1.3	-1.7	-0.3	0.6
5.023334	2.4	0.9	0.7	0.2	0.9	1.7	3.8	3.1		2.6	2.3		-3.1	0	-1.3	-1.6	-0.3	0.6
5.035555	2.4	0.9	0.7	0.2	0.9	1.7	3.8	3.1		2.6	2.3		-3.1	0	-1.3	-1.6	-0.3	0.6
5.047778	2.4	0.9	0.7	0.2	0.9	1.7	3.8	3.1		2.6	2.3		-3.1	0	-1.3	-1.6	-0.3	0.6
5.06	2.4	0.9	0.7	0.2	0.9	1.7	3.8	3.1		2.6	2.3		-3.1	0	-1.3	-1.5	-0.2	0.6
5.072222	2.4	0.9	0.7	0.2	0.9	1.7	3.8	3.1		2.6	2.3		-3.1	0	-1.2	-1.5	-0.2	0.7
5.084445	2.4	0.9	0.7	0.2	0.9	1.7	3.8	3.1		2.6	2.3		-3	0	-1.2	-1.5	-0.2	0.7
5.096667	2.4	0.9	0.7	0.2	0.9	1.7	3.8	3.1		2.6	2.3		-3	0	-1.2	-1.4	-0.2	0.7
5.108889	2.4	0.9	0.7	0.2	0.9	1.7	3.8	3.1		2.6	2.3		-3	0	-1.2	-1.4	-0.2	0.7
5.121111	2.4	0.9	0.7	0.2	0.9	1.7	3.8	3.1		2.6	2.3		-3	0	-1.2	-1.4	-0.2	0.7
5.133333	2.4	0.9	0.7	0.2	0.9	1.7	3.8	3.1		2.6	2.3		-3	0	-1.1	-1.3	-0.1	0.8
5.145556	2.4	0.9	0.7	0.2	0.9	1.7	3.8	3.1		2.6	2.3		-2.9	0	-1.1	-1.3	-0.1	0.8
5.157778	2.4	0.9	0.7	0.2	0.9	1.7	3.8	3.1		2.6	2.3		-2.9	0	-1.1	-1.3	-0.1	0.8
5.17	2.4	0.9	0.7	0.2	0.9	1.7	3.8	3.1		2.6	2.3		-2.9	0.1	-1.1	-1.3	-0.1	0.8
5.182222	2.4	0.9	0.7	0.2	0.9	1.7	3.8	3.1		2.6	2.3		-2.9	0.1	-1.1	-1.2	-0.1	0.8
5.194445	2.4	0.9	0.7	0.2	0.9	1.7	3.8	3.1		2.6	2.3		-2.8	0.1	-1	-1.2	-0.1	0.8
5.206667	2.4	0.9	0.7	0.2	0.9	1.7	3.8	3.1		2.6	2.3		-2.8	0.1	-1	-1.2	0	0.9
5.218889	2.4	0.9	0.8	0.2	0.9	1.7	3.8	3.1		2.6	2.3		-2.8	0.1	-1	-1.1	0	0.9
5.231111	2.4	0.9	0.7	0.2	0.9	1.7	3.8	3.1		2.6	2.3		-2.8	0.2	-1	-1.1	0	0.9
5.243333	2.4	0.9	0.7	0.2	0.9	1.7	3.8	3.1		2.6	2.3		-2.8	0.2	-0.9	-1.1	0	0.9
5.255556	2.4	0.9	0.8	0.2	0.9	1.7	3.8	3.1		2.6	2.3		-2.7	0.2	-0.9	-1	0	0.9
5.267778	2.4	0.9	0.7	0.2	0.9	1.7	3.8	3.1		2.6	2.3		-2.7	0.2	-0.9	-1	0	0.9
5.28	2.4	0.9	0.8	0.2	0.9	1.7	3.8	3.1		2.6	2.3		-2.7	0.2	-0.9	-1	0	1
5.292222	2.4	0.9	0.8	0.2	0.9	1.7	3.8	3.1		2.6	2.3		-2.7	0.2	-0.9	-1	0	1
5.304444	2.4	0.9	0.8	0.2	0.9	1.7	3.8	3.1		2.6	2.3		-2.7	0.2	-0.8	-0.9	0	1
5.316667	2.4	0.9	0.8	0.2	0.9	1.7	3.8	3.1		2.6	2.3		-2.6	0.2	-0.8	-0.9	0	1
5.328889	2.4	0.9	0.8	0.2	0.9	1.7	3.8	3.1		2.6	2.3		-2.6	0.3	-0.8	-0.9	0	1
5.341111	2.4	0.9	0.8	0.2	0.9	1.7	3.8	3.1		2.6	2.3		-2.6	0.3	-0.8	-0.8	0	1
5.353334	2.4	0.9	0.8	0.2	0.9	1.7	3.8	3.1		2.6	2.3		-2.6	0.3	-0.8	-0.8	0	1
5.365556	2.4	0.9	0.8	0.2	0.9	1.7	3.8	3.1		2.6	2.3		-2.5	0.3	-0.7	-0.8	0	1.1
5.377778	2.4	0.9	0.8	0.2	0.9	1.7	3.8	3.1		2.6	2.3		-2.5	0.3	-0.7	-0.8	0.1	1.1
5.39	2.4	0.9	0.8	0.2	0.9	1.7	3.8	3.1		2.6	2.3		-2.5	0.3	-0.7	-0.7	0.1	1.1
5.402222	2.4	0.9	0.8	0.2	0.9	1.7	3.8	3.1		2.6	2.3		-2.5	0.4	-0.7	-0.7	0.1	1.1
5.414444	2.4	0.9	0.8	0.2	0.9	1.7	3.8	3.1		2.6	2.3		-2.5	0.4	-0.7	-0.7	0.1	1.1
5.426667	2.4	0.9	0.8	0.2	0.9	1.7	3.8	3.1		2.6	2.3		-2.5	0.4	-0.6	-0.6	0.1	1.1
5.438889	2.4	0.9	0.8	0.2	0.9	1.7	3.8	3.1		2.6	2.3		-2.4	0.4	-0.6	-0.6	0.1	1.1
5.451111	2.4	0.9	0.8	0.2	0.9	1.7	3.8	3.1		2.6	2.3		-2.4	0.4	-0.6	-0.6	0.1	1.1
5.463333	2.4	0.9	0.8	0.2	0.9	1.7	3.8	3.1		2.6	2.3		-2.4	0.4	-0.6	-0.6	0.1	1.2
5.475555	2.4	0.9	0.8	0.2	0.9	1.7	3.8	3.1		2.6	2.3		-2.4	0.5	-0.6	-0.5	0.2	1.2
5.487778	2.4	0.9	0.8	0.2	0.9	1.7	3.8	3.1		2.6	2.3		-2.3	0.5	-0.6	-0.5	0.2	1.2
5.5	2.4	0.9	0.8	0.2	0.9	1.7	3.8	3.1		2.6	2.3		-2.3	0.5	-0.5	-0.5	0.2	1.2
5.512222	2.4	0.9	0.8	0.2	0.9	1.8	3.8	3.1		2.6	2.3		-2.3	0.5	-0.5	-0.5	0.2	1.2
5.524445	2.4	0.9	0.8	0.2	0.9	1.7	3.8	3.1		2.6	2.3		-2.3	0.5	-0.5	-0.4	0.2	1.2
5.536667	2.4	0.9	0.8	0.2	0.9	1.8	3.8	3.1		2.6	2.3		-2.2	0.5	-0.5	-0.4	0.2	1.2
5.548889	2.4	0.9	0.8	0.2	0.9	1.8	3.8	3.1		2.6	2.3		-2.2	0.5	-0.5	-0.4	0.2	1.2
5.561111	2.4	0.9	0.8	0.2	0.9	1.7	3.8	3.1		2.6	2.3		-2.2	0.5	-0.4	-0.4	0.2	1.2
5.573333	2.4	0.9	0.8	0.2	0.9	1.7	3.8	3.1		2.6	2.3		-2.2	0.5	-0.4	-0.3	0.2	1.2
5.585556	2.4	0.9	0.8	0.2	0.9	1.8	3.8	3.1		2.5	2.3		-2.2	0.5	-0.4	-0.3	0.3	1.3
5.597778	2.4	0.9	0.8	0.2	0.9	1.8	3.8	3.1		2.6	2.3		-2.2	0.6	-0.4	-0.3	0.3	1.3
5.61	2.4	0.9	0.8	0.2	0.9	1.7	3.8	3.1		2.5	2.3		-2.2	0.6	-0.4	-0.3	0.3	1.3
5.622222	2.4	0.9	0.8	0.2	0.9	1.8	3.8	3.1		2.6	2.3		-2.2	0.6	-0.3	-0.2	0.3	1.3
5.634444	2.4	0.9	0.8	0.2	0.9	1.8	3.8	3.1		2.6	2.3		-2.1	0.6	-0.3	-0.2	0.3	1.3
5.646667	2.4	0.9	0.8	0.2	0.9	1.8	3.8	3.1		2.6	2.3		-2.1	0.6	-0.3	-0.2	0.3	1.3
5.658889	2.4	0.9	0.8	0.2	0.9	1.8	3.8	3.1		2.5	2.3		-2.1	0.6	-0.3	-0.2	0.3	1.3
5.671111	2.4	0.9	0.8	0.2	0.9	1.8	3.8	3.1		2.5	2.3		-2.1	0.7	-0.3	-0.1	0.3	1.3
5.683333	2.4	0.9	0.8	0.2	0.9	1.8	3.8	3.1		2.6	2.3		-2	0.7	-0.2	-0.1	0.3	1.3
5.695556	2.4	0.9	0.8	0.2	0.9	1.8	3.8	3.1		2.5	2.3		-2	0.7	-0.2	-0.1	0.4	1.3
5.707778	2.4	0.9	0.8	0.2	0.9	1.8	3.8	3.1		2.5	2.3		-2	0.7	-0.2	-0.1	0.4	1.4
5.72	2.4	0.9	0.8	0.2	0.9	1.8	3.8	3.1		2.5	2.3		-2	0.7	-0.2	0	0.4	1.4
5.732222	2.4	0.9	0.8	0.2	0.9	1.8	3.8	3.1		2.5	2.3		-2	0.7	-0.2	0	0.4	1.4
5.744444	2.4	0.9	0.8	0.2	0.9	1.8	3.8	3.1		2.5	2.3		-1.9	0.7	-0.2	0	0.4	1.4
5.756667	2.4	0.9	0.8	0.2	0.9	1.8	3.8	3.1		2.5	2.3		-1.9	0.7	-0.1	0	0.4	1.4
5.768889	2.4	1	0.8	0.2	0.9	1.8	3.8	3.1		2.5	2.3		-1.9	0.8	-0.1	0	0.4	1.4
5.781111	2.4	1	0.8	0.2	0.9	1.8	3.8	3.1		2.5	2.3		-1.9	0.8	-0.1	0	0.4	1.4
5.793334	2.4	0.9	0.8	0.2	0.9	1.8	3.8	3.1		2.5	2.3		-1.9	0.8	-0.1	0	0.4	1.4
5.805555	2.4	0.9	0.8	0.2	0.9	1.8	3.8	3.1		2.5	2.3		-1.8	0.8	-0.1	0	0.4	1.4
5.817778	2.4	0.9	0.8	0.2	0.9	1.8	3.8	3.1		2.5	2.3		-1.8	0.8	0	0	0.5	1.4
5.83	2.4	1	0.8	0.2	0.9	1.8	3.8	3.1		2.5	2.3		-1.8	0.8	0	0.1	0.5	1.4
5.842222	2.4	1	0.8	0.2	0.9	1.8	3.8	3.1		2.5	2.3		-1.8	0.8	0	0.1	0.5	1.4
5.854445	2.4	1	0.8	0.2	0.9	1.8	3.8	3.1		2.5	2.3		-1.8	0.8	0	0.1	0.5	1.4
5.866667	2.4	1	0.8	0.2	0.9	1.8	3.8	3.1		2.5	2.3		-1.7	0.8	0	0.1	0.5	1.4
5.878889	2.4	1	0.8	0.2	0.9	1.8	3.8	3.1		2.5	2.3		-1.7	0.8	0	0.1	0.5	1.5
5.891111	2.4	1	0.8	0.2	0.9	1.8	3.8	3.1		2.5	2.3		-1.7	0.9	0	0.2	0.5	1.5
5.903333	2.4	1	0.8	0.2	0.9	1.8	3.8	3.1		2.5	2.3		-1.7	0.9	0	0.2	0.5	1.5
5.915556	2.4	1	0.8	0.2	0.9	1.8	3.8	3.1		2.5	2.3		-1.7	0.9	0	0.2	0.5	1.5
5.927778	2.4	1	0.8	0.2	0.9	1.8	3.8	3.1		2.5	2.3		-1.6	0.9	0	0.2	0.5	1.5
5.94	2.4	1	0.8	0.2	0.9	1.8	3.8	3.1		2.5	2.3		-1.6	0.9	0	0.2	0.5	1.5
5.952222	2.4	1	0.8	0.2	0.9	1.8	3.8	3.1		2.5	2.3		-1.6	0.9	0.1	0.2	0.6	1.5
5.964445	2.4	1	0.8	0.2	0.9	1.8	3.8	3.1		2.5	2.3		-1.6	0.9	0.1	0.3	0.6	1.5
5.976667	2.5	1	0.8	0.2	0.9	1.8	3.8	3.1		2.5	2.4		-1.6	0.9	0.1	0.3	0.6	1.5
5.988889	2.5	1	0.8	0.2	0.9	1.8	3.8	3.1		2.5	2.3		-1.6	0.9	0.1	0.3	0.6	1.5
6.001111	2.5	1	0.8	0.2	0.9	1.8	3.8	3.1		2.5	2.3		-1.5	0.9	0.1	0.3	0.6	1.5
6.013333	2.5	1	0.8	0.2	0.9	1.8	3.8	3.1		2.5	2.3		-1.5	1	0.2	0.3	0.6	1.5
6.025556	2.5	1	0.8	0.2	0.9	1.8	3.8	3.1		2.5	2.3		-1.5	1	0.2	0.4	0.6	1.5
6.037778	2.5	1	0.8	0.2	0.9	1.8	3.8	3.1		2.5	2.4		-1.5	1	0.2	0.4	0.6	1.5
6.05	2.5	1	0.8	0.2	0.9	1.8	3.8	3.1		2.5	2.4		-1.5	1	0.2	0.4	0.6	1.5
6.062222	2.5	1	0.8	0.2	0.9	1.8	3.8	3.1		2.5	2.3		-1.4	1	0.2	0.4	0.6	1.5
6.074444	2.5	1	0.8	0.2	0.9	1.8	3.8	3.1		2.5	2.4		-1.4	1	0.2	0.4	0.6	1.5
6.086667	2.5	1	0.8	0.2	0.9	1.8	3.8	3.1		2.5	2.4		-1.4	1	0.2	0.4	0.6	1.5
6.098889	2.5	1	0.8	0.2	0.9	1.8	3.8	3.1		2.5	2.4		-1.4	1	0.3	0.5	0.6	1.5
6.111111	2.5	1	0.8	0.2	0.9	1.8	3.8	3.1		2.5	2.4		-1.4	1	0.3	0.5	0.7	1.6
6.123334	2.5	1	0.8	0.2	0.9	1.8	3.8	3.1		2.5	2.4		-1.3	1	0.3	0.5	0.7	1.6
6.135556	2.5	1	0.8	0.2	0.9	1.8	3.8	3.1		2.5	2.4		-1.3	1.1	0.3	0.5	0.7	1.6
6.147778	2.5	1	0.8	0.2	0.9	1.8	3.8	3.1		2.5	2.4		-1.3	1.1	0.3	0.5	0.7	1.6
6.16	2.5	1	0.8	0.2	0.9	1.8	3.8	3.1		2.5	2.4		-1.3	1.1	0.3	0.5	0.7	1.6
6.172222	2.5	1	0.8	0.2	0.9	1.8	3.8	3.1		2.5	2.4		-1.3	1.1	0.4	0.6	0.7	1.6
6.184444	2.5	1	0.8	0.2	0.9	1.8	3.8	3.1		2.5	2.4		-1.3	1.1	0.4	0.6	0.7	1.6
6.196667	2.5	1	0.8	0.2	0.9	1.8	3.8	3.1		2.5	2.4		-1.2	1.1	0.4	0.6	0.7	1.6
6.208889	2.5	1	0.8	0.2	0.9	1.8	3.8	3.1		2.5	2.4		-1.2	1.1	0.4	0.6	0.7	1.6
6.221111	2.5	1	0.8	0.2	0.9	1.8	3.8	3.1		2.5	2.4		-1.2	1.1	0.4	0.6	0.7	1.6
6.233333	2.5	1	0.8	0.2	0.9	1.8	3.8	3.1		2.5	2.4		-1.2	1.1	0.4	0.6	0.7	1.6
6.245555	2.5	1	0.8	0.2	0.9	1.8	3.8	3.1		2.5	2.4		-1.2	1.1	0.5	0.6	0.7	1.6
6.257778	2.5	1	0.8	0.2	0.9	1.8	3.8	3.1		2.5	2.4		-1.2	1.1	0.5	0.7	0.7	1.6
6.27	2.5	1	0.8	0.2	0.9	1.8	3.8	3.1		2.5	2.4		-1.1	1.1	0.5	0.7	0.7	1.6
6.282222	2.5	1	0.8	0.2	0.9	1.8	3.8	3.1		2.5	2.4		-1.1	1.1	0.5	0.7	0.7	1.6
6.294445	2.5	1	0.8	0.2	0.9	1.8	3.8	3.1		2.5	2.4		-1.1	1.1	0.5	0.7	0.7	1.6
6.306667	2.5	1	0.8	0.2	0.9	1.8	3.8	3.1		2.5	2.4		-1.1	1.2	0.5	0.7	0.8	1.6
6.318889	2.5	1	0.8	0.2	0.9	1.8	3.8	3.1		2.5	2.4		-1.1	1.2	0.5	0.7	0.8	1.6
6.331111	2.5	1	0.8	0.2	0.9	1.8	3.8	3.1		2.5	2.4		-1	1.2	0.6	0.7	0.8	1.6
6.343333	2.5	1	0.8	0.2	0.9	1.8	3.8	3.1		2.5	2.4		-1	1.2	0.6	0.7	0.8	1.6
6.355556	2.5	1	0.8	0.2	0.9	1.8	3.8	3.1		2.5	2.4		-1	1.2	0.6	0.8	0.8	1.6
6.367778	2.5	1	0.8	0.2	0.9	1.8	3.8	3.1		2.5	2.4		-1	1.2	0.6	0.8	0.8	1.6
6.38	2.5	1	0.8	0.2	0.9	1.8	3.8	3.1		2.5	2.4		-1	1.2	0.6	0.8	0.8	1.6
6.392222	2.5	1	0.8	0.2	0.9	1.8	3.8	3.1		2.5	2.4		-0.9	1.2	0.6	0.8	0.8	1.6
6.404444	2.5	1	0.8	0.2	0.9	1.8	3.8	3.1		2.5	2.4		-0.9	1.2	0.6	0.8	0.8	1.6
6.416667	2.5	1	0.8	0.2	0.9	1.8	3.9	3.1		2.5	2.4		-0.9	1.2	0.7	0.8	0.8	1.6
6.428889	2.5	1	0.8	0.2	0.9	1.8	3.8	3.1		2.5	2.4		-0.9	1.2	0.7	0.8	0.8	1.6
6.441111	2.5	1	0.8	0.2	0.9	1.8	3.8	3.1		2.5	2.4		-0.9	1.2	0.7	0.8	0.8	1.6
6.453333	2.5	1	0.8	0.2	0.9	1.8	3.9	3.1		2.5	2.4		-0.9	1.2	0.7	0.8	0.8	1.6
6.465556	2.5	1	0.8	0.2	0.9	1.8	3.8	3.1		2.5	2.4		-0.8	1.2	0.7	0.8	0.8	1.6
6.477778	2.5	1	0.8	0.2	0.9	1.8	3.8	3.1		2.5	2.4		-0.8	1.3	0.7	0.9	0.8	1.6
6.49	2.5	1	0.8	0.2	0.9	1.8	3.8	3.1		2.5	2.4		-0.8	1.3	0.7	0.9	0.8	1.6
6.502222	2.5	1	0.8	0.2	0.9	1.8	3.8	3.1		2.5	2.4		-0.8	1.3	0.8	0.9	0.8	1.6
6.514444	2.5	1	0.8	0.2	0.9	1.8	3.9	3.1		2.5	2.4		-0.8	1.3	0.8	0.9	0.8	1.6
6.526667	2.5	1	0.8	0.2	0.9	1.8	3.8	3.1		2.5	2.4		-0.8	1.3	0.8	0.9	0.8	1.6
6.538889	2.5	1	0.8	0.2	0.9	1.8	3.8	3.1		2.5	2.4		-0.7	1.3	0.8	0.9	0.8	1.6
6.551111	2.5	1	0.8	0.2	0.9	1.8	3.9	3.1		2.5	2.4		-0.7	1.3	0.8	0.9	0.8	1.6
6.563334	2.5	1	0.8	0.2	0.9	1.8	3.9	3.1		2.5	2.4		-0.7	1.3	0.8	0.9	0.8	1.7
6.575555	2.5	1	0.8	0.2	0.9	1.8	3.8	3.1		2.5	2.4		-0.7	1.3	0.8	0.9	0.9	1.7
6.587778	2.5	1	0.8	0.2	0.9	1.8	3.9	3.1		2.5	2.4		-0.7	1.3	0.8	0.9	0.9	1.7
6.6	2.5	1	0.8	0.2	0.9	1.8	3.8	3.1		2.5	2.4		-0.7	1.3	0.9	1	0.9	1.7
6.612222	2.5	1	0.8	0.2	0.9	1.8	3.9	3.1		2.5	2.4		-0.7	1.3	0.9	1	0.9	1.7
6.624445	2.5	1	0.8	0.2	0.9	1.8	3.9	3.1		2.5	2.4		-0.6	1.3	0.9	1	0.9	1.7
6.636667	2.5	1	0.8	0.2	0.9	1.8	3.9	3.1		2.5	2.4		-0.6	1.3	0.9	1	0.9	1.7
6.648889	2.5	1	0.8	0.2	0.9	1.8	3.9	3.1		2.5	2.4		-0.6	1.3	0.9	1	0.9	1.7
6.661111	2.5	1	0.8	0.2	0.9	1.8	3.9	3.1		2.5	2.4		-0.6	1.3	0.9	1	0.9	1.7
6.673333	2.5	1	0.8	0.2	0.9	1.8	3.9	3.1		2.5	2.4		-0.6	1.3	0.9	1	0.9	1.7
6.685556	2.5	1	0.8	0.2	0.9	1.8	3.9	3.1		2.5	2.4		-0.6	1.4	0.9	1	0.9	1.7
6.697778	2.5	1	0.8	0.2	0.9	1.8	3.9	3.1		2.5	2.4		-0.6	1.4	0.9	1	0.9	1.7
6.71	2.5	1	0.8	0.2	0.9	1.8	3.9	3.1		2.5	2.4		-0.5	1.4	1	1	0.9	1.7
6.722222	2.5	1	0.8	0.2	0.9	1.8	3.9	3.1		2.5	2.4		-0.5	1.4	1	1	0.9	1.7
6.734445	2.5	1	0.8	0.2	0.9	1.8	3.9	3.1		2.5	2.4		-0.5	1.4	1	1.1	0.9	1.7
6.746666	2.5	1	0.8	0.2	0.9	1.8	3.9	3.1		2.5	2.4		-0.5	1.4	1	1.1	0.9	1.7
6.758889	2.5	1	0.8	0.2	0.9	1.8	3.9	3.1		2.5	2.4		-0.5	1.4	1	1.1	0.9	1.7
6.771111	2.5	1	0.8	0.2	0.9	1.8	3.9	3.1		2.5	2.4		-0.5	1.4	1	1.1	0.9	1.7
6.783333	2.5	1	0.8	0.2	0.9	1.8	3.9	3.1		2.5	2.4		-0.4	1.4	1	1.1	0.9	1.7
6.795556	2.5	1	0.8	0.2	0.9	1.8	3.9	3.1		2.5	2.4		-0.4	1.4	1	1.1	0.9	1.7
6.807778	2.5	1	0.8	0.2	0.9	1.8	3.9	3.1		2.5	2.4		-0.4	1.4	1.1	1.1	0.9	1.7
6.82	2.5	1	0.8	0.2	0.9	1.8	3.9	3.1		2.5	2.4		-0.4	1.4	1.1	1.1	0.9	1.7
6.832222	2.5	1	0.8	0.2	0.9	1.8	3.9	3.1		2.5	2.4		-0.4	1.4	1.1	1.1	0.9	1.7
6.844444	2.5	1	0.8	0.2	0.9	1.8	3.9	3.1		2.5	2.4		-0.4	1.4	1.1	1.1	1	1.7
6.856667	2.5	1	0.8	0.2	0.9	1.8	3.9	3.1		2.5	2.4		-0.4	1.4	1.1	1.1	1	1.7
6.868889	2.5	1	0.9	0.2	0.9	1.8	3.9	3.1		2.5	2.4		-0.3	1.4	1.1	1.1	1	1.7
6.881111	2.5	1	0.8	0.2	0.9	1.8	3.9	3.1		2.5	2.4		-0.3	1.4	1.1	1.1	1	1.7
6.893333	2.5	1	0.8	0.2	0.9	1.8	3.9	3.1		2.5	2.4		-0.3	1.4	1.1	1.1	1	1.7
6.905556	2.6	1	0.8	0.2	0.9	1.8	3.9	3.1		2.5	2.4		-0.3	1.4	1.1	1.1	1	1.7
6.917778	2.6	1	0.9	0.2	0.9	1.8	3.9	3.1		2.5	2.4		-0.3	1.4	1.1	1.2	1	1.7
6.93	2.6	1	0.9	0.2	0.9	1.8	3.9	3.1		2.5	2.4		-0.3	1.4	1.1	1.2	1	1.7
6.942222	2.6	1	0.9	0.2	0.9	1.8	3.9	3.1		2.5	2.4		-0.3	1.4	1.2	1.2	1	1.7
6.954444	2.6	1	0.9	0.2	0.9	1.8	3.9	3.1		2.5	2.4		-0.2	1.4	1.2	1.2	1	1.7
6.966667	2.6	1	0.9	0.2	0.9	1.8	3.9	3.1		2.5	2.4		-0.2	1.5	1.2	1.2	1	1.7
6.978889	2.6	1	0.9	0.2	0.9	1.8	3.9	3.1		2.5	2.4		-0.2	1.5	1.2	1.2	1	1.7
6.991111	2.6	1	0.9	0.2	0.9	1.8	3.9	3.1		2.5	2.4		-0.2	1.5	1.2	1.2	1	1.7
7.003334	2.6	1	0.9	0.2	0.9	1.8	3.9	3.1		2.5	2.4		-0.2	1.5	1.2	1.2	1	1.7
7.015555	2.6	1	0.9	0.2	0.9	1.8	3.9	3.1		2.5	2.4		-0.2	1.5	1.2	1.2	1	1.7
7.027778	2.6	1	0.9	0.2	0.9	1.8	3.9	3.1		2.5	2.4		-0.2	1.5	1.2	1.2	1	1.7
7.04	2.6	1	0.9	0.2	0.9	1.8	3.9	3.1		2.5	2.4		-0.1	1.5	1.2	1.2	1	1.7
7.052222	2.6	1	0.9	0.2	0.9	1.8	3.9	3.1		2.5	2.4		-0.1	1.5	1.2	1.2	1	1.7
7.064445	2.6	1	0.9	0.2	0.9	1.8	3.9	3.1		2.5	2.4		-0.1	1.5	1.2	1.2	1	1.7
7.076667	2.6	1	0.9	0.2	0.9	1.8	3.9	3.1		2.5	2.4		-0.1	1.5	1.3	1.2	1	1.7
7.088889	2.6	1	0.9	0.2	0.9	1.8	3.9	3.1		2.5	2.4		-0.1	1.5	1.3	1.2	1	1.7
7.101111	2.6	1	0.9	0.2	0.9	1.8	3.9	3.1		2.5	2.4		-0.1	1.5	1.3	1.2	1	1.7
7.113333	2.6	1	0.9	0.2	0.9	1.8	3.9	3.1		2.5	2.4		-0.1	1.5	1.3	1.2	1	1.7
7.125556	2.6	1	0.9	0.2	0.9	1.8	3.9	3.1		2.5	2.4		0	1.5	1.3	1.3	1	1.7
7.137778	2.6	1	0.9	0.2	0.9	1.8	3.9	3.1		2.5	2.4		0	1.5	1.3	1.3	1	1.7
7.15	2.6	1	0.9	0.2	0.9	1.8	3.9	3.1		2.5	2.4		0	1.5	1.3	1.3	1	1.7
7.162222	2.6	1	0.9	0.2	0.9	1.8	3.9	3.1		2.5	2.4		0	1.5	1.3	1.3	1	1.7
7.174445	2.6	1	0.9	0.2	0.9	1.8	3.9	3.1		2.5	2.4		0	1.5	1.3	1.3	1	1.7
7.186667	2.6	1	0.9	0.2	0.9	1.8	3.9	3.1		2.5	2.4		0	1.5	1.3	1.3	1	1.7
7.198889	2.6	1	0.9	0.2	0.9	1.8	3.9	3.1		2.5	2.4		0	1.5	1.3	1.3	1	1.7
7.211111	2.6	1	0.9	0.2	0.9	1.8	3.9	3.1		2.5	2.4		0	1.5	1.3	1.3	1	1.7
7.223333	2.6	1	0.9	0.2	0.9	1.8	3.9	3.1		2.5	2.4		0	1.5	1.4	1.3	1.1	1.7
7.235556	2.6	1	0.9	0.2	0.9	1.8	3.9	3.1		2.5	2.4		0	1.5	1.4	1.3	1.1	1.7
7.247778	2.6	1	0.9	0.2	0.9	1.8	3.9	3.1		2.5	2.4		0	1.5	1.4	1.3	1.1	1.7
7.26	2.6	1	0.9	0.2	0.9	1.8	3.9	3.1		2.5	2.4		0	1.5	1.4	1.3	1.1	1.7
7.272222	2.6	1	0.9	0.2	0.9	1.8	3.9	3.1		2.5	2.4		0	1.6	1.4	1.3	1.1	1.7
7.284444	2.6	1	0.9	0.2	0.9	1.8	3.9	3.1		2.5	2.4		0	1.6	1.4	1.3	1.1	1.7
7.296667	2.6	1	0.9	0.2	0.9	1.8	3.9	3.1		2.5	2.4		0	1.6	1.4	1.3	1.1	1.7
7.308889	2.6	1	0.9	0.2	0.9	1.8	3.9	3.1		2.5	2.4		0.1	1.6	1.4	1.3	1.1	1.7
7.321111	2.6	1	0.9	0.2	0.9	1.8	3.9	3.1		2.5	2.4		0.1	1.6	1.4	1.3	1.1	1.7
7.333334	2.6	1	0.9	0.2	0.9	1.8	3.9	3.1		2.5	2.4		0.1	1.6	1.4	1.3	1.1	1.7
7.345556	2.6	1	0.9	0.2	1	1.8	3.9	3.1		2.5	2.4		0.1	1.6	1.4	1.3	1.1	1.7
7.357778	2.6	1	0.9	0.2	1	1.8	3.9	3.1		2.5	2.4		0.1	1.6	1.4	1.3	1.1	1.8
7.37	2.6	1	0.9	0.2	1	1.8	3.9	3.1		2.5	2.4		0.1	1.6	1.4	1.3	1.1	1.8
7.382222	2.6	1	0.9	0.2	1	1.9	3.9	3.1		2.5	2.4		0.1	1.6	1.5	1.3	1.1	1.7
7.394445	2.6	1	0.9	0.2	0.9	1.9	3.9	3.1		2.5	2.4		0.1	1.6	1.5	1.4	1.1	1.8
7.406667	2.6	1	0.9	0.2	1	1.9	3.9	3.1		2.5	2.4		0.2	1.6	1.5	1.4	1.1	1.8
7.418889	2.6	1	0.9	0.2	1	1.9	3.9	3.1		2.5	2.4		0.2	1.6	1.5	1.4	1.1	1.8
7.431111	2.6	1	0.9	0.2	1	1.9	3.9	3.2		2.5	2.4		0.2	1.6	1.5	1.4	1.1	1.8
7.443333	2.6	1	0.9	0.2	0.9	1.9	3.9	3.1		2.5	2.4		0.2	1.6	1.5	1.4	1.1	1.8
7.455555	2.6	1	0.9	0.2	0.9	1.9	3.9	3.1		2.5	2.4		0.2	1.6	1.5	1.4	1.1	1.8
7.467778	2.6	1	0.9	0.2	1	1.9	3.9	3.1		2.5	2.4		0.2	1.6	1.5	1.4	1.1	1.8
7.48	2.6	1	0.9	0.2	1	1.9	3.9	3.2		2.5	2.4		0.2	1.6	1.5	1.4	1.1	1.8
7.492222	2.6	1	0.9	0.2	1	1.9	3.9	3.2		2.5	2.4		0.2	1.6	1.5	1.4	1.1	1.8
7.504445	2.6	1	0.9	0.2	1	1.9	3.9	3.2		2.5	2.4		0.2	1.6	1.5	1.4	1.1	1.8
7.516667	2.6	1	0.9	0.2	1	1.9	3.9	3.1		2.5	2.4		0.2	1.6	1.5	1.4	1.1	1.8
7.528889	2.6	1	0.9	0.2	1	1.9	3.9	3.2		2.5	2.4		0.2	1.6	1.5	1.4	1.1	1.8
7.541111	2.6	1	0.9	0.2	1	1.9	3.9	3.2		2.5	2.4		0.3	1.6	1.5	1.4	1.1	1.8
7.553333	2.6	1	0.9	0.2	1	1.9	3.9	3.2		2.5	2.4		0.3	1.6	1.5	1.4	1.1	1.8
7.565556	2.6	1	0.9	0.2	1	1.9	3.9	3.2		2.5	2.4		0.3	1.6	1.5	1.4	1.1	1.8
7.577778	2.6	1	0.9	0.2	1	1.9	3.9	3.2		2.5	2.4		0.3	1.6	1.5	1.4	1.1	1.8
7.59	2.6	1	0.9	0.2	1	1.9	3.9	3.2		2.5	2.4		0.3	1.6	1.5	1.4	1.1	1.8
7.602222	2.6	1	0.9	0.2	1	1.9	3.9	3.2		2.5	2.4		0.3	1.6	1.6	1.4	1.1	1.8
7.614444	2.6	1	0.9	0.2	1	1.9	3.9	3.2		2.5	2.4		0.3	1.6	1.6	1.4	1.1	1.8
7.626667	2.6	1	0.9	0.2	1	1.9	3.9	3.2		2.5	2.4		0.3	1.6	1.6	1.4	1.1	1.8
7.638889	2.6	1	0.9	0.2	1	1.9	3.9	3.2		2.5	2.4		0.3	1.6	1.6	1.4	1.1	1.8
7.651111	2.6	1	0.9	0.2	1	1.9	3.9	3.2		2.5	2.4		0.3	1.6	1.6	1.4	1.1	1.8
7.663333	2.6	1	0.9	0.2	1	1.9	3.9	3.2		2.5	2.4		0.4	1.6	1.6	1.4	1.1	1.8
7.675556	2.6	1	0.9	0.2	1	1.9	3.9	3.2		2.5	2.4		0.4	1.6	1.6	1.4	1.1	1.8
7.687778	2.6	1	0.9	0.2	1	1.9	3.9	3.2		2.5	2.4		0.4	1.6	1.6	1.4	1.1	1.8
7.7	2.6	1	0.9	0.2	1	1.9	3.9	3.2		2.5	2.4		0.4	1.6	1.6	1.4	1.1	1.8
7.712222	2.6	1.1	0.9	0.2	1	1.9	3.9	3.2		2.5	2.4		0.4	1.6	1.6	1.4	1.1	1.8
7.724444	2.6	1	0.9	0.2	1	1.9	3.9	3.2		2.5	2.4		0.4	1.6	1.6	1.4	1.1	1.8
7.736667	2.6	1.1	0.9	0.2	1	1.9	3.9	3.2		2.5	2.4		0.4	1.6	1.6	1.4	1.1	1.8
7.748889	2.7	1.1	0.9	0.2	1	1.9	3.9	3.2		2.5	2.4		0.4	1.6	1.6	1.4	1.1	1.8
7.761111	2.7	1	0.9	0.2	1	1.9	3.9	3.2		2.5	2.4		0.4	1.6	1.6	1.4	1.1	1.8
7.773334	2.6	1.1	0.9	0.2	1	1.9	3.9	3.2		2.5	2.4		0.5	1.6	1.6	1.5	1.1	1.8
7.785555	2.7	1.1	0.9	0.2	1	1.9	3.9	3.2		2.5	2.4		0.5	1.7	1.6	1.5	1.1	1.8
7.797778	2.7	1.1	0.9	0.2	1	1.9	3.9	3.2		2.5	2.4		0.5	1.7	1.6	1.5	1.1	1.8
7.81	2.7	1.1	0.9	0.2	1	1.9	3.9	3.2		2.5	2.4		0.5	1.7	1.6	1.5	1.1	1.8
7.822222	2.7	1.1	0.9	0.2	1	1.9	3.9	3.2		2.5	2.4		0.5	1.7	1.7	1.5	1.1	1.8
7.834445	2.7	1.1	0.9	0.2	1	1.9	3.9	3.2		2.5	2.4		0.5	1.7	1.7	1.5	1.1	1.8
7.846667	2.7	1.1	0.9	0.2	1	1.9	3.9	3.2		2.5	2.4		0.5	1.7	1.7	1.5	1.1	1.8
7.858889	2.7	1.1	0.9	0.2	1	1.9	3.9	3.2		2.5	2.4		0.5	1.7	1.7	1.5	1.1	1.8
7.871111	2.7	1.1	0.9	0.2	1	1.9	3.9	3.2		2.5	2.4		0.5	1.7	1.7	1.5	1.1	1.8
7.883333	2.7	1.1	0.9	0.2	1	1.9	3.9	3.2		2.5	2.4		0.5	1.7	1.7	1.5	1.1	1.8
7.895556	2.7	1.1	0.9	0.2	1	1.9	3.9	3.2		2.5	2.4		0.5	1.7	1.7	1.5	1.1	1.8
7.907778	2.7	1.1	0.9	0.2	1	1.9	3.9	3.2		2.5	2.4		0.5	1.7	1.7	1.5	1.1	1.8
7.92	2.7	1.1	0.9	0.2	1	1.9	3.9	3.2		2.5	2.4		0.5	1.7	1.7	1.5	1.1	1.8
7.932222	2.7	1.1	0.9	0.2	1	1.9	3.9	3.2		2.5	2.4		0.5	1.7	1.7	1.5	1.2	1.8
7.944445	2.7	1.1	0.9	0.2	1	1.9	3.9	3.2		2.5	2.4		0.5	1.7	1.7	1.5	1.2	1.8
7.956667	2.7	1.1	0.9	0.2	1	1.9	3.9	3.2		2.5	2.4		0.5	1.7	1.7	1.5	1.2	1.8
7.968889	2.7	1.1	0.9	0.2	1	1.9	3.9	3.2		2.5	2.4		0.6	1.7	1.7	1.5	1.2	1.8
7.981111	2.7	1.1	0.9	0.2	1	1.9	3.9	3.2		2.5	2.4		0.6	1.7	1.7	1.5	1.2	1.8
7.993333	2.7	1.1	0.9	0.2	1	1.9	3.9	3.2		2.5	2.4		0.6	1.7	1.7	1.5	1.2	1.8
8.005555	2.7	1.1	0.9	0.2	1	1.9	3.9	3.2		2.5	2.4		0.6	1.7	1.7	1.5	1.2	1.8
8.017777	2.7	1.1	0.9	0.2	1	1.9	3.9	3.2		2.5	2.4		0.6	1.7	1.7	1.5	1.2	1.8
8.03	2.7	1.1	0.9	0.2	1	1.9	3.9	3.2		2.5	2.4		0.6	1.7	1.7	1.5	1.2	1.8
8.042222	2.7	1.1	0.9	0.2	1	1.9	3.9	3.2		2.5	2.4		0.6	1.7	1.7	1.5	1.2	1.8
8.054444	2.7	1.1	0.9	0.2	1	1.9	3.9	3.2		2.5	2.4		0.6	1.7	1.7	1.5	1.2	1.8
8.066667	2.7	1.1	0.9	0.2	1	1.9	3.9	3.2		2.5	2.4		0.6	1.7	1.7	1.5	1.2	1.8
8.078889	2.7	1.1	0.9	0.2	1	1.9	3.9	3.2		2.5	2.4		0.6	1.7	1.7	1.5	1.2	1.8
8.091111	2.7	1.1	0.9	0.2	1	1.9	3.9	3.2		2.5	2.4		0.6	1.7	1.7	1.5	1.2	1.8
8.103334	2.7	1.1	0.9	0.2	1	1.9	3.9	3.2		2.5	2.4		0.6	1.7	1.7	1.5	1.2	1.8
8.115556	2.7	1.1	0.9	0.2	1	1.9	3.9	3.2		2.5	2.4		0.6	1.7	1.7	1.5	1.2	1.8
8.127778	2.7	1.1	0.9	0.2	1	1.9	3.9	3.2		2.5	2.4		0.7	1.7	1.7	1.5	1.2	1.8
8.14	2.7	1.1	0.9	0.2	1	1.9	3.9	3.2		2.5	2.4		0.7	1.7	1.7	1.5	1.2	1.8
8.152223	2.7	1.1	0.9	0.2	1	1.9	3.9	3.2		2.5	2.4		0.7	1.7	1.7	1.5	1.2	1.8
8.164444	2.7	1.1	0.9	0.2	1	1.9	3.9	3.2		2.5	2.4		0.7	1.7	1.8	1.5	1.2	1.8
8.176666	2.7	1.1	0.9	0.2	1	1.9	3.9	3.2		2.5	2.4		0.7	1.7	1.8	1.5	1.2	1.8
8.188889	2.7	1.1	0.9	0.2	1	1.9	3.9	3.2		2.5	2.4		0.7	1.7	1.8	1.5	1.2	1.8
8.201111	2.7	1.1	0.9	0.2	1	1.9	3.9	3.2		2.5	2.4		0.7	1.7	1.8	1.5	1.2	1.8
8.213333	2.7	1.1	0.9	0.2	1	1.9	3.9	3.2		2.5	2.4		0.7	1.7	1.8	1.5	1.2	1.8
8.225555	2.7	1.1	0.9	0.2	1	1.9	3.9	3.2		2.5	2.4		0.7	1.7	1.8	1.5	1.2	1.8
8.237778	2.7	1.1	0.9	0.2	1	1.9	3.9	3.2		2.5	2.4		0.7	1.7	1.8	1.5	1.2	1.8
8.25	2.7	1.1	0.9	0.2	1	1.9	3.9	3.2		2.5	2.4		0.7	1.7	1.8	1.5	1.2	1.8
8.262222	2.7	1.1	0.9	0.2	1	1.9	3.9	3.2		2.5	2.4		0.7	1.7	1.8	1.5	1.2	1.8
8.274445	2.7	1.1	0.9	0.2	1	1.9	3.9	3.2		2.5	2.4		0.7	1.7	1.8	1.5	1.2	1.8
8.286667	2.7	1.1	0.9	0.2	1	1.9	3.9	3.2		2.5	2.4		0.7	1.7	1.8	1.5	1.2	1.8
8.298889	2.7	1.1	1	0.2	1	1.9	3.9	3.2		2.5	2.4		0.7	1.7	1.8	1.5	1.2	1.8
8.311112	2.7	1.1	0.9	0.2	1	1.9	3.9	3.2		2.5	2.4		0.7	1.7	1.8	1.5	1.2	1.8
8.323334	2.7	1.1	0.9	0.2	1	1.9	3.9	3.2		2.5	2.4		0.7	1.7	1.8	1.5	1.2	1.8
8.335556	2.7	1.1	0.9	0.2	1	1.9	3.9	3.2		2.5	2.4		0.8	1.7	1.8	1.5	1.2	1.8
8.347777	2.7	1.1	0.9	0.2	1	1.9	3.9	3.2		2.5	2.4		0.8	1.7	1.8	1.5	1.2	1.8
8.36	2.7	1.1	1	0.2	1	1.9	3.9	3.2		2.5	2.4		0.8	1.7	1.8	1.5	1.2	1.8
8.372222	2.7	1.1	1	0.2	1	1.9	3.9	3.2		2.5	2.4		0.8	1.7	1.8	1.5	1.2	1.8
8.384444	2.7	1.1	1	0.2	1	1.9	3.9	3.2		2.5	2.4		0.8	1.7	1.8	1.5	1.2	1.8
8.396667	2.7	1.1	1	0.2	1	1.9	3.9	3.2		2.5	2.4		0.8	1.7	1.8	1.5	1.2	1.8
8.408889	2.7	1.1	1	0.2	1	1.9	3.9	3.2		2.5	2.4		0.8	1.7	1.8	1.5	1.2	1.8
8.421111	2.7	1.1	1	0.2	1	1.9	3.9	3.2		2.5	2.4		0.8	1.7	1.8	1.5	1.2	1.8
8.433333	2.7	1.1	1	0.2	1	1.9	3.9	3.2		2.5	2.4		0.8	1.7	1.8	1.5	1.2	1.8
8.445556	2.7	1.1	1	0.2	1	1.9	3.9	3.2		2.5	2.4		0.8	1.7	1.8	1.5	1.2	1.8
8.457778	2.7	1.1	1	0.2	1	1.9	3.9	3.2		2.5	2.4		0.8	1.7	1.8	1.6	1.2	1.8
8.47	2.7	1.1	1	0.2	1	1.9	3.9	3.2		2.5	2.4		0.8	1.7	1.8	1.6	1.2	1.8
8.482223	2.7	1.1	1	0.2	1	1.9	3.9	3.2		2.5	2.4		0.8	1.7	1.8	1.6	1.2	1.8
8.494445	2.7	1.1	1	0.2	1	1.9	3.9	3.2		2.5	2.4		0.8	1.7	1.8	1.6	1.2	1.8
8.506667	2.7	1.1	1	0.2	1	1.9	3.9	3.2		2.5	2.4		0.8	1.7	1.8	1.6	1.2	1.8
8.518889	2.8	1.1	1	0.2	1	1.9	3.9	3.2		2.5	2.4		0.8	1.7	1.8	1.6	1.2	1.8
8.531111	2.8	1.1	1	0.2	1	1.9	3.9	3.2		2.5	2.4		0.8	1.7	1.8	1.6	1.2	1.8
8.543333	2.8	1.1	1	0.2	1	1.9	3.9	3.2		2.5	2.4		0.8	1.7	1.8	1.6	1.2	1.8
8.555555	2.8	1.1	1	0.2	1	1.9	3.9	3.2		2.5	2.4		0.8	1.7	1.8	1.6	1.2	1.8
8.567778	2.8	1.1	1	0.2	1	1.9	3.9	3.2		2.5	2.4		0.8	1.7	1.8	1.6	1.2	1.8
8.58	2.8	1.1	1	0.2	1	1.9	3.9	3.2		2.5	2.4		0.9	1.7	1.8	1.6	1.2	1.8
8.592222	2.8	1.1	1	0.2	1	1.9	3.9	3.2		2.5	2.4		0.9	1.7	1.8	1.6	1.2	1.8
8.604446	2.8	1.1	1	0.2	1	1.9	3.9	3.2		2.5	2.4		0.9	1.7	1.8	1.6	1.2	1.8
8.616667	2.8	1.1	1	0.2	1	1.9	3.9	3.2		2.5	2.4		0.9	1.7	1.8	1.6	1.2	1.8
8.628889	2.8	1.1	1	0.2	1	1.9	3.9	3.2		2.5	2.4		0.9	1.7	1.9	1.6	1.2	1.8
8.641111	2.8	1.1	1	0.2	1	1.9	3.9	3.2		2.5	2.4		0.9	1.7	1.9	1.6	1.2	1.8
8.653334	2.8	1.1	1	0.2	1	1.9	3.9	3.2		2.5	2.4		0.9	1.7	1.9	1.6	1.2	1.8
8.665556	2.8	1.1	1	0.2	1	1.9	3.9	3.2		2.5	2.4		0.9	1.7	1.9	1.6	1.2	1.8
8.677778	2.8	1.1	1	0.2	1	1.9	3.9	3.2		2.5	2.4		0.9	1.8	1.9	1.6	1.2	1.8
8.69	2.8	1.1	1	0.2	1	1.9	3.9	3.2		2.5	2.4		0.9	1.8	1.9	1.6	1.2	1.9
8.702222	2.8	1.1	1	0.2	1	1.9	3.9	3.2		2.5	2.4		0.9	1.8	1.9	1.6	1.2	1.8
8.714444	2.8	1.1	1	0.2	1	1.9	3.9	3.2		2.5	2.4		0.9	1.8	1.9	1.6	1.2	1.8
8.726667	2.8	1.1	1	0.2	1	1.9	3.9	3.2		2.5	2.4		0.9	1.8	1.9	1.6	1.2	1.8
8.738889	2.8	1.1	1	0.2	1	1.9	3.9	3.2		2.5	2.4		0.9	1.8	1.9	1.6	1.2	1.8
8.751111	2.8	1.1	1	0.2	1	1.9	3.9	3.2		2.5	2.4		0.9	1.8	1.9	1.6	1.2	1.9
8.763333	2.8	1.1	1	0.2	1	1.9	3.9	3.2		2.5	2.4		0.9	1.8	1.9	1.6	1.2	1.8
8.775556	2.8	1.1	1	0.2	1	1.9	3.9	3.2		2.5	2.4		0.9	1.8	1.9	1.6	1.2	1.9
8.787778	2.8	1.1	1	0.2	1	1.9	3.9	3.2		2.5	2.4		0.9	1.8	1.9	1.6	1.2	1.9
8.8	2.8	1.1	1	0.2	1	1.9	3.9	3.2		2.5	2.4		0.9	1.8	1.9	1.6	1.2	1.8
8.812223	2.8	1.1	1	0.2	1	1.9	3.9	3.2		2.5	2.4		0.9	1.8	1.9	1.6	1.2	1.9
8.824445	2.8	1.1	1	0.2	1	1.9	3.9	3.2		2.5	2.4		0.9	1.8	1.9	1.6	1.2	1.9
8.836667	2.8	1.1	1	0.2	1	1.9	3.9	3.2		2.5	2.4		0.9	1.8	1.9	1.6	1.2	1.9
8.848889	2.8	1.1	1	0.2	1	1.9	3.9	3.2		2.5	2.4		0.9	1.8	1.9	1.6	1.2	1.9
8.861111	2.8	1.1	1	0.2	1	1.9	3.9	3.2		2.5	2.4		1	1.8	1.9	1.6	1.2	1.9
8.873333	2.8	1.1	1	0.2	1	1.9	3.9	3.2		2.5	2.4		1	1.8	1.9	1.6	1.2	1.9
8.885555	2.8	1.1	1	0.2	1	1.9	3.9	3.2		2.5	2.4		1	1.8	1.9	1.6	1.2	1.9
8.897778	2.8	1.1	1	0.2	1	1.9	3.9	3.2		2.5	2.4		1	1.8	1.9	1.6	1.2	1.9
8.91	2.8	1.1	1	0.2	1	1.9	3.9	3.2		2.5	2.4		1	1.8	1.9	1.6	1.2	1.9
8.922222	2.8	1.1	1	0.2	1	1.9	3.9	3.2		2.5	2.4		1	1.8	1.9	1.6	1.2	1.9
8.934444	2.8	1.1	1	0.2	1	1.9	3.9	3.2		2.5	2.4		1	1.8	1.9	1.6	1.2	1.9
8.946667	2.8	1.1	1	0.2	1	1.9	3.9	3.2		2.5	2.4		1	1.8	1.9	1.6	1.2	1.9
8.958889	2.8	1.1	1	0.2	1	1.9	3.9	3.2		2.5	2.4		1	1.8	1.9	1.6	1.2	1.9
8.971111	2.8	1.1	1	0.2	1	2	3.9	3.2		2.5	2.4		1	1.8	1.9	1.6	1.2	1.9
8.983334	2.8	1.1	1	0.2	1	2	3.9	3.2		2.5	2.4		1	1.8	1.9	1.6	1.2	1.9
8.995556	2.8	1.1	1	0.2	1	2	3.9	3.2		2.5	2.4		1	1.8	1.9	1.6	1.2	1.9
9.007778	2.8	1.1	1	0.2	1	2	3.9	3.2		2.5	2.4		1	1.8	1.9	1.6	1.2	1.9
9.020001	2.8	1.1	1	0.2	1	2	3.9	3.2		2.5	2.4		1	1.8	1.9	1.6	1.2	1.9
9.032222	2.8	1.1	1	0.2	1	2	3.9	3.2		2.5	2.4		1	1.8	1.9	1.6	1.2	1.9
9.044444	2.8	1.1	1	0.2	1	2	3.9	3.2		2.5	2.4		1	1.8	1.9	1.6	1.2	1.9
9.056666	2.8	1.1	1	0.2	1	2	3.9	3.2		2.5	2.4		1	1.8	1.9	1.6	1.2	1.9
9.068889	2.8	1.1	1	0.2	1	2	3.9	3.2		2.5	2.4		1	1.8	1.9	1.6	1.2	1.9
9.081111	2.8	1.1	1	0.2	1	2	3.9	3.2		2.5	2.4		1	1.8	1.9	1.6	1.2	1.9
9.093333	2.8	1.1	1	0.2	1	2	3.9	3.2		2.5	2.4		1	1.8	1.9	1.6	1.2	1.9
9.105556	2.8	1.1	1	0.2	1	2	3.9	3.2		2.5	2.4		1	1.8	1.9	1.6	1.2	1.9
9.117778	2.8	1.1	1	0.2	1	2	3.9	3.2		2.5	2.4		1	1.8	1.9	1.6	1.2	1.9
9.13	2.8	1.1	1	0.2	1	2	3.9	3.2		2.5	2.4		1	1.8	1.9	1.6	1.2	1.9
9.142222	2.8	1.1	1	0.2	1	2	3.9	3.2		2.5	2.4		1	1.8	1.9	1.6	1.2	1.9
9.154445	2.8	1.1	1	0.2	1	2	3.9	3.2		2.5	2.4		1	1.8	1.9	1.6	1.2	1.9
9.166667	2.8	1.1	1	0.2	1	2	3.9	3.2		2.5	2.4		1	1.8	1.9	1.6	1.2	1.9
9.178889	2.9	1.1	1	0.2	1	2	3.9	3.2		2.5	2.4		1	1.8	1.9	1.6	1.2	1.9
9.191112	2.9	1.1	1	0.2	1	2	3.9	3.2		2.5	2.4		1	1.8	1.9	1.6	1.2	1.9
9.203333	2.8	1.1	1	0.2	1	2	3.9	3.2		2.5	2.4		1	1.8	1.9	1.6	1.2	1.9
9.215555	2.9	1.1	1	0.2	1	2	3.9	3.2		2.5	2.4		1	1.8	1.9	1.6	1.2	1.9
9.227778	2.9	1.1	1	0.2	1	2	3.9	3.2		2.5	2.4		1.1	1.8	1.9	1.6	1.3	1.9
9.24	2.9	1.1	1	0.2	1	2	3.9	3.2		2.5	2.4		1.1	1.8	1.9	1.6	1.3	1.9
9.252222	2.9	1.2	1	0.2	1	2	3.9	3.2		2.5	2.4		1.1	1.8	1.9	1.6	1.3	1.9
9.264444	2.9	1.2	1	0.2	1	2	3.9	3.2		2.5	2.4		1.1	1.8	1.9	1.6	1.3	1.9
9.276667	2.9	1.2	1	0.2	1	2	3.9	3.2		2.5	2.4		1.1	1.8	1.9	1.6	1.3	1.9
9.288889	2.9	1.2	1	0.2	1	2	3.9	3.2		2.5	2.4		1.1	1.8	1.9	1.6	1.3	1.9
9.301111	2.9	1.2	1	0.2	1	2	3.9	3.2		2.5	2.4		1.1	1.8	1.9	1.6	1.3	1.9
9.313335	2.9	1.2	1	0.2	1	2	3.9	3.2		2.5	2.4		1.1	1.8	2	1.6	1.3	1.9
9.325556	2.9	1.2	1	0.2	1	2	3.9	3.2		2.5	2.4		1.1	1.8	2	1.6	1.3	1.9
9.337778	2.9	1.2	1	0.2	1	2	3.8	3.2		2.5	2.4		1.1	1.8	2	1.6	1.3	1.9
9.35	2.9	1.2	1	0.2	1	2	3.9	3.2		2.5	2.4		1.1	1.8	2	1.6	1.3	1.9
9.362223	2.9	1.2	1	0.2	1	2	3.8	3.2		2.4	2.4		1.1	1.8	2	1.6	1.3	1.9
9.374444	2.9	1.2	1	0.2	1	2	3.9	3.2		2.5	2.4		1.1	1.8	2	1.6	1.3	1.9
9.386666	2.9	1.2	1	0.2	1	2	3.8	3.2		2.5	2.4		1.1	1.8	2	1.6	1.3	1.9
9.398889	2.9	1.2	1	0.2	1	2	3.8	3.2		2.5	2.4		1.1	1.8	2	1.6	1.3	1.9
9.411111	2.9	1.2	1	0.2	1	2	3.8	3.2		2.5	2.4		1.1	1.8	2	1.6	1.3	1.9
9.423333	2.9	1.2	1	0.2	1	2	3.8	3.2		2.4	2.4		1.1	1.8	2	1.6	1.3	1.9
9.435556	2.9	1.2	1	0.2	1	2	3.8	3.2		2.5	2.4		1.1	1.8	2	1.6	1.3	1.9
9.447778	2.9	1.2	1	0.2	1	2	3.9	3.2		2.4	2.4		1.1	1.8	2	1.6	1.3	1.9
9.46	2.9	1.2	1	0.2	1	2	3.8	3.2		2.4	2.4		1.1	1.8	2	1.6	1.3	1.9
9.472222	2.9	1.2	1	0.2	1	2	3.8	3.2		2.5	2.4		1.1	1.8	2	1.6	1.3	1.9
9.484445	2.9	1.2	1	0.2	1	2	3.8	3.2		2.5	2.4		1.1	1.8	2	1.6	1.3	1.9
9.496667	2.9	1.2	1	0.2	1	2	3.8	3.2		2.5	2.4		1.1	1.8	2	1.6	1.3	1.9
9.508889	2.9	1.2	1	0.2	1	2	3.8	3.2		2.5	2.4		1.1	1.8	2	1.6	1.3	1.9
9.521112	2.9	1.2	1	0.2	1	2	3.8	3.2		2.4	2.4		1.1	1.8	2	1.6	1.3	1.9
9.533334	2.9	1.2	1	0.2	1	2	3.8	3.2		2.4	2.4		1.1	1.8	2	1.6	1.3	1.9
9.545555	2.9	1.2	1	0.2	1	2	3.8	3.2		2.4	2.4		1.1	1.8	2	1.6	1.3	1.9
9.557777	2.9	1.2	1	0.2	1	2	3.8	3.2		2.5	2.4		1.1	1.8	2	1.6	1.3	1.9
9.57	2.9	1.2	1	0.2	1	2	3.8	3.2		2.5	2.4		1.1	1.8	2	1.6	1.3	1.9
9.582222	2.9	1.2	1	0.2	1	2	3.8	3.2		2.5	2.4		1.1	1.8	2	1.6	1.3	1.9
9.594444	2.9	1.2	1	0.2	1	2	3.8	3.2		2.4	2.4		1.1	1.8	2	1.6	1.3	1.9
9.606667	2.9	1.2	1	0.2	1	2	3.8	3.2		2.4	2.4		1.1	1.8	2	1.6	1.3	1.9
9.618889	2.9	1.2	1	0.2	1	2	3.8	3.2		2.4	2.4		1.1	1.8	2	1.6	1.3	1.9
9.631111	2.9	1.2	1	0.2	1	2	3.8	3.2		2.4	2.4		1.1	1.8	2	1.6	1.3	1.9
9.643333	2.9	1.2	1	0.2	1	2	3.8	3.2		2.4	2.4		1.1	1.8	2	1.6	1.3	1.9
9.655556	2.9	1.2	1	0.2	1	2	3.8	3.2		2.4	2.4		1.1	1.8	2	1.6	1.3	1.9
9.667778	2.9	1.2	1	0.2	1	2	3.8	3.2		2.5	2.4		1.1	1.8	2	1.6	1.3	1.9
9.68	2.9	1.2	1	0.2	1	2	3.8	3.2		2.4	2.4		1.1	1.8	2	1.6	1.3	1.9
9.692223	2.9	1.2	1	0.2	1	2	3.8	3.2		2.4	2.4		1.1	1.8	2	1.6	1.3	1.9
9.704445	2.9	1.2	1	0.2	1	2	3.8	3.2		2.4	2.4		1.1	1.8	2	1.6	1.3	1.9
9.716666	2.9	1.2	1	0.2	1	2	3.8	3.2		2.4	2.4		1.1	1.8	2	1.6	1.3	1.9
9.72889	2.9	1.2	1.1	0.2	1	2	3.8	3.2		2.4	2.4		1.1	1.8	2	1.6	1.3	1.9
9.741111	3	1.2	1	0.2	1	2	3.8	3.2		2.4	2.4		1.1	1.8	2	1.6	1.3	1.9
9.753333	3	1.2	1	0.2	1	2	3.8	3.2		2.5	2.4		1.2	1.8	2	1.6	1.3	1.9
9.765555	3	1.2	1	0.2	1	2	3.8	3.2		2.4	2.4		1.2	1.8	2	1.6	1.3	1.9
9.777778	3	1.2	1	0.2	1	2	3.8	3.2		2.4	2.4		1.2	1.8	2	1.6	1.3	1.9
9.79	3	1.2	1.1	0.2	1	2	3.8	3.2		2.4	2.4		1.2	1.8	2	1.6	1.3	2
9.802222	3	1.2	1.1	0.2	1	2	3.8	3.2		2.4	2.4		1.2	1.8	2	1.6	1.3	2
9.814445	3	1.2	1.1	0.2	1	2	3.8	3.2		2.4	2.4		1.2	1.8	2	1.6	1.3	2
9.826667	3	1.2	1.1	0.2	1	2	3.8	3.2		2.4	2.4		1.2	1.8	2	1.6	1.3	2
9.838889	3	1.2	1.1	0.2	1	2	3.8	3.2		2.4	2.4		1.2	1.8	2	1.6	1.3	2
9.851111	3	1.2	1.1	0.2	1	2	3.8	3.2		2.4	2.4		1.2	1.8	2	1.6	1.3	2
9.863334	3	1.2	1.1	0.2	1	2	3.8	3.2		2.4	2.4		1.2	1.8	2	1.6	1.3	2
9.875556	3	1.2	1.1	0.2	1	2	3.8	3.2		2.5	2.4		1.2	1.8	2	1.6	1.3	2
9.887777	3	1.2	1.1	0.2	1	2	3.8	3.2		2.4	2.4		1.2	1.8	2	1.6	1.3	2
9.9	3	1.2	1.1	0.2	1	2	3.8	3.2		2.4	2.4		1.2	1.8	2	1.6	1.3	2
9.912222	3	1.2	1.1	0.2	1	2	3.8	3.2		2.4	2.4		1.2	1.8	2	1.6	1.3	2
9.924444	3	1.2	1.1	0.2	1	2	3.8	3.2		2.5	2.4		1.2	1.8	2	1.6	1.3	2
9.936667	3	1.2	1.1	0.2	1	2	3.8	3.2		2.4	2.4		1.2	1.8	2	1.6	1.3	2.1
9.948889	3	1.2	1.1	0.2	1	2	3.8	3.2		2.4	2.4		1.2	1.8	2	1.6	1.3	2.1
9.961111	3	1.2	1.1	0.2	1	2	3.8	3.2		2.4	2.4		1.2	1.8	2	1.7	1.3	2.1
9.973333	3	1.2	1.1	0.2	1	2	3.8	3.2		2.4	2.4		1.2	1.8	2	1.6	1.3	2.1
9.985556	3	1.2	1.1	0.2	1	2	3.8	3.2		2.4	2.4		1.2	1.8	2	1.6	1.3	2.1
9.997778	3	1.2	1.1	0.2	1	2	3.8	3.2		2.5	2.4		1.2	1.8	2	1.6	1.3	2.1
10.01	3	1.2	1.1	0.2	1	2	3.8	3.2		2.4	2.4		1.2	1.8	2	1.7	1.3	2.1
10.02222	3	1.2	1.1	0.2	1	2	3.8	3.2		2.4	2.4		1.2	1.8	2	1.6	1.3	2.1
10.03445	3	1.2	1.1	0.2	1	2	3.8	3.2		2.4	2.4		1.2	1.8	2	1.6	1.3	2.1
10.04667	3	1.2	1.1	0.2	1	2	3.8	3.2		2.4	2.4		1.2	1.8	2	1.6	1.3	2.1
10.05889	3	1.2	1.1	0.2	1	2	3.8	3.2		2.4	2.4		1.2	1.8	2	1.7	1.3	2.1
10.07111	3	1.2	1.1	0.2	1	2	3.8	3.2		2.4	2.4		1.2	1.8	2	1.6	1.3	2.1
10.08333	3	1.2	1.1	0.2	1	2	3.8	3.2		2.4	2.4		1.2	1.8	2	1.7	1.3	2.1
10.09556	3	1.2	1.1	0.2	1	2	3.8	3.2		2.4	2.4		1.2	1.8	2	1.7	1.3	2.1
10.10778	3	1.2	1.1	0.2	1	2	3.8	3.2		2.4	2.4		1.2	1.8	2	1.7	1.3	2.2
10.12	3	1.2	1.1	0.2	1	2.1	3.8	3.2		2.4	2.4		1.2	1.8	2	1.6	1.3	2.2
10.13222	3	1.2	1.1	0.2	1	2.1	3.8	3.2		2.4	2.4		1.2	1.8	2	1.7	1.3	2.2
10.14444	3	1.2	1.1	0.2	1	2	3.8	3.2		2.4	2.4		1.2	1.8	2	1.7	1.3	2.2
10.15667	3	1.2	1.1	0.2	1	2	3.8	3.2		2.4	2.4		1.2	1.8	2	1.7	1.3	2.2
10.16889	3	1.2	1.1	0.2	1	2.1	3.8	3.3		2.4	2.4		1.2	1.8	2	1.6	1.3	2.2
10.18111	3	1.2	1.1	0.2	1	2.1	3.8	3.3		2.4	2.4		1.2	1.8	2	1.7	1.3	2.2
10.19333	3	1.2	1.1	0.2	1	2.1	3.8	3.3		2.4	2.4		1.2	1.9	2	1.7	1.3	2.2
10.20556	3	1.2	1.1	0.2	1.1	2.1	3.8	3.3		2.4	2.4		1.2	1.9	2	1.7	1.3	2.2
10.21778	3	1.2	1.1	0.2	1	2.1	3.8	3.3		2.4	2.4		1.2	1.9	2	1.7	1.3	2.2
10.23	3	1.2	1.1	0.2	1	2.1	3.8	3.3		2.4	2.4		1.2	1.9	2	1.7	1.3	2.2
10.24222	3	1.2	1.1	0.2	1.1	2.1	3.8	3.3		2.4	2.4		1.2	1.9	2	1.7	1.3	2.2
10.25444	3	1.2	1.1	0.2	1.1	2.1	3.8	3.3		2.4	2.4		1.2	1.9	2	1.7	1.3	2.2
10.26667	3	1.2	1.1	0.2	1.1	2.1	3.8	3.3		2.4	2.4		1.2	1.9	2	1.7	1.3	2.2
10.27889	3	1.2	1.1	0.2	1	2.1	3.8	3.3		2.4	2.4		1.2	1.9	2	1.7	1.3	2.2
10.29111	3	1.2	1.1	0.2	1	2.1	3.8	3.3		2.4	2.4		1.2	1.9	2	1.7	1.3	2.2
10.30333	3	1.2	1.1	0.2	1.1	2.1	3.8	3.3		2.4	2.4		1.2	1.9	2	1.7	1.3	2.2
10.31556	3	1.2	1.1	0.2	1	2.1	3.8	3.3		2.4	2.4		1.2	1.9	2	1.7	1.3	2.2
10.32778	3	1.2	1.1	0.2	1.1	2.1	3.8	3.3		2.4	2.4		1.2	1.9	2	1.7	1.3	2.2
10.34	3	1.2	1.1	0.2	1.1	2.1	3.8	3.3		2.4	2.4		1.2	1.9	2	1.7	1.3	2.2
10.35222	3	1.2	1.1	0.2	1.1	2.1	3.8	3.3		2.4	2.4		1.2	1.9	2	1.7	1.3	2.2
10.36445	3	1.2	1.1	0.2	1.1	2.1	3.8	3.3		2.4	2.4		1.2	1.9	2	1.7	1.3	2.3
10.37667	3	1.2	1.1	0.2	1.1	2.1	3.8	3.3		2.4	2.4		1.2	1.9	2	1.7	1.3	2.3
10.38889	3	1.2	1.1	0.2	1.1	2.1	3.8	3.3		2.4	2.4		1.2	1.9	2	1.7	1.3	2.3
10.40111	3	1.2	1.1	0.2	1.1	2.1	3.8	3.3		2.4	2.4		1.2	1.9	2	1.7	1.3	2.3
10.41333	3	1.2	1.1	0.2	1.1	2.1	3.8	3.3		2.4	2.4		1.2	1.9	2	1.7	1.3	2.3
10.42556	3	1.2	1.1	0.2	1.1	2.1	3.8	3.3		2.4	2.4		1.2	1.9	2	1.7	1.3	2.3
10.43778	3	1.2	1.1	0.2	1.1	2.1	3.8	3.3		2.4	2.4		1.2	1.9	2	1.7	1.3	2.3
10.45	3	1.2	1.1	0.2	1.1	2.1	3.8	3.3		2.4	2.4		1.3	1.9	2	1.7	1.3	2.3
10.46222	3.1	1.2	1.1	0.2	1.1	2.1	3.8	3.3		2.4	2.4		1.2	1.9	2	1.7	1.3	2.3
10.47444	3.1	1.2	1.1	0.2	1.1	2.1	3.8	3.3		2.4	2.4		1.3	1.9	2	1.7	1.3	2.3
10.48667	3.1	1.2	1.1	0.2	1.1	2.1	3.8	3.3		2.4	2.4		1.3	1.9	2	1.7	1.3	2.3
10.49889	3.1	1.2	1.1	0.2	1.1	2.1	3.8	3.3		2.4	2.4		1.3	1.9	2	1.7	1.3	2.3
10.51111	3.1	1.2	1.1	0.2	1.1	2.1	3.8	3.3		2.4	2.5		1.3	1.9	2	1.7	1.3	2.3
10.52333	3.1	1.2	1.1	0.2	1.1	2.1	3.8	3.3		2.4	2.4		1.3	1.9	2	1.7	1.3	2.3
10.53556	3.1	1.2	1.1	0.2	1.1	2.1	3.8	3.3		2.4	2.4		1.3	1.9	2	1.7	1.3	2.3
10.54778	3.1	1.2	1.1	0.2	1.1	2.1	3.8	3.3		2.4	2.4		1.3	1.9	2	1.7	1.3	2.3
10.56	3.1	1.2	1.1	0.2	1.1	2.1	3.8	3.3		2.4	2.4		1.3	1.9	2	1.7	1.3	2.3
10.57222	3.1	1.2	1.1	0.2	1.1	2.1	3.8	3.3		2.4	2.5		1.3	1.9	2	1.7	1.3	2.3
10.58444	3.1	1.2	1.1	0.2	1.1	2.1	3.8	3.3		2.4	2.4		1.3	1.9	2	1.7	1.3	2.3
10.59667	3.1	1.2	1.1	0.2	1.1	2.1	3.8	3.3		2.4	2.4		1.3	1.9	2	1.7	1.3	2.3
10.60889	3.1	1.2	1.1	0.2	1.1	2.1	3.8	3.3		2.4	2.4		1.3	1.9	2	1.7	1.3	2.3
10.62111	3.1	1.2	1.1	0.2	1.1	2.1	3.8	3.3		2.4	2.4		1.3	1.9	2	1.7	1.3	2.3
10.63333	3.1	1.2	1.1	0.2	1.1	2.1	3.8	3.3		2.4	2.4		1.3	1.9	2	1.7	1.3	2.3
10.64556	3.1	1.2	1.1	0.2	1.1	2.1	3.8	3.3		2.4	2.4		1.3	1.9	2	1.7	1.3	2.3
10.65778	3.1	1.2	1.1	0.2	1.1	2.1	3.8	3.3		2.4	2.4		1.3	1.9	2	1.7	1.3	2.3
10.67	3.1	1.2	1.1	0.2	1.1	2.1	3.8	3.3		2.4	2.5		1.3	1.9	2	1.7	1.3	2.3
10.68222	3.1	1.2	1.1	0.2	1.1	2.1	3.8	3.3		2.4	2.4		1.3	1.9	2	1.7	1.3	2.3
10.69445	3.1	1.2	1.1	0.2	1.1	2.1	3.8	3.3		2.4	2.4		1.3	1.9	2	1.7	1.3	2.3
10.70667	3.1	1.2	1.1	0.2	1.1	2.1	3.8	3.3		2.4	2.4		1.3	1.9	2	1.7	1.3	2.3
10.71889	3.1	1.2	1.1	0.2	1.1	2.1	3.8	3.3		2.4	2.4		1.3	1.9	2.1	1.7	1.3	2.3
10.73111	3.1	1.2	1.1	0.2	1.1	2.1	3.8	3.3		2.4	2.4		1.3	1.9	2.1	1.7	1.3	2.3
10.74333	3.1	1.2	1.1	0.2	1.1	2.1	3.8	3.3		2.4	2.4		1.3	1.9	2	1.7	1.3	2.3
10.75556	3.1	1.2	1.1	0.2	1.1	2.1	3.8	3.3		2.4	2.4		1.3	1.9	2.1	1.7	1.3	2.3
10.76778	3.1	1.2	1.1	0.2	1.1	2.1	3.8	3.3		2.4	2.4		1.3	1.9	2.1	1.7	1.3	2.3
10.78	3.1	1.2	1.1	0.2	1.1	2.1	3.8	3.3		2.4	2.4		1.3	1.9	2.1	1.7	1.3	2.3
10.79222	3.1	1.2	1.1	0.2	1.1	2.1	3.8	3.3		2.4	2.4		1.3	1.9	2	1.7	1.3	2.3
10.80444	3.1	1.2	1.1	0.2	1.1	2.1	3.8	3.3		2.4	2.4		1.3	1.9	2	1.7	1.3	2.3
10.81667	3.1	1.2	1.1	0.2	1.1	2.1	3.8	3.3		2.4	2.4		1.3	1.9	2.1	1.7	1.3	2.3
10.82889	3.1	1.2	1.1	0.2	1.1	2.1	3.8	3.3		2.4	2.4		1.3	1.9	2.1	1.7	1.3	2.3
10.84111	3.1	1.2	1.1	0.2	1.1	2.1	3.8	3.3		2.4	2.4		1.3	1.9	2.1	1.7	1.3	2.3
10.85333	3.1	1.2	1.1	0.2	1.1	2.1	3.8	3.3		2.4	2.4		1.3	1.9	2.1	1.7	1.3	2.3
10.86556	3.1	1.2	1.1	0.2	1.1	2.1	3.8	3.3		2.4	2.4		1.3	1.9	2.1	1.7	1.3	2.3
10.87778	3.1	1.2	1.1	0.2	1.1	2.1	3.8	3.3		2.4	2.4		1.3	1.9	2.1	1.7	1.3	2.3
10.89	3.1	1.2	1.1	0.2	1.1	2.1	3.8	3.3		2.4	2.4		1.3	1.9	2.1	1.7	1.3	2.3
10.90222	3.1	1.2	1.1	0.2	1.1	2.1	3.8	3.3		2.4	2.4		1.3	1.9	2.1	1.7	1.3	2.3
10.91444	3.1	1.2	1.1	0.2	1.1	2.1	3.8	3.3		2.4	2.4		1.3	1.9	2.1	1.7	1.3	2.3
10.92667	3.1	1.2	1.2	0.2	1.1	2.1	3.8	3.3		2.4	2.4		1.3	1.9	2.1	1.7	1.3	2.3
10.93889	3.1	1.2	1.2	0.2	1.1	2.1	3.8	3.3		2.4	2.4		1.3	1.9	2.1	1.7	1.3	2.3
10.95111	3.1	1.2	1.2	0.2	1.1	2.1	3.8	3.3		2.4	2.4		1.3	1.9	2.1	1.7	1.3	2.3
10.96333	3.1	1.2	1.2	0.2	1.1	2.1	3.8	3.3		2.4	2.5		1.3	1.9	2.1	1.7	1.3	2.4
10.97556	3.1	1.2	1.2	0.2	1.1	2.1	3.8	3.3		2.4	2.4		1.3	1.9	2.1	1.7	1.3	2.3
10.98778	3.1	1.2	1.2	0.2	1.1	2.1	3.8	3.3		2.4	2.4		1.3	1.9	2.1	1.7	1.3	2.4
11	3.1	1.2	1.2	0.2	1.1	2.1	3.8	3.3		2.4	2.4		1.3	1.9	2.1	1.7	1.3	2.4
11.01222	3.1	1.2	1.2	0.2	1.1	2.1	3.8	3.3		2.4	2.4		1.3	1.9	2.1	1.7	1.3	2.4
11.02445	3.1	1.2	1.2	0.2	1.1	2.1	3.8	3.3		2.4	2.4		1.3	1.9	2.1	1.7	1.3	2.4
11.03667	3.1	1.2	1.2	0.2	1.1	2.1	3.8	3.3		2.4	2.4		1.3	1.9	2.1	1.7	1.3	2.4
11.04889	3.1	1.2	1.2	0.2	1.1	2.1	3.8	3.3		2.4	2.4		1.3	1.9	2.1	1.7	1.3	2.4
11.06111	3.1	1.3	1.2	0.2	1.1	2.1	3.8	3.3		2.4	2.4		1.3	1.9	2.1	1.7	1.3	2.4
11.07333	3.1	1.2	1.2	0.2	1.1	2.1	3.8	3.3		2.4	2.4		1.3	1.9	2.1	1.7	1.3	2.4
11.08556	3.2	1.2	1.2	0.2	1.1	2.1	3.8	3.3		2.4	2.4		1.3	1.9	2.1	1.7	1.3	2.4
11.09778	3.2	1.3	1.2	0.2	1.1	2.1	3.8	3.3		2.4	2.4		1.3	1.9	2.1	1.7	1.3	2.4
11.11	3.2	1.3	1.2	0.2	1.1	2.1	3.8	3.3		2.4	2.4		1.3	1.9	2.1	1.7	1.3	2.4
11.12222	3.2	1.3	1.2	0.2	1.1	2.1	3.8	3.3		2.4	2.4		1.3	1.9	2.1	1.7	1.3	2.4
11.13444	3.2	1.3	1.2	0.2	1.1	2.1	3.8	3.3		2.4	2.4		1.3	1.9	2.1	1.7	1.3	2.4
11.14667	3.2	1.3	1.2	0.2	1.1	2.1	3.8	3.3		2.4	2.4		1.3	1.9	2.1	1.7	1.3	2.4
11.15889	3.2	1.3	1.2	0.2	1.1	2.1	3.8	3.3		2.4	2.4		1.3	1.9	2.1	1.7	1.3	2.4
11.17111	3.2	1.3	1.2	0.2	1.1	2.1	3.8	3.3		2.4	2.4		1.3	1.9	2.1	1.7	1.3	2.4
11.18333	3.2	1.3	1.2	0.2	1.1	2.1	3.8	3.3		2.4	2.4		1.3	1.9	2.1	1.7	1.3	2.4
11.19556	3.2	1.3	1.2	0.2	1.1	2.1	3.8	3.3		2.4	2.4		1.3	1.9	2.1	1.7	1.3	2.4
11.20778	3.2	1.3	1.2	0.2	1.1	2.1	3.8	3.3		2.4	2.4		1.3	1.9	2.1	1.7	1.3	2.4
11.22	3.2	1.3	1.2	0.2	1.1	2.1	3.8	3.3		2.4	2.4		1.3	1.9	2.1	1.7	1.3	2.4
11.23222	3.2	1.3	1.2	0.2	1.1	2.1	3.8	3.3		2.4	2.4		1.3	1.9	2.1	1.7	1.3	2.4
11.24445	3.2	1.3	1.2	0.2	1.1	2.1	3.8	3.3		2.4	2.4		1.3	1.9	2.1	1.7	1.3	2.4
11.25667	3.2	1.3	1.2	0.2	1.1	2.1	3.8	3.3		2.4	2.4		1.3	1.9	2.1	1.7	1.3	2.4
11.26889	3.2	1.3	1.2	0.2	1.1	2.1	3.8	3.3		2.4	2.4		1.3	1.9	2.1	1.7	1.3	2.4
11.28111	3.2	1.3	1.2	0.2	1.1	2.1	3.8	3.3		2.4	2.4		1.3	1.9	2.1	1.7	1.3	2.4
11.29333	3.2	1.3	1.2	0.2	1.1	2.1	3.8	3.3		2.4	2.4		1.3	1.9	2.1	1.7	1.3	2.4
11.30556	3.2	1.3	1.2	0.2	1.1	2.1	3.8	3.3		2.4	2.4		1.3	1.9	2.1	1.7	1.3	2.4
11.31778	3.2	1.3	1.2	0.2	1.1	2.1	3.8	3.3		2.4	2.4		1.3	1.9	2.1	1.7	1.3	2.4
11.33	3.2	1.3	1.2	0.2	1.1	2.1	3.8	3.3		2.4	2.4		1.3	1.9	2.1	1.7	1.3	2.4
11.34222	3.2	1.3	1.2	0.2	1.1	2.1	3.8	3.3		2.4	2.4		1.3	1.9	2.1	1.7	1.3	2.4
11.35445	3.2	1.3	1.2	0.2	1.1	2.1	3.8	3.3		2.4	2.4		1.3	1.9	2.1	1.7	1.3	2.4
11.36667	3.2	1.3	1.2	0.2	1.1	2.2	3.8	3.3		2.4	2.4		1.3	1.9	2.1	1.7	1.3	2.4
11.37889	3.2	1.3	1.2	0.2	1.1	2.1	3.8	3.3		2.4	2.4		1.3	1.9	2.1	1.7	1.3	2.4
11.39111	3.2	1.3	1.2	0.2	1.1	2.2	3.8	3.3		2.4	2.4		1.3	1.9	2.1	1.7	1.3	2.4
11.40333	3.2	1.3	1.2	0.2	1.1	2.2	3.8	3.3		2.4	2.4		1.3	1.9	2.1	1.7	1.3	2.4
11.41556	3.2	1.3	1.2	0.2	1.1	2.2	3.8	3.3		2.4	2.4		1.3	1.9	2.1	1.7	1.3	2.4
11.42778	3.2	1.3	1.2	0.2	1.1	2.2	3.8	3.3		2.4	2.4		1.3	1.9	2.1	1.7	1.3	2.4
11.44	3.2	1.3	1.2	0.2	1.1	2.2	3.8	3.3		2.4	2.4		1.3	1.9	2.1	1.7	1.3	2.4
11.45222	3.2	1.3	1.2	0.2	1.1	2.2	3.8	3.3		2.4	2.4		1.3	1.9	2.1	1.7	1.3	2.4
11.46444	3.2	1.3	1.2	0.2	1.1	2.2	3.8	3.3		2.4	2.4		1.3	1.9	2.1	1.7	1.3	2.4
11.47667	3.2	1.3	1.2	0.2	1.1	2.2	3.8	3.3		2.4	2.4		1.3	1.9	2.1	1.7	1.3	2.4
11.48889	3.2	1.3	1.2	0.2	1.1	2.2	3.8	3.3		2.4	2.4		1.3	1.9	2.1	1.7	1.3	2.4
11.50111	3.2	1.3	1.2	0.2	1.1	2.2	3.8	3.3		2.4	2.4		1.4	1.9	2.1	1.7	1.3	2.4
11.51333	3.2	1.3	1.2	0.2	1.1	2.2	3.8	3.3		2.4	2.5		1.4	1.9	2.1	1.7	1.3	2.4
11.52556	3.2	1.3	1.2	0.2	1.1	2.2	3.8	3.3		2.4	2.4		1.4	1.9	2.1	1.7	1.3	2.4
11.53778	3.2	1.3	1.2	0.2	1.1	2.2	3.8	3.3		2.4	2.5		1.4	1.9	2.1	1.7	1.3	2.4
11.55	3.2	1.3	1.2	0.2	1.1	2.2	3.8	3.3		2.4	2.4		1.4	1.9	2.1	1.7	1.3	2.4
11.56222	3.2	1.3	1.2	0.2	1.1	2.2	3.8	3.3		2.4	2.4		1.4	1.9	2.1	1.7	1.3	2.4
11.57445	3.2	1.3	1.2	0.2	1.1	2.2	3.8	3.3		2.4	2.4		1.4	1.9	2.1	1.7	1.3	2.4
11.58667	3.2	1.3	1.2	0.2	1.1	2.2	3.8	3.3		2.4	2.4		1.4	1.9	2.1	1.7	1.3	2.4
11.59889	3.2	1.3	1.2	0.2	1.1	2.2	3.8	3.3		2.4	2.4		1.4	1.9	2.1	1.7	1.3	2.4
11.61111	3.2	1.3	1.2	0.2	1.1	2.2	3.8	3.3		2.4	2.4		1.4	1.9	2.1	1.7	1.3	2.4
11.62333	3.2	1.3	1.2	0.2	1.1	2.2	3.8	3.3		2.4	2.5		1.4	1.9	2.1	1.7	1.3	2.4
11.63556	3.2	1.3	1.2	0.2	1.1	2.2	3.8	3.3		2.4	2.5		1.4	1.9	2.1	1.7	1.3	2.4
11.64778	3.2	1.3	1.2	0.2	1.1	2.2	3.8	3.3		2.4	2.4		1.4	1.9	2.1	1.7	1.3	2.4
11.66	3.2	1.3	1.2	0.2	1.1	2.2	3.8	3.3		2.4	2.4		1.4	1.9	2.1	1.7	1.3	2.4
11.67222	3.2	1.3	1.2	0.2	1.1	2.2	3.8	3.3		2.4	2.5		1.4	1.9	2.1	1.7	1.3	2.4
11.68444	3.2	1.3	1.2	0.2	1.1	2.2	3.8	3.3		2.4	2.4		1.4	1.9	2.1	1.7	1.3	2.4
11.69667	3.3	1.3	1.2	0.2	1.1	2.2	3.8	3.3		2.4	2.5		1.4	1.9	2.1	1.7	1.3	2.4
11.70889	3.2	1.3	1.2	0.2	1.1	2.2	3.8	3.3		2.4	2.4		1.4	1.9	2.1	1.7	1.3	2.4
11.72111	3.3	1.3	1.2	0.2	1.1	2.2	3.8	3.3		2.4	2.4		1.4	1.9	2.1	1.7	1.3	2.4
11.73333	3.3	1.3	1.2	0.2	1.1	2.2	3.8	3.3		2.4	2.4		1.4	1.9	2.1	1.7	1.3	2.4
11.74556	3.3	1.3	1.2	0.2	1.1	2.2	3.8	3.3		2.4	2.4		1.4	1.9	2.1	1.7	1.3	2.4
11.75778	3.3	1.3	1.2	0.2	1.1	2.2	3.8	3.3		2.4	2.4		1.4	1.9	2.1	1.7	1.3	2.4
11.77	3.3	1.3	1.2	0.2	1.1	2.2	3.8	3.3		2.4	2.4		1.4	1.9	2.1	1.7	1.3	2.4
11.78222	3.3	1.3	1.2	0.2	1.1	2.2	3.8	3.3		2.4	2.4		1.4	1.9	2.1	1.7	1.3	2.4
11.79444	3.3	1.3	1.2	0.2	1.1	2.2	3.8	3.3		2.4	2.4		1.4	1.9	2.1	1.7	1.3	2.4
11.80667	3.3	1.3	1.2	0.2	1.1	2.2	3.8	3.3		2.4	2.4		1.4	1.9	2.1	1.7	1.3	2.4
11.81889	3.3	1.3	1.2	0.2	1.1	2.2	3.8	3.3		2.4	2.4		1.4	1.9	2.1	1.7	1.3	2.4
11.83111	3.3	1.3	1.2	0.2	1.1	2.2	3.8	3.3		2.4	2.4		1.4	1.9	2.1	1.7	1.3	2.4
11.84333	3.3	1.3	1.2	0.2	1.1	2.2	3.8	3.3		2.4	2.4		1.4	1.9	2.1	1.7	1.3	2.4
11.85556	3.3	1.3	1.2	0.2	1.1	2.2	3.8	3.3		2.4	2.4		1.4	1.9	2.1	1.7	1.3	2.4
11.86778	3.3	1.3	1.2	0.2	1.1	2.2	3.8	3.3		2.4	2.4		1.4	1.9	2.1	1.7	1.3	2.4
11.88	3.3	1.3	1.2	0.2	1.1	2.2	3.8	3.3		2.4	2.5		1.4	1.9	2.1	1.7	1.3	2.4
11.89222	3.3	1.3	1.2	0.2	1.1	2.2	3.8	3.3		2.4	2.4		1.4	1.9	2.1	1.7	1.3	2.4
11.90445	3.3	1.3	1.2	0.2	1.1	2.2	3.8	3.3		2.4	2.4		1.4	1.9	2.1	1.7	1.3	2.4
11.91667	3.3	1.3	1.2	0.2	1.1	2.2	3.8	3.3		2.4	2.4		1.4	1.9	2.1	1.7	1.3	2.4
11.92889	3.3	1.3	1.2	0.2	1.1	2.2	3.8	3.3		2.4	2.4		1.4	1.9	2.1	1.7	1.3	2.4
11.94111	3.3	1.3	1.2	0.2	1.1	2.2	3.8	3.3		2.4	2.4		1.4	1.9	2.1	1.7	1.3	2.4
11.95333	3.3	1.3	1.2	0.2	1.1	2.2	3.8	3.3		2.4	2.4		1.4	1.9	2.1	1.7	1.3	2.4
11.96556	3.3	1.3	1.2	0.2	1.1	2.2	3.8	3.3		2.4	2.4		1.4	1.9	2.1	1.7	1.3	2.4
11.97778	3.3	1.3	1.2	0.2	1.1	2.2	3.8	3.3		2.4	2.4		1.4	1.9	2.1	1.7	1.3	2.4
11.99	3.3	1.3	1.2	0.2	1.1	2.2	3.8	3.3		2.4	2.4		1.4	1.9	2.1	1.7	1.3	2.4
12.00222	3.3	1.3	1.2	0.2	1.1	2.2	3.8	3.3		2.4	2.4		1.4	1.9	2.1	1.7	1.3	2.4
12.01444	3.3	1.3	1.2	0.2	1.1	2.2	3.8	3.3		2.4	2.4		1.4	1.9	2.1	1.7	1.3	2.4
12.02667	3.3	1.3	1.2	0.2	1.1	2.2	3.8	3.3		2.4	2.4		1.4	1.9	2.1	1.7	1.3	2.4
12.03889	3.3	1.3	1.2	0.2	1.1	2.2	3.8	3.3		2.4	2.4		1.4	1.9	2.1	1.7	1.3	2.4
12.05111	3.3	1.3	1.2	0.2	1.1	2.2	3.8	3.3		2.4	2.4		1.4	1.9	2.1	1.7	1.3	2.4
12.06333	3.3	1.3	1.2	0.2	1.1	2.2	3.8	3.3		2.4	2.5		1.4	1.9	2.1	1.7	1.3	2.4
12.07556	3.3	1.3	1.2	0.2	1.1	2.2	3.8	3.3		2.4	2.5		1.4	1.9	2.1	1.7	1.3	2.4
12.08778	3.3	1.3	1.2	0.2	1.1	2.2	3.8	3.3		2.4	2.4		1.4	1.9	2.1	1.7	1.3	2.4
12.1	3.3	1.3	1.2	0.2	1.1	2.2	3.8	3.3		2.4	2.4		1.4	1.9	2.1	1.7	1.3	2.4
12.11222	3.3	1.3	1.2	0.2	1.1	2.2	3.8	3.3		2.4	2.4		1.4	1.9	2.1	1.7	1.3	2.4
12.12444	3.3	1.3	1.3	0.2	1.1	2.2	3.8	3.3		2.4	2.4		1.4	1.9	2.1	1.7	1.3	2.4
12.13667	3.3	1.3	1.3	0.2	1.1	2.2	3.8	3.3		2.4	2.4		1.4	1.9	2.1	1.7	1.3	2.4
12.14889	3.3	1.3	1.3	0.2	1.1	2.2	3.8	3.3		2.4	2.5		1.4	1.9	2.1	1.7	1.3	2.4
12.16111	3.3	1.3	1.3	0.2	1.1	2.2	3.8	3.3		2.4	2.4		1.4	1.9	2.1	1.7	1.3	2.4
12.17333	3.3	1.3	1.3	0.2	1.1	2.2	3.7	3.3		2.4	2.4		1.4	1.9	2.1	1.7	1.3	2.4
12.18556	3.3	1.3	1.3	0.2	1.1	2.2	3.8	3.3		2.4	2.4		1.4	1.9	2.1	1.7	1.3	2.4
12.19778	3.3	1.3	1.3	0.2	1.1	2.2	3.8	3.3		2.4	2.4		1.4	1.9	2.1	1.7	1.3	2.4
12.21	3.3	1.3	1.3	0.2	1.1	2.2	3.8	3.3		2.4	2.4		1.4	1.9	2.1	1.7	1.3	2.4
12.22222	3.3	1.3	1.3	0.2	1.1	2.2	3.8	3.3		2.4	2.4		1.4	1.9	2.1	1.7	1.3	2.4
12.23445	3.4	1.3	1.3	0.2	1.1	2.2	3.8	3.3		2.4	2.4		1.4	1.9	2.1	1.7	1.3	2.4
12.24667	3.4	1.3	1.3	0.2	1.1	2.2	3.8	3.3		2.4	2.4		1.4	1.9	2.1	1.7	1.3	2.4
12.25889	3.4	1.3	1.3	0.2	1.1	2.2	3.8	3.3		2.4	2.4		1.4	1.9	2.1	1.7	1.3	2.4
12.27111	3.4	1.3	1.3	0.2	1.1	2.2	3.8	3.3		2.4	2.4		1.4	1.9	2.1	1.7	1.3	2.4
12.28333	3.4	1.3	1.3	0.2	1.1	2.2	3.8	3.3		2.4	2.4		1.4	1.9	2.1	1.7	1.3	2.4
12.29556	3.4	1.3	1.3	0.2	1.1	2.2	3.8	3.3		2.4	2.4		1.4	1.9	2.1	1.7	1.3	2.4
12.30778	3.4	1.3	1.3	0.2	1.1	2.2	3.7	3.3		2.4	2.4		1.4	1.9	2.1	1.7	1.3	2.4
12.32	3.4	1.3	1.3	0.2	1.1	2.2	3.7	3.3		2.4	2.4		1.4	1.9	2.1	1.7	1.3	2.4
12.33222	3.4	1.3	1.3	0.2	1.1	2.2	3.8	3.3		2.4	2.4		1.4	1.9	2.1	1.7	1.3	2.4
12.34444	3.4	1.3	1.3	0.2	1.1	2.2	3.7	3.3		2.4	2.4		1.4	1.9	2.1	1.7	1.3	2.4
12.35667	3.4	1.3	1.3	0.2	1.1	2.2	3.7	3.3		2.4	2.4		1.4	1.9	2.1	1.7	1.3	2.4
12.36889	3.4	1.3	1.3	0.2	1.1	2.2	3.7	3.3		2.4	2.4		1.4	1.9	2.1	1.7	1.3	2.4
12.38111	3.4	1.3	1.3	0.2	1.1	2.2	3.7	3.3		2.4	2.4		1.4	1.9	2.1	1.7	1.3	2.5
12.39333	3.4	1.3	1.3	0.2	1.1	2.2	3.7	3.3		2.4	2.4		1.4	1.9	2.1	1.7	1.3	2.4
12.40556	3.4	1.3	1.3	0.2	1.1	2.2	3.7	3.3		2.4	2.5		1.4	1.9	2.1	1.7	1.4	2.5
12.41778	3.4	1.3	1.3	0.2	1.1	2.2	3.7	3.3		2.4	2.4		1.4	1.9	2.1	1.7	1.3	2.4
12.43	3.4	1.3	1.3	0.2	1.1	2.2	3.7	3.3		2.4	2.4		1.4	1.9	2.1	1.7	1.3	2.4
12.44222	3.4	1.3	1.3	0.2	1.1	2.2	3.7	3.3		2.4	2.4		1.4	1.9	2.1	1.7	1.3	2.5
12.45445	3.4	1.3	1.3	0.2	1.1	2.2	3.7	3.3		2.4	2.4		1.4	1.9	2.1	1.7	1.3	2.5
12.46667	3.4	1.3	1.3	0.2	1.1	2.2	3.7	3.3		2.4	2.4		1.4	1.9	2.1	1.7	1.3	2.4
12.47889	3.4	1.3	1.3	0.2	1.1	2.2	3.7	3.3		2.4	2.4		1.4	1.9	2.1	1.7	1.3	2.5
12.49111	3.4	1.3	1.3	0.2	1.1	2.2	3.7	3.3		2.4	2.5		1.4	1.9	2.1	1.7	1.3	2.5
12.50333	3.4	1.3	1.3	0.2	1.1	2.2	3.7	3.3		2.4	2.4		1.4	1.9	2.1	1.7	1.4	2.5
12.51556	3.4	1.3	1.3	0.2	1.1	2.2	3.7	3.3		2.4	2.4		1.4	1.9	2.1	1.7	1.4	2.5
12.52778	3.4	1.3	1.3	0.2	1.1	2.2	3.7	3.3		2.4	2.4		1.4	1.9	2.1	1.7	1.4	2.5
12.54	3.4	1.3	1.3	0.2	1.1	2.2	3.7	3.3		2.4	2.4		1.4	1.9	2.1	1.7	1.4	2.5
12.55222	3.4	1.3	1.3	0.2	1.1	2.2	3.7	3.3		2.4	2.4		1.4	1.9	2.1	1.7	1.4	2.5
12.56445	3.4	1.3	1.3	0.2	1.1	2.2	3.7	3.3		2.4	2.4		1.4	1.9	2.1	1.7	1.4	2.5
12.57667	3.4	1.3	1.3	0.2	1.1	2.2	3.7	3.3		2.4	2.5		1.4	1.9	2.1	1.7	1.4	2.5
12.58889	3.4	1.3	1.3	0.2	1.1	2.2	3.7	3.3		2.4	2.4		1.4	1.9	2.1	1.7	1.4	2.5
12.60111	3.4	1.3	1.3	0.2	1.1	2.2	3.7	3.3		2.4	2.4		1.4	1.9	2.1	1.7	1.4	2.5
12.61333	3.4	1.3	1.3	0.2	1.1	2.2	3.7	3.3		2.4	2.4		1.4	1.9	2.1	1.7	1.4	2.5
12.62556	3.4	1.3	1.3	0.2	1.1	2.2	3.7	3.3		2.4	2.4		1.4	1.9	2.1	1.7	1.4	2.5
12.63778	3.4	1.3	1.3	0.2	1.1	2.2	3.7	3.3		2.4	2.4		1.4	1.9	2.1	1.7	1.4	2.5
12.65	3.4	1.3	1.3	0.2	1.1	2.2	3.7	3.3		2.4	2.4		1.4	1.9	2.1	1.7	1.4	2.5
12.66222	3.4	1.3	1.3	0.2	1.1	2.2	3.7	3.3		2.4	2.4		1.4	1.9	2.1	1.7	1.4	2.5
12.67444	3.4	1.3	1.3	0.2	1.1	2.3	3.7	3.3		2.4	2.4		1.4	1.9	2.1	1.7	1.4	2.5
12.68667	3.4	1.3	1.3	0.2	1.1	2.2	3.7	3.3		2.4	2.4		1.4	1.9	2.1	1.7	1.4	2.5
12.69889	3.4	1.3	1.3	0.2	1.1	2.3	3.7	3.3		2.4	2.4		1.4	1.9	2.1	1.7	1.4	2.5
12.71111	3.4	1.3	1.3	0.2	1.1	2.2	3.7	3.3		2.4	2.4		1.4	1.9	2.1	1.7	1.4	2.5
12.72333	3.4	1.3	1.3	0.2	1.1	2.2	3.7	3.3		2.4	2.4		1.4	1.9	2.1	1.7	1.4	2.5
12.73556	3.4	1.3	1.3	0.2	1.1	2.3	3.7	3.3		2.4	2.4		1.4	1.9	2.1	1.7	1.4	2.5
12.74778	3.4	1.3	1.3	0.2	1.1	2.3	3.7	3.3		2.4	2.4		1.4	1.9	2.1	1.7	1.4	2.5
12.76	3.4	1.3	1.3	0.2	1.1	2.3	3.7	3.3		2.4	2.4		1.4	1.9	2.1	1.7	1.4	2.5
12.77222	3.4	1.3	1.3	0.2	1.1	2.3	3.7	3.3		2.4	2.4		1.4	1.9	2.1	1.7	1.4	2.5
12.78445	3.4	1.3	1.3	0.2	1.2	2.3	3.7	3.3		2.4	2.4		1.4	1.9	2.1	1.7	1.4	2.5
12.79667	3.4	1.3	1.3	0.2	1.1	2.3	3.7	3.3		2.4	2.4		1.4	1.9	2.1	1.7	1.4	2.5
12.80889	3.4	1.3	1.3	0.2	1.1	2.3	3.7	3.3		2.4	2.4		1.4	1.9	2.1	1.7	1.4	2.5
12.82111	3.4	1.3	1.3	0.2	1.1	2.3	3.7	3.3		2.4	2.4		1.4	1.9	2.1	1.7	1.4	2.5
12.83333	3.4	1.3	1.3	0.2	1.1	2.3	3.7	3.3		2.4	2.4		1.4	1.9	2.1	1.7	1.4	2.5
12.84556	3.4	1.3	1.3	0.2	1.1	2.3	3.7	3.3		2.4	2.4		1.4	1.9	2.1	1.7	1.4	2.5
12.85778	3.4	1.3	1.3	0.2	1.1	2.3	3.7	3.3		2.4	2.4		1.4	1.9	2.1	1.7	1.4	2.5
12.87	3.4	1.3	1.3	0.2	1.1	2.3	3.7	3.3		2.4	2.4		1.4	1.9	2.1	1.7	1.4	2.5
12.88222	3.4	1.3	1.3	0.2	1.1	2.3	3.7	3.3		2.4	2.4		1.4	1.9	2.1	1.7	1.4	2.5
12.89444	3.4	1.3	1.3	0.2	1.1	2.3	3.7	3.3		2.4	2.4		1.4	1.9	2.1	1.7	1.4	2.5
12.90667	3.4	1.3	1.3	0.2	1.1	2.3	3.7	3.3		2.4	2.4		1.4	1.9	2.1	1.7	1.4	2.5
12.91889	3.4	1.3	1.3	0.2	1.1	2.3	3.7	3.3		2.4	2.4		1.4	1.9	2.1	1.7	1.4	2.5
12.93111	3.4	1.3	1.3	0.2	1.1	2.3	3.7	3.3		2.4	2.4		1.4	1.9	2.1	1.7	1.4	2.5
12.94333	3.4	1.3	1.3	0.2	1.2	2.3	3.7	3.3		2.4	2.4		1.4	1.9	2.1	1.7	1.4	2.5
12.95556	3.4	1.3	1.3	0.2	1.2	2.3	3.7	3.3		2.4	2.4		1.4	1.9	2.1	1.7	1.4	2.5
12.96778	3.4	1.3	1.3	0.2	1.2	2.3	3.7	3.3		2.4	2.4		1.4	1.9	2.1	1.7	1.4	2.5
12.98	3.4	1.3	1.3	0.2	1.2	2.3	3.7	3.3		2.4	2.4		1.4	1.9	2.1	1.7	1.4	2.5
12.99222	3.4	1.3	1.4	0.2	1.2	2.3	3.7	3.3		2.4	2.4		1.4	1.9	2.1	1.7	1.4	2.5
13.00444	3.4	1.3	1.3	0.2	1.2	2.3	3.7	3.3		2.4	2.4		1.4	1.9	2.1	1.7	1.4	2.5
13.01667	3.4	1.4	1.3	0.2	1.2	2.3	3.7	3.3		2.4	2.4		1.4	1.9	2.1	1.7	1.4	2.5
13.02889	3.4	1.4	1.3	0.2	1.1	2.3	3.7	3.3		2.4	2.4		1.4	1.9	2.1	1.7	1.4	2.5
13.04111	3.4	1.4	1.4	0.2	1.2	2.3	3.7	3.3		2.4	2.4		1.4	1.9	2.1	1.7	1.4	2.5
13.05333	3.4	1.4	1.4	0.2	1.2	2.3	3.7	3.3		2.4	2.4		1.4	1.9	2.1	1.7	1.4	2.5
13.06556	3.5	1.4	1.4	0.2	1.2	2.3	3.7	3.3		2.4	2.4		1.4	1.9	2.1	1.7	1.4	2.5
13.07778	3.4	1.4	1.4	0.2	1.2	2.3	3.7	3.3		2.4	2.4		1.4	1.9	2.1	1.7	1.4	2.5
13.09	3.5	1.4	1.4	0.2	1.2	2.3	3.7	3.3		2.4	2.4		1.4	1.9	2.1	1.7	1.4	2.5
13.10222	3.5	1.4	1.4	0.2	1.2	2.3	3.7	3.3		2.4	2.4		1.4	1.9	2.1	1.7	1.4	2.5
13.11445	3.5	1.4	1.4	0.2	1.2	2.3	3.7	3.3		2.4	2.4		1.4	1.9	2.1	1.7	1.4	2.5
13.12667	3.5	1.4	1.4	0.2	1.2	2.3	3.7	3.3		2.4	2.4		1.4	1.9	2.1	1.7	1.4	2.5
13.13889	3.5	1.4	1.4	0.2	1.2	2.3	3.7	3.3		2.4	2.4		1.4	1.9	2.1	1.7	1.4	2.5
13.15111	3.5	1.4	1.4	0.2	1.2	2.3	3.7	3.3		2.4	2.5		1.4	1.9	2.1	1.7	1.4	2.5
13.16333	3.5	1.4	1.4	0.2	1.2	2.3	3.7	3.3		2.4	2.4		1.4	1.9	2.1	1.7	1.4	2.5
13.17556	3.5	1.4	1.4	0.2	1.2	2.3	3.7	3.3		2.4	2.4		1.4	1.9	2.1	1.7	1.4	2.5
13.18778	3.5	1.4	1.4	0.2	1.2	2.3	3.7	3.3		2.4	2.4		1.4	1.9	2.1	1.7	1.4	2.5
13.2	3.5	1.4	1.4	0.2	1.2	2.3	3.7	3.3		2.4	2.4		1.4	1.9	2.1	1.7	1.4	2.5
13.21222	3.5	1.4	1.4	0.2	1.2	2.3	3.7	3.3		2.4	2.4		1.4	1.9	2.1	1.7	1.4	2.5
13.22444	3.5	1.4	1.4	0.2	1.2	2.3	3.7	3.3		2.4	2.4		1.4	1.9	2.1	1.7	1.4	2.5
13.23667	3.5	1.4	1.4	0.2	1.2	2.3	3.7	3.3		2.4	2.4		1.4	1.9	2.1	1.7	1.4	2.5
13.24889	3.5	1.4	1.4	0.2	1.2	2.3	3.7	3.3		2.4	2.4		1.4	1.9	2.1	1.7	1.4	2.5
13.26111	3.5	1.4	1.4	0.2	1.2	2.3	3.7	3.3		2.4	2.4		1.4	1.9	2.1	1.7	1.4	2.5
13.27333	3.5	1.4	1.4	0.2	1.2	2.3	3.7	3.3		2.4	2.4		1.4	1.9	2.1	1.7	1.4	2.5
13.28556	3.5	1.4	1.4	0.2	1.2	2.3	3.7	3.3		2.4	2.4		1.4	1.9	2.1	1.7	1.4	2.5
13.29778	3.5	1.4	1.4	0.2	1.2	2.3	3.7	3.3		2.4	2.5		1.4	1.9	2.1	1.7	1.4	2.5
13.31	3.5	1.4	1.4	0.2	1.2	2.3	3.7	3.3		2.4	2.4		1.4	1.9	2.1	1.7	1.4	2.5
13.32222	3.5	1.4	1.4	0.2	1.2	2.3	3.7	3.3		2.4	2.4		1.4	1.9	2.1	1.7	1.4	2.5
13.33444	3.5	1.4	1.4	0.2	1.2	2.3	3.7	3.3		2.4	2.4		1.5	1.9	2.1	1.7	1.4	2.5
13.34667	3.5	1.4	1.4	0.2	1.2	2.3	3.7	3.3		2.4	2.4		1.4	1.9	2.1	1.7	1.4	2.5
13.35889	3.5	1.4	1.4	0.2	1.2	2.3	3.7	3.3		2.4	2.4		1.5	1.9	2.1	1.7	1.4	2.5
13.37111	3.5	1.4	1.4	0.2	1.2	2.3	3.7	3.3		2.4	2.4		1.4	1.9	2.1	1.7	1.4	2.5
13.38333	3.5	1.4	1.4	0.2	1.2	2.3	3.7	3.3		2.4	2.4		1.5	1.9	2.1	1.7	1.4	2.5
13.39556	3.5	1.4	1.4	0.2	1.2	2.3	3.7	3.3		2.4	2.4		1.5	1.9	2.1	1.7	1.4	2.5
13.40778	3.5	1.4	1.4	0.2	1.2	2.3	3.7	3.3		2.4	2.4		1.5	1.9	2.1	1.7	1.4	2.5
13.42	3.5	1.4	1.4	0.2	1.2	2.3	3.7	3.3		2.4	2.5		1.5	1.9	2.1	1.7	1.4	2.5
13.43222	3.5	1.4	1.4	0.2	1.2	2.3	3.7	3.3		2.4	2.4		1.5	1.9	2.1	1.7	1.4	2.5
13.44445	3.5	1.4	1.4	0.2	1.2	2.3	3.7	3.3		2.4	2.4		1.5	1.9	2.1	1.7	1.4	2.5
13.45667	3.5	1.4	1.4	0.2	1.2	2.3	3.7	3.3		2.4	2.4		1.5	1.9	2.1	1.7	1.4	2.5
13.46889	3.5	1.4	1.4	0.2	1.2	2.3	3.7	3.3		2.4	2.4		1.5	1.9	2.1	1.7	1.4	2.5
13.48111	3.5	1.4	1.4	0.2	1.2	2.3	3.7	3.3		2.4	2.4		1.5	1.9	2.1	1.7	1.4	2.5
13.49333	3.5	1.4	1.4	0.2	1.2	2.3	3.7	3.3		2.4	2.5		1.5	1.9	2.1	1.7	1.4	2.5
13.50556	3.5	1.4	1.4	0.2	1.2	2.3	3.7	3.3		2.4	2.4		1.5	1.9	2.1	1.7	1.4	2.5
13.51778	3.6	1.4	1.4	0.2	1.2	2.3	3.7	3.3		2.4	2.4		1.5	1.9	2.1	1.7	1.4	2.5
13.53	3.6	1.4	1.4	0.2	1.2	2.3	3.7	3.3		2.4	2.4		1.5	1.9	2.1	1.7	1.4	2.5
13.54222	3.6	1.4	1.4	0.2	1.2	2.3	3.7	3.3		2.4	2.4		1.5	1.9	2.1	1.7	1.4	2.5
13.55444	3.6	1.4	1.4	0.2	1.2	2.3	3.7	3.3		2.4	2.4		1.5	1.9	2.1	1.7	1.4	2.5
13.56667	3.6	1.4	1.4	0.2	1.2	2.3	3.7	3.3		2.4	2.4		1.5	1.9	2.1	1.7	1.4	2.5
13.57889	3.6	1.4	1.4	0.2	1.2	2.3	3.7	3.3		2.4	2.4		1.5	1.9	2.1	1.7	1.4	2.5
13.59111	3.6	1.4	1.4	0.2	1.2	2.3	3.7	3.3		2.4	2.4		1.5	1.9	2.1	1.7	1.4	2.5
13.60333	3.6	1.4	1.4	0.2	1.2	2.3	3.7	3.3		2.4	2.4		1.5	1.9	2.1	1.7	1.4	2.5
13.61556	3.6	1.4	1.4	0.2	1.2	2.3	3.7	3.4		2.4	2.4		1.5	1.9	2.1	1.7	1.4	2.5
13.62778	3.6	1.4	1.4	0.2	1.2	2.3	3.7	3.3		2.4	2.4		1.5	1.9	2.1	1.7	1.4	2.5
13.64	3.6	1.4	1.4	0.2	1.2	2.3	3.7	3.3		2.4	2.5		1.5	1.9	2.1	1.7	1.4	2.5
13.65222	3.6	1.4	1.4	0.2	1.2	2.3	3.7	3.4		2.4	2.4		1.5	1.9	2.1	1.7	1.4	2.5
13.66444	3.6	1.4	1.4	0.2	1.2	2.3	3.7	3.4		2.4	2.4		1.5	1.9	2.1	1.7	1.4	2.5
13.67667	3.6	1.4	1.4	0.2	1.2	2.3	3.7	3.4		2.4	2.4		1.5	1.9	2.1	1.7	1.4	2.5
13.68889	3.6	1.4	1.4	0.2	1.2	2.3	3.7	3.4		2.4	2.4		1.5	1.9	2.1	1.7	1.4	2.5
13.70111	3.6	1.4	1.4	0.2	1.2	2.3	3.7	3.4		2.4	2.4		1.5	1.9	2.1	1.7	1.4	2.5
13.71333	3.6	1.4	1.4	0.2	1.2	2.3	3.7	3.4		2.4	2.4		1.5	1.9	2.1	1.7	1.4	2.5
13.72556	3.6	1.4	1.4	0.2	1.2	2.3	3.7	3.4		2.4	2.4		1.5	1.9	2.1	1.7	1.4	2.5
13.73778	3.6	1.4	1.4	0.2	1.2	2.3	3.7	3.4		2.4	2.4		1.5	1.9	2.1	1.7	1.4	2.5
13.75	3.6	1.4	1.4	0.2	1.2	2.3	3.7	3.4		2.4	2.4		1.5	1.9	2.1	1.7	1.4	2.5
13.76222	3.6	1.4	1.4	0.2	1.2	2.3	3.7	3.4		2.4	2.5		1.5	1.9	2.1	1.7	1.4	2.5
13.77445	3.6	1.4	1.4	0.2	1.2	2.3	3.7	3.4		2.4	2.5		1.5	1.9	2.1	1.7	1.4	2.5
13.78667	3.6	1.4	1.4	0.2	1.2	2.3	3.7	3.4		2.4	2.4		1.5	1.9	2.1	1.7	1.4	2.5
13.79889	3.6	1.4	1.4	0.2	1.2	2.3	3.7	3.4		2.4	2.4		1.5	1.9	2.1	1.7	1.4	2.5
13.81111	3.6	1.4	1.4	0.2	1.2	2.3	3.7	3.4		2.4	2.4		1.5	1.9	2.1	1.7	1.4	2.5
13.82333	3.6	1.4	1.4	0.2	1.2	2.3	3.7	3.4		2.4	2.4		1.5	1.9	2.1	1.7	1.4	2.5
13.83556	3.6	1.4	1.4	0.2	1.2	2.3	3.7	3.4		2.4	2.5		1.5	1.9	2.1	1.7	1.4	2.5
13.84778	3.6	1.4	1.4	0.2	1.2	2.3	3.7	3.4		2.4	2.4		1.5	1.9	2.1	1.7	1.4	2.5
13.86	3.6	1.4	1.4	0.2	1.2	2.3	3.7	3.4		2.4	2.4		1.5	1.9	2.1	1.7	1.4	2.5
13.87222	3.6	1.4	1.4	0.3	1.2	2.4	3.7	3.4		2.4	2.4		1.5	1.9	2.1	1.7	1.4	2.5
13.88444	3.6	1.4	1.4	0.3	1.2	2.3	3.7	3.4		2.4	2.4		1.5	1.9	2.1	1.7	1.4	2.5
13.89667	3.6	1.4	1.4	0.2	1.2	2.4	3.7	3.4		2.4	2.4		1.5	1.9	2.1	1.7	1.4	2.5
13.90889	3.6	1.4	1.4	0.2	1.2	2.4	3.7	3.4		2.4	2.4		1.5	1.9	2.1	1.7	1.4	2.5
13.92111	3.6	1.4	1.4	0.2	1.2	2.4	3.7	3.4		2.4	2.4		1.5	1.9	2.1	1.7	1.4	2.5
13.93333	3.6	1.4	1.4	0.2	1.2	2.4	3.7	3.4		2.4	2.4		1.5	1.9	2.1	1.7	1.4	2.5
13.94556	3.6	1.4	1.4	0.2	1.2	2.4	3.7	3.4		2.4	2.4		1.5	1.9	2.1	1.7	1.4	2.5
13.95778	3.6	1.4	1.5	0.3	1.2	2.4	3.7	3.4		2.4	2.5		1.5	1.9	2.1	1.7	1.4	2.5
13.97	3.6	1.4	1.5	0.2	1.2	2.4	3.7	3.4		2.4	2.4		1.5	1.9	2.1	1.7	1.4	2.5
13.98222	3.6	1.4	1.5	0.2	1.2	2.4	3.7	3.4		2.4	2.4		1.5	1.9	2.1	1.7	1.4	2.5
13.99445	3.7	1.4	1.5	0.2	1.2	2.4	3.7	3.4		2.4	2.4		1.5	1.9	2.1	1.7	1.4	2.5
14.00667	3.7	1.4	1.5	0.2	1.2	2.4	3.7	3.4		2.4	2.4		1.5	1.9	2.1	1.7	1.4	2.5
14.01889	3.7	1.4	1.5	0.2	1.2	2.4	3.7	3.4		2.4	2.4		1.5	1.9	2.1	1.7	1.4	2.5
14.03111	3.7	1.4	1.5	0.2	1.2	2.4	3.7	3.4		2.4	2.4		1.5	1.9	2.1	1.7	1.4	2.5
14.04333	3.7	1.4	1.5	0.2	1.2	2.4	3.7	3.4		2.4	2.4		1.5	1.9	2.1	1.7	1.4	2.5
14.05556	3.7	1.4	1.5	0.2	1.2	2.4	3.7	3.4		2.4	2.5		1.5	1.9	2.1	1.7	1.4	2.5
14.06778	3.7	1.4	1.5	0.2	1.2	2.4	3.7	3.4		2.4	2.4		1.5	1.9	2.1	1.7	1.4	2.5
14.08	3.7	1.4	1.5	0.2	1.2	2.4	3.7	3.4		2.4	2.4		1.5	1.9	2.1	1.7	1.4	2.5
14.09222	3.7	1.4	1.5	0.2	1.2	2.4	3.7	3.4		2.4	2.4		1.5	1.9	2.1	1.7	1.4	2.5
14.10445	3.7	1.4	1.5	0.3	1.2	2.4	3.7	3.4		2.4	2.4		1.5	1.9	2.1	1.7	1.4	2.5
14.11667	3.7	1.4	1.5	0.3	1.2	2.4	3.7	3.4		2.4	2.4		1.5	1.9	2.1	1.7	1.4	2.5
14.12889	3.7	1.4	1.5	0.2	1.2	2.4	3.7	3.4		2.4	2.4		1.5	1.9	2.1	1.7	1.4	2.5
14.14111	3.7	1.4	1.5	0.2	1.2	2.4	3.7	3.4		2.4	2.4		1.5	1.9	2.1	1.7	1.4	2.5
14.15333	3.7	1.4	1.5	0.2	1.2	2.4	3.7	3.4		2.4	2.4		1.5	1.9	2.1	1.7	1.4	2.5
14.16556	3.7	1.4	1.5	0.3	1.2	2.4	3.7	3.4		2.4	2.4		1.5	1.9	2.1	1.7	1.4	2.5
14.17778	3.7	1.4	1.5	0.3	1.2	2.4	3.7	3.4		2.4	2.4		1.5	1.9	2.1	1.7	1.4	2.5
14.19	3.7	1.4	1.5	0.2	1.2	2.4	3.7	3.4		2.4	2.4		1.5	1.9	2.1	1.7	1.4	2.5
14.20222	3.7	1.4	1.5	0.2	1.2	2.4	3.7	3.4		2.4	2.4		1.5	1.9	2.1	1.7	1.4	2.5
14.21444	3.7	1.4	1.5	0.2	1.2	2.4	3.7	3.4		2.4	2.4		1.5	1.9	2.1	1.7	1.4	2.5
14.22667	3.7	1.4	1.5	0.3	1.2	2.4	3.7	3.4		2.4	2.4		1.5	1.9	2.1	1.7	1.4	2.5
14.23889	3.7	1.4	1.5	0.3	1.2	2.4	3.7	3.4		2.4	2.4		1.5	1.9	2.1	1.7	1.4	2.5
14.25111	3.7	1.4	1.5	0.3	1.2	2.4	3.7	3.4		2.4	2.4		1.5	1.9	2.1	1.7	1.4	2.5
14.26333	3.7	1.4	1.5	0.2	1.2	2.4	3.7	3.4		2.4	2.4		1.5	1.9	2.1	1.7	1.4	2.5
14.27556	3.7	1.4	1.5	0.3	1.2	2.4	3.7	3.4		2.4	2.5		1.5	1.9	2.1	1.7	1.4	2.5
14.28778	3.7	1.4	1.5	0.3	1.2	2.4	3.7	3.4		2.4	2.4		1.5	1.9	2.1	1.7	1.4	2.5
14.3	3.7	1.4	1.5	0.3	1.2	2.4	3.7	3.4		2.4	2.4		1.5	1.9	2.1	1.7	1.4	2.5
14.31222	3.7	1.4	1.5	0.3	1.2	2.4	3.7	3.4		2.4	2.4		1.5	1.9	2.1	1.7	1.4	2.5
14.32445	3.7	1.4	1.5	0.2	1.2	2.4	3.7	3.4		2.4	2.4		1.5	1.9	2.1	1.7	1.4	2.5
14.33667	3.7	1.4	1.5	0.3	1.2	2.4	3.7	3.4		2.4	2.5		1.5	1.9	2.1	1.7	1.4	2.5
14.34889	3.7	1.4	1.5	0.3	1.2	2.4	3.7	3.4		2.4	2.4		1.5	1.9	2.1	1.7	1.4	2.5
14.36111	3.7	1.4	1.5	0.3	1.2	2.4	3.7	3.4		2.4	2.4		1.5	1.9	2.1	1.7	1.4	2.5
14.37333	3.7	1.4	1.5	0.2	1.2	2.4	3.7	3.4		2.4	2.4		1.5	1.9	2.1	1.7	1.4	2.5
14.38556	3.7	1.4	1.5	0.3	1.2	2.4	3.7	3.4		2.4	2.4		1.5	1.9	2.1	1.7	1.4	2.5
14.39778	3.7	1.4	1.5	0.3	1.2	2.4	3.7	3.4		2.4	2.4		1.5	1.9	2.1	1.7	1.4	2.5
14.41	3.7	1.4	1.5	0.2	1.2	2.4	3.7	3.4		2.4	2.4		1.5	1.9	2.1	1.7	1.4	2.5
14.42222	3.7	1.4	1.5	0.3	1.2	2.4	3.7	3.4		2.4	2.4		1.5	1.9	2.1	1.7	1.4	2.5
14.43444	3.7	1.4	1.5	0.3	1.2	2.4	3.7	3.4		2.4	2.4		1.5	1.9	2.1	1.7	1.4	2.5
14.44667	3.7	1.4	1.5	0.3	1.2	2.4	3.7	3.4		2.4	2.4		1.5	1.9	2.1	1.7	1.4	2.5
14.45889	3.8	1.4	1.5	0.3	1.2	2.4	3.7	3.4		2.4	2.4		1.5	1.9	2.1	1.7	1.4	2.5
14.47111	3.8	1.4	1.5	0.3	1.2	2.4	3.7	3.4		2.4	2.4		1.5	1.9	2.1	1.7	1.4	2.5
14.48333	3.8	1.4	1.5	0.2	1.2	2.4	3.7	3.4		2.4	2.5		1.5	1.9	2.1	1.7	1.4	2.5
14.49556	3.8	1.4	1.5	0.3	1.2	2.4	3.7	3.4		2.4	2.4		1.5	1.9	2.1	1.7	1.4	2.5
14.50778	3.8	1.4	1.5	0.3	1.2	2.4	3.7	3.4		2.4	2.5		1.5	1.9	2.1	1.7	1.4	2.5
14.52	3.8	1.4	1.5	0.3	1.2	2.4	3.7	3.4		2.4	2.4		1.5	1.9	2.1	1.7	1.4	2.5
14.53222	3.8	1.4	1.5	0.3	1.2	2.4	3.7	3.4		2.4	2.4		1.5	1.9	2.1	1.7	1.4	2.5
14.54444	3.8	1.4	1.5	0.3	1.2	2.4	3.7	3.4		2.4	2.4		1.5	1.9	2.1	1.7	1.4	2.5
14.55667	3.8	1.4	1.5	0.3	1.2	2.4	3.7	3.4		2.4	2.4		1.5	1.9	2.1	1.7	1.4	2.5
14.56889	3.8	1.4	1.5	0.3	1.2	2.4	3.7	3.4		2.4	2.4		1.5	1.9	2.1	1.7	1.4	2.5
14.58111	3.8	1.4	1.5	0.3	1.2	2.4	3.7	3.4		2.4	2.4		1.5	1.9	2.1	1.7	1.4	2.5
14.59333	3.8	1.4	1.5	0.3	1.2	2.4	3.7	3.4		2.4	2.4		1.5	1.9	2.1	1.7	1.4	2.5
14.60556	3.8	1.4	1.5	0.3	1.2	2.4	3.7	3.4		2.4	2.4		1.5	1.9	2.1	1.7	1.4	2.5
14.61778	3.8	1.4	1.5	0.3	1.2	2.4	3.7	3.4		2.4	2.4		1.5	1.9	2.1	1.7	1.4	2.5
14.63	3.8	1.4	1.5	0.3	1.2	2.4	3.7	3.4		2.4	2.4		1.5	1.9	2.1	1.7	1.4	2.5
14.64222	3.8	1.4	1.5	0.3	1.2	2.4	3.7	3.4		2.4	2.5		1.5	1.9	2.1	1.7	1.4	2.5
14.65445	3.8	1.4	1.5	0.3	1.2	2.4	3.7	3.4		2.4	2.4		1.5	1.9	2.1	1.7	1.4	2.5
14.66667	3.8	1.4	1.5	0.3	1.2	2.4	3.7	3.4		2.4	2.4		1.5	1.9	2.1	1.7	1.4	2.5
14.67889	3.8	1.4	1.5	0.3	1.2	2.4	3.7	3.4		2.4	2.4		1.5	1.9	2.1	1.7	1.4	2.5
14.69111	3.8	1.4	1.5	0.3	1.2	2.4	3.7	3.4		2.4	2.4		1.5	1.9	2.1	1.7	1.4	2.5
14.70333	3.8	1.4	1.5	0.3	1.2	2.4	3.7	3.4		2.4	2.4		1.5	1.9	2.1	1.7	1.4	2.5
14.71556	3.8	1.4	1.5	0.3	1.2	2.4	3.7	3.4		2.4	2.5		1.5	1.9	2.1	1.7	1.4	2.5
14.72778	3.8	1.4	1.5	0.3	1.2	2.4	3.7	3.4		2.4	2.4		1.5	1.9	2.1	1.7	1.4	2.5
14.74	3.8	1.4	1.6	0.3	1.2	2.4	3.7	3.4		2.4	2.4		1.5	1.9	2.1	1.7	1.4	2.5
14.75222	3.8	1.4	1.6	0.3	1.2	2.4	3.6	3.4		2.4	2.5		1.5	1.9	2.1	1.7	1.4	2.5
14.76444	3.8	1.4	1.6	0.3	1.2	2.4	3.7	3.4		2.4	2.4		1.5	1.9	2.1	1.7	1.4	2.5
14.77667	3.8	1.4	1.5	0.3	1.2	2.4	3.7	3.4		2.4	2.5		1.5	1.9	2.1	1.7	1.4	2.5
14.78889	3.8	1.4	1.6	0.3	1.2	2.4	3.7	3.4		2.4	2.4		1.5	1.9	2.1	1.7	1.4	2.5
14.80111	3.8	1.5	1.6	0.3	1.2	2.4	3.6	3.4		2.4	2.4		1.5	1.9	2.1	1.7	1.4	2.5
14.81333	3.8	1.5	1.6	0.3	1.2	2.4	3.6	3.4		2.4	2.4		1.5	1.9	2.1	1.7	1.4	2.5
14.82556	3.8	1.5	1.6	0.3	1.2	2.4	3.6	3.4		2.4	2.4		1.5	1.9	2.1	1.7	1.4	2.5
14.83778	3.8	1.5	1.6	0.3	1.2	2.4	3.6	3.4		2.4	2.4		1.5	1.9	2.1	1.7	1.4	2.5
14.85	3.8	1.5	1.6	0.3	1.2	2.4	3.6	3.4		2.4	2.4		1.5	1.9	2.1	1.7	1.4	2.5
14.86222	3.8	1.5	1.6	0.3	1.2	2.4	3.6	3.4		2.4	2.5		1.5	1.9	2.1	1.7	1.4	2.5
14.87444	3.8	1.5	1.6	0.3	1.2	2.4	3.6	3.4		2.4	2.4		1.5	1.9	2.1	1.7	1.4	2.5
14.88667	3.8	1.5	1.6	0.3	1.2	2.4	3.6	3.4		2.4	2.4		1.5	1.9	2.1	1.7	1.4	2.5
14.89889	3.8	1.5	1.6	0.3	1.2	2.4	3.6	3.4		2.4	2.4		1.5	1.9	2.1	1.7	1.4	2.5
14.91111	3.8	1.5	1.6	0.3	1.2	2.4	3.6	3.4		2.4	2.5		1.5	2	2.1	1.7	1.4	2.5
14.92333	3.8	1.5	1.6	0.3	1.2	2.4	3.6	3.4		2.4	2.4		1.5	1.9	2.1	1.7	1.4	2.5
14.93556	3.8	1.5	1.6	0.3	1.2	2.4	3.6	3.4		2.4	2.4		1.5	1.9	2.1	1.7	1.4	2.5
14.94778	3.8	1.5	1.6	0.3	1.2	2.4	3.6	3.4		2.4	2.4		1.5	1.9	2.1	1.7	1.4	2.5
14.96	3.9	1.5	1.6	0.3	1.2	2.4	3.6	3.4		2.4	2.4		1.5	1.9	2.1	1.7	1.4	2.5
14.97222	3.9	1.5	1.6	0.3	1.2	2.4	3.6	3.4		2.4	2.5		1.5	1.9	2.1	1.7	1.4	2.5
14.98445	3.9	1.5	1.6	0.3	1.2	2.4	3.6	3.4		2.4	2.4		1.5	1.9	2.1	1.7	1.4	2.5
14.99667	3.9	1.5	1.6	0.3	1.2	2.4	3.6	3.4		2.4	2.4		1.5	1.9	2.1	1.7	1.4	2.5
15.00889	3.9	1.5	1.6	0.3	1.2	2.4	3.6	3.4		2.4	2.5		1.5	1.9	2.2	1.7	1.4	2.5
15.02111	3.9	1.5	1.6	0.3	1.2	2.4	3.6	3.4		2.4	2.4		1.5	2	2.1	1.7	1.4	2.5
15.03333	3.9	1.5	1.6	0.3	1.2	2.4	3.6	3.4		2.4	2.4		1.5	1.9	2.1	1.7	1.4	2.5
15.04556	3.9	1.5	1.6	0.3	1.2	2.4	3.6	3.4		2.4	2.4		1.5	1.9	2.2	1.7	1.4	2.5
15.05778	3.9	1.5	1.6	0.3	1.2	2.4	3.6	3.4		2.4	2.4		1.5	1.9	2.2	1.7	1.4	2.5
15.07	3.9	1.5	1.6	0.3	1.2	2.4	3.6	3.4		2.4	2.5		1.5	1.9	2.1	1.7	1.4	2.5
15.08222	3.9	1.5	1.6	0.3	1.2	2.4	3.6	3.4		2.4	2.5		1.5	1.9	2.2	1.7	1.4	2.5
15.09444	3.9	1.5	1.6	0.3	1.2	2.4	3.6	3.4		2.4	2.5		1.5	1.9	2.1	1.7	1.4	2.5
15.10667	3.9	1.5	1.6	0.3	1.2	2.4	3.6	3.4		2.4	2.4		1.5	2	2.1	1.7	1.4	2.5
15.11889	3.9	1.5	1.6	0.3	1.3	2.4	3.6	3.4		2.4	2.5		1.5	2	2.1	1.7	1.4	2.5
15.13111	3.9	1.5	1.6	0.3	1.3	2.4	3.6	3.4		2.4	2.4		1.5	1.9	2.1	1.7	1.4	2.5
15.14333	3.9	1.5	1.6	0.3	1.3	2.5	3.6	3.4		2.4	2.4		1.5	2	2.1	1.7	1.4	2.5
15.15556	3.9	1.5	1.6	0.3	1.3	2.5	3.6	3.4		2.4	2.4		1.5	2	2.2	1.7	1.4	2.6
15.16778	3.9	1.5	1.6	0.3	1.3	2.5	3.6	3.4		2.4	2.4		1.5	1.9	2.1	1.7	1.4	2.5
15.18	3.9	1.5	1.6	0.3	1.3	2.5	3.6	3.4		2.4	2.4		1.5	2	2.1	1.7	1.4	2.6
15.19222	3.9	1.5	1.6	0.3	1.3	2.5	3.6	3.4		2.4	2.4		1.5	1.9	2.1	1.7	1.4	2.5
15.20445	3.9	1.5	1.6	0.3	1.3	2.5	3.6	3.4		2.4	2.4		1.5	2	2.1	1.7	1.4	2.6
15.21667	3.9	1.5	1.6	0.3	1.3	2.5	3.6	3.4		2.4	2.4		1.5	2	2.1	1.7	1.4	2.6
15.22889	3.9	1.5	1.6	0.3	1.3	2.5	3.6	3.4		2.4	2.5		1.5	2	2.2	1.7	1.4	2.6
15.24111	3.9	1.5	1.6	0.3	1.3	2.5	3.6	3.4		2.4	2.4		1.5	1.9	2.2	1.7	1.4	2.6
15.25333	3.9	1.5	1.6	0.3	1.3	2.5	3.6	3.4		2.4	2.4		1.5	2	2.2	1.7	1.4	2.5
15.26556	3.9	1.5	1.6	0.3	1.3	2.5	3.6	3.4		2.4	2.4		1.5	2	2.1	1.7	1.4	2.5
15.27778	3.9	1.5	1.6	0.3	1.3	2.5	3.6	3.4		2.4	2.4		1.5	2	2.2	1.7	1.4	2.6
15.29	3.9	1.5	1.6	0.3	1.3	2.5	3.6	3.4		2.4	2.4		1.5	2	2.2	1.7	1.4	2.6
15.30222	3.9	1.5	1.6	0.3	1.3	2.5	3.6	3.4		2.4	2.4		1.5	1.9	2.2	1.7	1.4	2.6
15.31445	3.9	1.5	1.6	0.3	1.3	2.5	3.6	3.4		2.4	2.4		1.5	2	2.2	1.7	1.4	2.6
15.32667	3.9	1.5	1.6	0.3	1.3	2.5	3.6	3.4		2.4	2.5		1.5	2	2.2	1.7	1.4	2.6
15.33889	3.9	1.5	1.6	0.3	1.3	2.5	3.6	3.4		2.4	2.4		1.5	2	2.2	1.7	1.4	2.6
15.35111	3.9	1.5	1.6	0.3	1.3	2.5	3.6	3.4		2.4	2.5		1.5	2	2.2	1.7	1.4	2.6
15.36333	3.9	1.5	1.6	0.3	1.3	2.5	3.6	3.4		2.4	2.4		1.5	2	2.2	1.7	1.4	2.6
15.37556	3.9	1.5	1.6	0.3	1.3	2.5	3.6	3.4		2.4	2.5		1.5	2	2.2	1.7	1.4	2.6
15.38778	3.9	1.5	1.6	0.3	1.3	2.5	3.6	3.4		2.4	2.5		1.5	2	2.2	1.7	1.4	2.6
15.4	3.9	1.5	1.6	0.3	1.3	2.5	3.6	3.4		2.4	2.4		1.5	2	2.2	1.7	1.4	2.6
15.41222	3.9	1.5	1.6	0.3	1.3	2.5	3.6	3.4		2.4	2.4		1.5	2	2.2	1.7	1.4	2.6
15.42444	3.9	1.5	1.6	0.3	1.3	2.5	3.6	3.4		2.4	2.4		1.5	2	2.2	1.7	1.4	2.6
15.43667	3.9	1.5	1.6	0.3	1.3	2.5	3.6	3.4		2.4	2.5		1.5	2	2.2	1.7	1.4	2.6
15.44889	3.9	1.5	1.6	0.3	1.3	2.5	3.6	3.4		2.4	2.5		1.5	2	2.2	1.7	1.4	2.6
15.46111	3.9	1.5	1.6	0.3	1.3	2.5	3.6	3.4		2.4	2.5		1.5	2	2.2	1.7	1.4	2.6
15.47333	3.9	1.5	1.6	0.3	1.3	2.5	3.6	3.4		2.4	2.4		1.5	2	2.2	1.7	1.4	2.6
15.48556	3.9	1.5	1.6	0.3	1.3	2.5	3.6	3.4		2.4	2.4		1.5	2	2.2	1.7	1.4	2.6
15.49778	3.9	1.5	1.6	0.3	1.3	2.5	3.6	3.4		2.4	2.5		1.5	2	2.2	1.7	1.4	2.6
15.51	4	1.6	1.6	0.3	1.3	2.5	3.6	3.4		2.4	2.5		1.5	2	2.2	1.7	1.4	2.6
15.52222	4	1.6	1.6	0.3	1.3	2.5	3.6	3.4		2.4	2.4		1.5	2	2.2	1.7	1.4	2.6
15.53445	4	1.6	1.6	0.3	1.3	2.5	3.6	3.4		2.4	2.5		1.5	2	2.2	1.7	1.4	2.6
15.54667	4	1.6	1.6	0.3	1.3	2.5	3.6	3.4		2.4	2.4		1.5	2	2.2	1.7	1.4	2.6
15.55889	4	1.6	1.6	0.3	1.3	2.5	3.6	3.4		2.4	2.5		1.5	2	2.2	1.7	1.4	2.6
15.57111	4	1.6	1.6	0.3	1.3	2.5	3.6	3.4		2.4	2.4		1.5	2	2.2	1.7	1.4	2.6
15.58333	4	1.6	1.6	0.3	1.3	2.5	3.6	3.4		2.4	2.5		1.5	2	2.2	1.7	1.4	2.6
15.59556	4	1.6	1.6	0.3	1.3	2.5	3.6	3.4		2.4	2.4		1.5	2	2.2	1.7	1.4	2.6
15.60778	4	1.6	1.6	0.3	1.3	2.5	3.6	3.4		2.4	2.5		1.5	2	2.2	1.7	1.4	2.6
15.62	4	1.6	1.6	0.3	1.3	2.5	3.6	3.4		2.4	2.4		1.5	2	2.2	1.7	1.4	2.6
15.63222	4	1.6	1.6	0.3	1.3	2.5	3.6	3.4		2.4	2.5		1.5	2	2.2	1.7	1.4	2.6
15.64444	4	1.6	1.6	0.3	1.3	2.5	3.6	3.4		2.4	2.5		1.5	2	2.2	1.7	1.4	2.6
15.65667	4	1.6	1.6	0.3	1.3	2.5	3.6	3.4		2.4	2.4		1.5	2	2.2	1.7	1.4	2.6
15.66889	4	1.6	1.6	0.3	1.3	2.5	3.6	3.4		2.4	2.5		1.5	2	2.2	1.7	1.4	2.6
15.68111	4	1.6	1.6	0.3	1.3	2.5	3.6	3.4		2.4	2.5		1.5	2	2.2	1.7	1.4	2.6
15.69333	4	1.6	1.7	0.3	1.3	2.5	3.6	3.4		2.4	2.5		1.5	2	2.2	1.7	1.4	2.6
15.70556	4	1.6	1.7	0.3	1.3	2.5	3.6	3.4		2.4	2.4		1.5	2	2.2	1.7	1.4	2.6
15.71778	4	1.6	1.7	0.3	1.3	2.5	3.6	3.4		2.4	2.5		1.5	2	2.2	1.7	1.4	2.6
15.73	4	1.6	1.7	0.3	1.3	2.5	3.6	3.4		2.4	2.5		1.5	2	2.2	1.7	1.4	2.6
15.74222	4	1.6	1.7	0.3	1.3	2.5	3.6	3.4		2.4	2.5		1.5	2	2.2	1.7	1.4	2.6
15.75444	4	1.6	1.7	0.3	1.3	2.5	3.6	3.4		2.4	2.5		1.5	2	2.2	1.7	1.4	2.6
15.76667	4	1.6	1.7	0.3	1.3	2.5	3.6	3.4		2.4	2.5		1.5	2	2.2	1.7	1.4	2.6
15.77889	4	1.6	1.7	0.3	1.3	2.5	3.6	3.4		2.4	2.5		1.5	2	2.2	1.7	1.4	2.6
15.79111	4	1.6	1.7	0.3	1.3	2.5	3.6	3.4		2.4	2.5		1.5	2	2.2	1.7	1.4	2.6
15.80333	4	1.6	1.7	0.3	1.3	2.5	3.6	3.4		2.4	2.5		1.5	2	2.2	1.7	1.4	2.6
15.81556	4	1.6	1.7	0.3	1.3	2.5	3.6	3.4		2.4	2.5		1.5	2	2.2	1.7	1.4	2.6
15.82778	4	1.6	1.7	0.3	1.3	2.5	3.6	3.4		2.4	2.5		1.5	2	2.2	1.7	1.4	2.6
15.84	4	1.6	1.7	0.3	1.3	2.5	3.6	3.4		2.4	2.5		1.5	2	2.2	1.7	1.4	2.6
15.85222	4	1.6	1.7	0.3	1.3	2.5	3.6	3.4		2.4	2.5		1.5	2	2.2	1.7	1.4	2.6
15.86445	4	1.6	1.7	0.3	1.3	2.5	3.6	3.4		2.4	2.5		1.5	2	2.2	1.7	1.4	2.6
15.87667	4	1.6	1.7	0.3	1.3	2.5	3.6	3.4		2.4	2.5		1.5	2	2.2	1.7	1.4	2.6
15.88889	4	1.6	1.7	0.3	1.3	2.5	3.6	3.4		2.4	2.5		1.5	2	2.2	1.7	1.4	2.6
15.90111	4	1.6	1.7	0.3	1.3	2.5	3.6	3.4		2.4	2.5		1.5	2	2.2	1.7	1.4	2.6
15.91333	4	1.6	1.7	0.3	1.3	2.5	3.6	3.4		2.4	2.5		1.5	2	2.2	1.7	1.4	2.6
15.92556	4	1.6	1.7	0.3	1.3	2.5	3.6	3.4		2.4	2.5		1.5	2	2.2	1.7	1.4	2.6
15.93778	4	1.6	1.7	0.3	1.3	2.5	3.6	3.4		2.4	2.4		1.5	2	2.2	1.7	1.4	2.6
15.95	4	1.6	1.7	0.3	1.3	2.5	3.6	3.4		2.4	2.5		1.5	2	2.2	1.7	1.4	2.6
15.96222	4	1.6	1.7	0.3	1.3	2.5	3.6	3.4		2.4	2.5		1.5	2	2.2	1.7	1.4	2.6
15.97444	4.1	1.6	1.7	0.3	1.3	2.5	3.6	3.4		2.4	2.5		1.5	2	2.2	1.7	1.4	2.6
15.98667	4.1	1.6	1.7	0.3	1.3	2.5	3.6	3.4		2.4	2.5		1.5	2	2.2	1.7	1.4	2.6
15.99889	4.1	1.6	1.7	0.3	1.3	2.5	3.6	3.4		2.4	2.5		1.5	2	2.2	1.7	1.4	2.6
16.01111	4.1	1.6	1.7	0.3	1.3	2.5	3.6	3.4		2.4	2.5		1.5	2	2.2	1.7	1.4	2.6
16.02333	4.1	1.6	1.7	0.3	1.3	2.5	3.6	3.4		2.4	2.5		1.5	2	2.2	1.7	1.4	2.6
16.03556	4.1	1.6	1.7	0.3	1.3	2.5	3.6	3.4		2.4	2.5		1.5	2	2.2	1.7	1.4	2.6
16.04778	4.1	1.6	1.7	0.3	1.3	2.5	3.6	3.4		2.4	2.5		1.5	2	2.2	1.7	1.4	2.6
16.06	4.1	1.6	1.7	0.3	1.3	2.5	3.6	3.4		2.4	2.5		1.5	2	2.2	1.7	1.4	2.6
16.07222	4.1	1.6	1.7	0.3	1.3	2.5	3.6	3.4		2.4	2.5		1.5	2	2.2	1.7	1.4	2.6
16.08444	4.1	1.6	1.7	0.3	1.3	2.5	3.6	3.4		2.4	2.5		1.5	2	2.2	1.7	1.4	2.6
16.09667	4.1	1.6	1.7	0.3	1.3	2.5	3.6	3.4		2.4	2.5		1.5	2	2.2	1.7	1.4	2.6
16.10889	4.1	1.6	1.7	0.3	1.3	2.5	3.6	3.4		2.4	2.5		1.5	2	2.2	1.7	1.4	2.6
16.12111	4.1	1.6	1.7	0.3	1.3	2.5	3.6	3.4		2.4	2.5		1.5	2	2.2	1.7	1.4	2.6
16.13333	4.1	1.6	1.7	0.3	1.3	2.5	3.6	3.4		2.4	2.5		1.5	2	2.2	1.7	1.4	2.6
16.14556	4.1	1.6	1.7	0.3	1.3	2.5	3.6	3.4		2.4	2.5		1.5	2	2.2	1.7	1.4	2.6
16.15778	4.1	1.6	1.7	0.3	1.3	2.5	3.6	3.4		2.4	2.5		1.5	2	2.2	1.7	1.4	2.6
16.17	4.1	1.6	1.7	0.3	1.3	2.5	3.6	3.4		2.4	2.5		1.5	2	2.2	1.7	1.4	2.6
16.18222	4.1	1.6	1.7	0.3	1.3	2.5	3.6	3.4		2.4	2.5		1.5	2	2.2	1.7	1.4	2.6
16.19445	4.1	1.6	1.7	0.3	1.3	2.5	3.5	3.4		2.4	2.5		1.5	2	2.2	1.7	1.4	2.6
16.20667	4.1	1.6	1.7	0.3	1.3	2.5	3.5	3.4		2.4	2.5		1.5	2	2.2	1.7	1.4	2.6
16.21889	4.1	1.6	1.7	0.3	1.3	2.6	3.5	3.4		2.4	2.5		1.5	2	2.2	1.7	1.4	2.6
16.23111	4.1	1.6	1.7	0.3	1.3	2.6	3.5	3.4		2.4	2.5		1.5	2	2.2	1.7	1.4	2.6
16.24333	4.1	1.6	1.7	0.3	1.3	2.5	3.5	3.4		2.4	2.5		1.5	2	2.2	1.7	1.4	2.6
16.25556	4.1	1.6	1.7	0.3	1.3	2.5	3.5	3.4		2.4	2.5		1.5	2	2.2	1.7	1.4	2.6
16.26778	4.1	1.6	1.7	0.3	1.3	2.6	3.5	3.4		2.4	2.5		1.5	2	2.2	1.7	1.4	2.6
16.28	4.1	1.6	1.7	0.3	1.3	2.6	3.5	3.4		2.4	2.5		1.5	2	2.2	1.7	1.4	2.6
16.29222	4.1	1.6	1.7	0.3	1.3	2.6	3.5	3.4		2.4	2.5		1.5	2	2.2	1.7	1.4	2.6
16.30445	4.1	1.6	1.7	0.3	1.3	2.6	3.5	3.4		2.4	2.5		1.5	2	2.2	1.7	1.4	2.6
16.31667	4.1	1.6	1.7	0.3	1.3	2.6	3.5	3.4		2.4	2.5		1.5	2	2.2	1.7	1.4	2.6
16.32889	4.1	1.6	1.7	0.3	1.3	2.6	3.5	3.4		2.4	2.5		1.5	2	2.2	1.7	1.4	2.6
16.34111	4.1	1.6	1.7	0.3	1.3	2.6	3.5	3.4		2.4	2.5		1.5	2	2.2	1.7	1.4	2.6
16.35333	4.1	1.6	1.7	0.3	1.3	2.6	3.5	3.4		2.4	2.5		1.5	2	2.2	1.7	1.4	2.6
16.36556	4.1	1.6	1.7	0.3	1.4	2.6	3.5	3.4		2.4	2.5		1.5	2	2.2	1.7	1.4	2.6
16.37778	4.1	1.6	1.7	0.3	1.3	2.6	3.5	3.4		2.4	2.5		1.5	2	2.2	1.7	1.4	2.6
16.39	4.1	1.6	1.7	0.3	1.3	2.6	3.5	3.4		2.4	2.5		1.5	2	2.2	1.7	1.4	2.6
16.40222	4.1	1.7	1.7	0.3	1.3	2.6	3.5	3.4		2.4	2.5		1.5	2	2.2	1.7	1.4	2.6
16.41444	4.1	1.7	1.7	0.3	1.3	2.6	3.5	3.4		2.4	2.5		1.5	2	2.2	1.7	1.4	2.6
16.42667	4.1	1.7	1.7	0.3	1.3	2.6	3.5	3.4		2.4	2.5		1.5	2	2.2	1.7	1.4	2.6
16.43889	4.1	1.7	1.7	0.3	1.4	2.6	3.5	3.4		2.4	2.5		1.5	2	2.2	1.7	1.4	2.6
16.45111	4.2	1.7	1.7	0.3	1.4	2.6	3.5	3.4		2.4	2.5		1.5	2	2.2	1.7	1.4	2.6
16.46333	4.2	1.7	1.7	0.3	1.4	2.6	3.5	3.4		2.4	2.5		1.5	2	2.2	1.7	1.4	2.6
16.47556	4.2	1.7	1.8	0.3	1.4	2.6	3.5	3.4		2.4	2.5		1.5	2	2.2	1.7	1.4	2.6
16.48778	4.2	1.7	1.8	0.3	1.4	2.6	3.5	3.4		2.4	2.5		1.5	2	2.2	1.7	1.4	2.6
16.5	4.2	1.7	1.8	0.3	1.4	2.6	3.5	3.4		2.4	2.5		1.5	2	2.2	1.7	1.4	2.6
16.51222	4.2	1.7	1.8	0.3	1.4	2.6	3.5	3.4		2.4	2.5		1.5	2	2.2	1.7	1.4	2.6
16.52445	4.2	1.7	1.8	0.3	1.4	2.6	3.5	3.4		2.4	2.5		1.5	2	2.2	1.7	1.4	2.6
16.53667	4.2	1.7	1.8	0.3	1.4	2.6	3.5	3.4		2.4	2.5		1.5	2	2.2	1.7	1.4	2.6
16.54889	4.2	1.7	1.8	0.3	1.4	2.6	3.5	3.4		2.4	2.5		1.5	2	2.2	1.7	1.4	2.6
16.56111	4.2	1.7	1.8	0.3	1.4	2.6	3.5	3.4		2.4	2.5		1.5	2	2.2	1.7	1.4	2.6
16.57333	4.2	1.7	1.8	0.3	1.4	2.6	3.5	3.4		2.4	2.5		1.5	2	2.2	1.7	1.4	2.6
16.58556	4.2	1.7	1.8	0.3	1.4	2.6	3.5	3.4		2.4	2.5		1.5	2	2.2	1.7	1.4	2.6
16.59778	4.2	1.7	1.8	0.3	1.4	2.6	3.5	3.4		2.4	2.5		1.5	2	2.2	1.7	1.4	2.6
16.61	4.2	1.7	1.8	0.3	1.4	2.6	3.5	3.4		2.4	2.5		1.5	2	2.2	1.7	1.4	2.6
16.62222	4.2	1.7	1.8	0.3	1.4	2.6	3.5	3.4		2.4	2.5		1.5	2	2.2	1.7	1.4	2.6
16.63445	4.2	1.7	1.8	0.3	1.4	2.6	3.5	3.4		2.4	2.5		1.5	2	2.2	1.7	1.4	2.6
16.64667	4.2	1.7	1.8	0.3	1.4	2.6	3.5	3.4		2.4	2.5		1.5	2	2.2	1.7	1.4	2.6
16.65889	4.2	1.7	1.8	0.3	1.4	2.6	3.5	3.4		2.4	2.5		1.5	2	2.2	1.7	1.4	2.6
16.67111	4.2	1.7	1.8	0.3	1.4	2.6	3.5	3.4		2.4	2.5		1.5	2	2.2	1.7	1.4	2.6
16.68333	4.2	1.7	1.8	0.3	1.4	2.6	3.5	3.4		2.4	2.5		1.5	2	2.2	1.7	1.4	2.6
16.69556	4.2	1.7	1.8	0.3	1.4	2.6	3.5	3.4		2.4	2.5		1.5	2	2.2	1.7	1.4	2.6
16.70778	4.2	1.7	1.8	0.3	1.4	2.6	3.5	3.4		2.4	2.5		1.5	2	2.2	1.7	1.4	2.6
16.72	4.2	1.7	1.8	0.3	1.4	2.6	3.5	3.4		2.4	2.5		1.5	2	2.2	1.7	1.4	2.6
16.73222	4.2	1.7	1.8	0.3	1.4	2.6	3.5	3.4		2.4	2.5		1.5	2	2.2	1.7	1.4	2.6
16.74444	4.2	1.7	1.8	0.3	1.4	2.6	3.5	3.4		2.4	2.5		1.5	2	2.2	1.7	1.4	2.6
16.75667	4.2	1.7	1.8	0.3	1.4	2.6	3.5	3.4		2.4	2.5		1.5	2	2.2	1.7	1.4	2.6
16.76889	4.2	1.7	1.8	0.3	1.4	2.6	3.5	3.4		2.4	2.5		1.5	2	2.2	1.7	1.4	2.6
16.78111	4.2	1.7	1.8	0.3	1.4	2.6	3.5	3.4		2.4	2.5		1.5	2	2.2	1.7	1.4	2.6
16.79333	4.2	1.7	1.8	0.3	1.4	2.6	3.5	3.4		2.4	2.5		1.5	2	2.2	1.7	1.4	2.6
16.80556	4.2	1.7	1.8	0.3	1.4	2.6	3.5	3.4		2.4	2.5		1.5	2	2.2	1.7	1.4	2.6
16.81778	4.2	1.7	1.8	0.3	1.4	2.6	3.5	3.4		2.4	2.5		1.5	2	2.2	1.7	1.4	2.6
16.83	4.2	1.7	1.8	0.3	1.4	2.6	3.5	3.4		2.4	2.5		1.5	2	2.2	1.7	1.4	2.6
16.84222	4.2	1.7	1.8	0.3	1.4	2.6	3.5	3.4		2.4	2.5		1.5	2	2.2	1.7	1.4	2.6
16.85445	4.2	1.7	1.8	0.3	1.4	2.6	3.5	3.4		2.4	2.5		1.5	2	2.2	1.7	1.4	2.6
16.86667	4.2	1.7	1.8	0.3	1.4	2.6	3.5	3.4		2.4	2.5		1.5	2	2.2	1.7	1.4	2.6
16.87889	4.2	1.7	1.8	0.3	1.4	2.6	3.5	3.4		2.4	2.5		1.5	2	2.2	1.7	1.4	2.6
16.89111	4.2	1.7	1.8	0.3	1.4	2.6	3.5	3.4		2.4	2.5		1.5	2	2.2	1.7	1.4	2.6
16.90333	4.2	1.7	1.8	0.3	1.4	2.6	3.5	3.4		2.4	2.5		1.5	2	2.2	1.7	1.4	2.6
16.91556	4.2	1.7	1.8	0.3	1.4	2.6	3.5	3.4		2.4	2.5		1.5	2	2.2	1.7	1.4	2.6
16.92778	4.2	1.7	1.8	0.3	1.4	2.6	3.5	3.4		2.4	2.5		1.5	2	2.2	1.7	1.4	2.6
16.94	4.2	1.7	1.8	0.3	1.4	2.6	3.5	3.4		2.4	2.5		1.5	2	2.2	1.7	1.4	2.6
16.95222	4.2	1.7	1.8	0.3	1.4	2.6	3.5	3.4		2.4	2.5		1.5	2	2.2	1.7	1.4	2.6
16.96445	4.2	1.7	1.8	0.3	1.4	2.6	3.5	3.4		2.4	2.5		1.5	2	2.2	1.7	1.4	2.6
16.97667	4.2	1.7	1.8	0.3	1.4	2.6	3.5	3.4		2.4	2.5		1.5	2	2.2	1.7	1.4	2.6
16.98889	4.2	1.7	1.8	0.3	1.4	2.6	3.5	3.4		2.4	2.5		1.5	2	2.2	1.7	1.4	2.6
17.00111	4.3	1.7	1.8	0.3	1.4	2.6	3.5	3.4		2.4	2.5		1.5	2	2.2	1.7	1.4	2.6
17.01333	4.3	1.7	1.8	0.3	1.4	2.6	3.5	3.4		2.4	2.5		1.5	2	2.2	1.7	1.4	2.6
17.02556	4.3	1.7	1.8	0.3	1.4	2.6	3.5	3.4		2.4	2.5		1.5	2	2.2	1.7	1.4	2.6
17.03778	4.3	1.7	1.8	0.3	1.4	2.6	3.5	3.4		2.4	2.5		1.5	2	2.2	1.7	1.4	2.6
17.05	4.3	1.7	1.8	0.3	1.4	2.6	3.5	3.4		2.4	2.5		1.5	2	2.2	1.7	1.4	2.6
17.06222	4.3	1.7	1.8	0.3	1.4	2.6	3.5	3.4		2.4	2.5		1.5	2	2.2	1.7	1.4	2.6
17.07444	4.3	1.7	1.8	0.3	1.4	2.6	3.5	3.4		2.4	2.5		1.5	2	2.2	1.7	1.4	2.6
17.08667	4.3	1.7	1.8	0.3	1.4	2.6	3.5	3.4		2.4	2.5		1.5	2	2.2	1.7	1.4	2.6
17.09889	4.3	1.7	1.8	0.3	1.4	2.6	3.5	3.4		2.4	2.5		1.5	2	2.2	1.7	1.4	2.6
17.11111	4.3	1.7	1.8	0.3	1.4	2.6	3.5	3.4		2.4	2.5		1.5	2	2.2	1.7	1.4	2.6
17.12333	4.3	1.7	1.8	0.3	1.4	2.6	3.5	3.4		2.4	2.5		1.5	2	2.2	1.7	1.4	2.6
17.13556	4.3	1.7	1.8	0.3	1.4	2.6	3.5	3.4		2.4	2.5		1.5	2	2.2	1.7	1.4	2.6
17.14778	4.3	1.7	1.8	0.3	1.4	2.6	3.5	3.4		2.4	2.5		1.5	2	2.2	1.7	1.4	2.6
17.16	4.3	1.7	1.8	0.3	1.4	2.6	3.5	3.4		2.4	2.5		1.5	2	2.2	1.7	1.4	2.6
17.17222	4.3	1.7	1.9	0.3	1.4	2.6	3.5	3.4		2.4	2.5		1.5	2	2.2	1.7	1.4	2.6
17.18444	4.3	1.7	1.9	0.3	1.4	2.6	3.5	3.4		2.4	2.4		1.5	2	2.2	1.7	1.4	2.6
17.19667	4.3	1.7	1.9	0.3	1.4	2.6	3.5	3.4		2.4	2.5		1.5	2	2.2	1.7	1.4	2.6
17.20889	4.3	1.7	1.9	0.3	1.4	2.6	3.5	3.4		2.4	2.5		1.5	2	2.2	1.7	1.4	2.6
17.22111	4.3	1.7	1.9	0.3	1.4	2.6	3.5	3.4		2.4	2.5		1.5	2	2.2	1.7	1.4	2.6
17.23333	4.3	1.7	1.9	0.3	1.4	2.6	3.5	3.4		2.4	2.5		1.5	2	2.2	1.7	1.4	2.6
17.24556	4.3	1.7	1.9	0.3	1.4	2.6	3.5	3.4		2.4	2.5		1.5	2	2.2	1.7	1.4	2.6
17.25778	4.3	1.7	1.9	0.3	1.4	2.6	3.5	3.4		2.4	2.5		1.5	2	2.2	1.7	1.4	2.6
17.27	4.3	1.7	1.9	0.3	1.4	2.6	3.5	3.4		2.4	2.5		1.5	2	2.2	1.7	1.4	2.6
17.28222	4.3	1.7	1.9	0.3	1.4	2.7	3.5	3.4		2.4	2.5		1.5	2	2.2	1.7	1.4	2.6
17.29445	4.3	1.7	1.9	0.3	1.4	2.6	3.5	3.4		2.4	2.5		1.5	2	2.2	1.7	1.4	2.6
17.30667	4.3	1.7	1.9	0.3	1.4	2.7	3.5	3.4		2.4	2.5		1.5	2	2.2	1.7	1.4	2.6
17.31889	4.3	1.7	1.9	0.3	1.4	2.7	3.5	3.4		2.4	2.5		1.5	2	2.2	1.7	1.4	2.6
17.33111	4.3	1.7	1.9	0.3	1.4	2.7	3.5	3.4		2.4	2.4		1.5	2	2.2	1.7	1.4	2.6
17.34333	4.3	1.7	1.9	0.3	1.4	2.7	3.5	3.4		2.4	2.5		1.5	2	2.2	1.7	1.4	2.6
17.35556	4.3	1.7	1.9	0.3	1.4	2.7	3.5	3.4		2.4	2.5		1.5	2	2.2	1.7	1.4	2.6
17.36778	4.3	1.7	1.9	0.3	1.4	2.7	3.5	3.4		2.4	2.5		1.5	2	2.2	1.7	1.4	2.6
17.38	4.3	1.7	1.9	0.3	1.4	2.7	3.5	3.4		2.4	2.5		1.5	2	2.2	1.7	1.4	2.6
17.39222	4.3	1.7	1.9	0.3	1.4	2.7	3.5	3.4		2.4	2.5		1.5	2	2.2	1.7	1.4	2.6
17.40444	4.3	1.7	1.9	0.3	1.4	2.7	3.5	3.4		2.4	2.5		1.5	2	2.2	1.7	1.4	2.6
17.41667	4.3	1.7	1.9	0.3	1.4	2.7	3.5	3.4		2.4	2.5		1.5	2	2.2	1.7	1.4	2.6
17.42889	4.3	1.7	1.9	0.3	1.4	2.7	3.5	3.4		2.4	2.5		1.5	2	2.2	1.7	1.4	2.6
17.44111	4.3	1.7	1.9	0.3	1.4	2.7	3.5	3.4		2.4	2.5		1.5	2	2.2	1.7	1.4	2.6
17.45333	4.3	1.7	1.9	0.3	1.4	2.7	3.5	3.4		2.4	2.5		1.5	2	2.2	1.7	1.4	2.6
17.46556	4.3	1.7	1.9	0.3	1.4	2.7	3.5	3.4		2.4	2.5		1.5	2	2.2	1.7	1.4	2.6
17.47778	4.3	1.7	1.9	0.3	1.4	2.7	3.5	3.4		2.4	2.5		1.5	2	2.2	1.7	1.4	2.6
17.49	4.3	1.7	1.9	0.3	1.4	2.7	3.5	3.4		2.4	2.5		1.5	2	2.2	1.7	1.4	2.6
17.50222	4.4	1.7	1.9	0.3	1.4	2.7	3.5	3.4		2.4	2.5		1.5	2	2.2	1.7	1.4	2.6
17.51444	4.4	1.7	1.9	0.3	1.4	2.7	3.5	3.4		2.4	2.5		1.5	2	2.2	1.7	1.4	2.6
17.52667	4.4	1.7	1.9	0.3	1.4	2.7	3.5	3.4		2.4	2.5		1.5	2	2.2	1.7	1.4	2.6
17.53889	4.4	1.7	1.9	0.3	1.4	2.7	3.5	3.4		2.4	2.5		1.5	2	2.2	1.7	1.4	2.6
17.55111	4.4	1.7	1.9	0.3	1.4	2.7	3.5	3.4		2.4	2.5		1.5	2	2.2	1.7	1.4	2.6
17.56333	4.4	1.8	1.9	0.3	1.4	2.7	3.5	3.4		2.4	2.5		1.5	2	2.2	1.7	1.4	2.6
17.57556	4.4	1.7	1.9	0.3	1.4	2.7	3.5	3.4		2.4	2.5		1.5	2	2.2	1.7	1.4	2.6
17.58778	4.4	1.7	1.9	0.3	1.4	2.7	3.5	3.4		2.4	2.5		1.5	2	2.2	1.7	1.4	2.6
17.6	4.4	1.7	1.9	0.3	1.4	2.7	3.5	3.4		2.4	2.5		1.5	2	2.2	1.7	1.4	2.6
17.61222	4.4	1.8	1.9	0.3	1.4	2.7	3.5	3.4		2.4	2.5		1.5	2	2.2	1.7	1.4	2.6
17.62445	4.4	1.7	1.9	0.3	1.4	2.7	3.5	3.4		2.4	2.5		1.5	2	2.2	1.7	1.4	2.6
17.63667	4.4	1.8	1.9	0.3	1.4	2.7	3.5	3.4		2.4	2.5		1.5	2	2.2	1.7	1.4	2.6
17.64889	4.4	1.8	1.9	0.3	1.4	2.7	3.5	3.4		2.4	2.5		1.5	2	2.2	1.7	1.4	2.6
17.66111	4.4	1.8	1.9	0.3	1.4	2.7	3.5	3.4		2.4	2.5		1.5	2	2.2	1.7	1.4	2.6
17.67333	4.4	1.8	1.9	0.3	1.4	2.7	3.5	3.5		2.4	2.5		1.5	2	2.2	1.7	1.4	2.6
17.68556	4.4	1.8	1.9	0.3	1.4	2.7	3.5	3.4		2.4	2.5		1.5	2	2.2	1.7	1.4	2.6
17.69778	4.4	1.8	1.9	0.3	1.4	2.7	3.5	3.4		2.4	2.5		1.5	2	2.2	1.7	1.4	2.6
17.71	4.4	1.8	1.9	0.3	1.5	2.7	3.5	3.4		2.4	2.5		1.5	2	2.2	1.7	1.4	2.6
17.72222	4.4	1.8	1.9	0.3	1.4	2.7	3.5	3.4		2.4	2.5		1.5	2	2.2	1.7	1.4	2.6
17.73444	4.4	1.8	1.9	0.3	1.4	2.7	3.5	3.4		2.4	2.5		1.5	2	2.2	1.7	1.4	2.6
17.74667	4.4	1.8	1.9	0.3	1.5	2.7	3.5	3.5		2.4	2.5		1.5	2	2.2	1.7	1.4	2.6
17.75889	4.4	1.8	1.9	0.3	1.5	2.7	3.5	3.5		2.4	2.5		1.5	2	2.2	1.7	1.4	2.6
17.77111	4.4	1.8	2	0.3	1.5	2.7	3.5	3.5		2.4	2.5		1.5	2	2.2	1.7	1.4	2.6
17.78333	4.4	1.8	2	0.3	1.5	2.7	3.5	3.5		2.4	2.5		1.5	2	2.2	1.7	1.4	2.6
17.79556	4.4	1.8	2	0.3	1.5	2.7	3.5	3.5		2.4	2.5		1.5	2	2.2	1.7	1.4	2.6
17.80778	4.4	1.8	2	0.3	1.5	2.7	3.5	3.4		2.4	2.5		1.5	2	2.2	1.7	1.4	2.6
17.82	4.4	1.8	2	0.3	1.5	2.7	3.5	3.5		2.4	2.5		1.5	2	2.2	1.7	1.4	2.6
17.83222	4.4	1.8	2	0.3	1.5	2.7	3.5	3.5		2.4	2.5		1.5	2	2.2	1.7	1.4	2.6
17.84444	4.4	1.8	2	0.3	1.5	2.7	3.5	3.5		2.4	2.5		1.5	2	2.2	1.7	1.4	2.6
17.85667	4.4	1.8	2	0.3	1.5	2.7	3.5	3.5		2.4	2.5		1.5	2	2.2	1.7	1.4	2.6
17.86889	4.4	1.8	2	0.3	1.5	2.7	3.5	3.5		2.4	2.5		1.5	2	2.2	1.7	1.4	2.6
17.88111	4.4	1.8	2	0.3	1.5	2.7	3.5	3.5		2.4	2.5		1.5	2	2.2	1.7	1.4	2.6
17.89333	4.4	1.8	2	0.3	1.5	2.7	3.5	3.5		2.4	2.5		1.5	2	2.2	1.7	1.4	2.6
17.90556	4.4	1.8	2	0.3	1.5	2.7	3.5	3.5		2.4	2.5		1.5	2	2.2	1.7	1.4	2.6
17.91778	4.4	1.8	2	0.3	1.5	2.7	3.5	3.5		2.4	2.5		1.5	2	2.2	1.7	1.4	2.6
17.93	4.5	1.8	2	0.3	1.5	2.7	3.5	3.5		2.4	2.5		1.5	2	2.2	1.7	1.4	2.6
17.94222	4.5	1.8	2	0.3	1.5	2.7	3.5	3.5		2.4	2.5		1.5	2	2.2	1.7	1.4	2.6
17.95445	4.5	1.8	2	0.3	1.5	2.7	3.5	3.5		2.4	2.5		1.5	2	2.2	1.7	1.4	2.6
17.96667	4.5	1.8	2	0.3	1.5	2.7	3.5	3.5		2.4	2.5		1.5	2	2.2	1.7	1.4	2.6
17.97889	4.5	1.8	2	0.3	1.5	2.7	3.5	3.5		2.4	2.5		1.5	2	2.2	1.7	1.4	2.6
17.99111	4.5	1.8	2	0.3	1.5	2.7	3.5	3.5		2.4	2.5		1.5	2	2.2	1.7	1.4	2.6
18.00333	4.5	1.8	2	0.3	1.5	2.7	3.5	3.5		2.4	2.5		1.5	2	2.2	1.7	1.4	2.6
18.01556	4.5	1.8	2	0.3	1.5	2.7	3.5	3.5		2.4	2.5		1.5	2	2.2	1.7	1.4	2.6
18.02778	4.5	1.8	2	0.3	1.5	2.7	3.5	3.5		2.4	2.5		1.5	2	2.2	1.7	1.4	2.6
18.04	4.5	1.8	2	0.3	1.5	2.7	3.5	3.5		2.4	2.4		1.5	2	2.2	1.7	1.4	2.6
18.05222	4.5	1.8	2	0.3	1.5	2.7	3.5	3.5		2.4	2.5		1.5	2	2.2	1.7	1.4	2.6
18.06444	4.5	1.8	2	0.3	1.5	2.7	3.5	3.5		2.4	2.5		1.5	2	2.2	1.7	1.4	2.6
18.07667	4.5	1.8	2	0.3	1.5	2.7	3.5	3.5		2.4	2.5		1.5	2	2.2	1.7	1.4	2.6
18.08889	4.5	1.8	2	0.3	1.5	2.7	3.5	3.5		2.4	2.5		1.5	2	2.2	1.7	1.4	2.6
18.10111	4.5	1.8	2	0.3	1.5	2.7	3.5	3.5		2.4	2.5		1.5	2	2.2	1.7	1.4	2.6
18.11333	4.5	1.8	2	0.3	1.5	2.7	3.5	3.5		2.4	2.5		1.5	2	2.2	1.7	1.4	2.6
18.12556	4.5	1.8	2	0.3	1.5	2.7	3.5	3.5		2.4	2.5		1.5	2	2.2	1.7	1.4	2.6
18.13778	4.5	1.8	2	0.3	1.5	2.7	3.5	3.5		2.4	2.5		1.5	2	2.2	1.7	1.4	2.6
18.15	4.5	1.8	2	0.3	1.5	2.7	3.5	3.5		2.4	2.5		1.5	2	2.2	1.7	1.4	2.6
18.16222	4.5	1.8	2	0.3	1.5	2.7	3.5	3.5		2.4	2.5		1.5	2	2.2	1.7	1.4	2.6
18.17444	4.5	1.8	2	0.3	1.5	2.7	3.5	3.5		2.4	2.5		1.5	2	2.2	1.7	1.4	2.6
18.18667	4.5	1.8	2	0.3	1.5	2.7	3.5	3.5		2.4	2.5		1.5	2	2.2	1.7	1.4	2.6
18.19889	4.5	1.8	2	0.3	1.5	2.7	3.5	3.5		2.4	2.4		1.5	2	2.2	1.7	1.4	2.6
18.21111	4.5	1.8	2	0.3	1.5	2.7	3.5	3.5		2.4	2.5		1.5	2	2.2	1.7	1.4	2.6
18.22333	4.5	1.8	2	0.3	1.5	2.7	3.5	3.5		2.4	2.4		1.5	2	2.2	1.7	1.4	2.6
18.23556	4.5	1.8	2	0.3	1.5	2.8	3.5	3.5		2.4	2.4		1.5	2	2.2	1.7	1.4	2.6
18.24778	4.5	1.8	2	0.3	1.5	2.8	3.5	3.5		2.4	2.4		1.5	2	2.2	1.7	1.4	2.6
18.26	4.5	1.8	2	0.3	1.5	2.8	3.5	3.5		2.4	2.4		1.5	2	2.2	1.7	1.4	2.6
18.27222	4.5	1.8	2	0.3	1.5	2.8	3.5	3.5		2.4	2.4		1.5	2	2.2	1.7	1.4	2.6
18.28445	4.5	1.8	2	0.3	1.5	2.8	3.5	3.5		2.4	2.4		1.5	2	2.2	1.7	1.4	2.6
18.29667	4.5	1.8	2	0.3	1.5	2.8	3.5	3.5		2.4	2.4		1.5	2	2.2	1.7	1.4	2.6
18.30889	4.5	1.8	2	0.3	1.5	2.8	3.5	3.5		2.4	2.4		1.5	2	2.2	1.7	1.4	2.6
18.32111	4.5	1.8	2	0.3	1.5	2.8	3.5	3.5		2.4	2.4		1.5	2	2.2	1.7	1.4	2.6
18.33333	4.5	1.8	2.1	0.3	1.5	2.8	3.5	3.5		2.4	2.4		1.5	2	2.2	1.7	1.4	2.6
18.34556	4.5	1.8	2.1	0.3	1.5	2.8	3.5	3.5		2.4	2.4		1.5	2	2.2	1.7	1.4	2.6
18.35778	4.5	1.8	2.1	0.3	1.5	2.8	3.5	3.5		2.4	2.4		1.5	2	2.2	1.7	1.4	2.6
18.37	4.5	1.8	2.1	0.3	1.5	2.8	3.6	3.5		2.4	2.4		1.5	2	2.2	1.7	1.4	2.6
18.38222	4.5	1.8	2.1	0.3	1.5	2.8	3.6	3.5		2.4	2.4		1.5	2	2.2	1.7	1.4	2.6
18.39444	4.6	1.8	2.1	0.3	1.5	2.8	3.6	3.5		2.4	2.5		1.5	2	2.2	1.7	1.4	2.6
18.40667	4.6	1.8	2.1	0.3	1.5	2.8	3.6	3.5		2.4	2.4		1.5	2	2.2	1.7	1.4	2.6
18.41889	4.6	1.8	2.1	0.3	1.5	2.8	3.6	3.5		2.4	2.4		1.5	2	2.2	1.7	1.4	2.6
18.43111	4.6	1.8	2.1	0.3	1.5	2.8	3.6	3.5		2.4	2.4		1.5	2	2.2	1.7	1.4	2.6
18.44333	4.6	1.8	2.1	0.3	1.5	2.8	3.6	3.5		2.4	2.4		1.5	2	2.2	1.7	1.4	2.6
18.45556	4.6	1.8	2.1	0.3	1.5	2.8	3.6	3.5		2.4	2.5		1.5	2	2.2	1.7	1.4	2.6
18.46778	4.6	1.8	2.1	0.3	1.5	2.8	3.6	3.5		2.4	2.4		1.5	2	2.2	1.7	1.4	2.6
18.48	4.6	1.8	2.1	0.3	1.5	2.8	3.6	3.5		2.4	2.4		1.5	2	2.2	1.7	1.4	2.6
18.49222	4.6	1.8	2.1	0.3	1.5	2.8	3.6	3.5		2.4	2.4		1.5	2	2.2	1.7	1.4	2.6
18.50444	4.6	1.8	2.1	0.3	1.5	2.8	3.6	3.5		2.4	2.4		1.5	2	2.2	1.7	1.4	2.6
18.51667	4.6	1.8	2.1	0.3	1.5	2.8	3.6	3.5		2.4	2.4		1.5	2	2.2	1.7	1.4	2.6
18.52889	4.6	1.8	2.1	0.3	1.5	2.8	3.6	3.5		2.4	2.4		1.5	2	2.2	1.7	1.4	2.6
18.54111	4.6	1.8	2.1	0.3	1.5	2.8	3.6	3.5		2.4	2.4		1.5	2	2.2	1.7	1.4	2.6
18.55333	4.6	1.8	2.1	0.3	1.5	2.8	3.6	3.5		2.4	2.4		1.5	2	2.2	1.7	1.4	2.6
18.56556	4.6	1.8	2.1	0.3	1.5	2.8	3.6	3.5		2.4	2.4		1.5	2	2.2	1.7	1.4	2.6
18.57778	4.6	1.8	2.1	0.3	1.5	2.8	3.6	3.5		2.4	2.4		1.5	2	2.2	1.7	1.4	2.6
18.59	4.6	1.8	2.1	0.3	1.5	2.8	3.6	3.5		2.4	2.4		1.5	2	2.2	1.7	1.4	2.6
18.60222	4.6	1.8	2.1	0.3	1.5	2.8	3.6	3.5		2.4	2.4		1.5	2	2.2	1.7	1.4	2.6
18.61445	4.6	1.8	2.1	0.3	1.5	2.8	3.6	3.5		2.4	2.4		1.5	2	2.2	1.7	1.4	2.6
18.62667	4.6	1.8	2.1	0.3	1.5	2.8	3.6	3.5		2.4	2.4		1.5	2	2.2	1.7	1.4	2.6
18.63889	4.6	1.8	2.1	0.3	1.5	2.8	3.6	3.5		2.4	2.4		1.5	2	2.2	1.7	1.4	2.6
18.65111	4.6	1.8	2.1	0.3	1.5	2.8	3.6	3.5		2.4	2.4		1.5	2	2.2	1.7	1.4	2.6
18.66333	4.6	1.8	2.1	0.3	1.5	2.8	3.6	3.5		2.4	2.4		1.5	2	2.2	1.7	1.4	2.6
18.67556	4.6	1.8	2.1	0.3	1.5	2.8	3.6	3.5		2.4	2.4		1.6	2	2.2	1.7	1.4	2.6
18.68778	4.6	1.8	2.1	0.3	1.5	2.8	3.6	3.5		2.4	2.4		1.5	2	2.2	1.7	1.4	2.6
18.7	4.6	1.8	2.1	0.3	1.5	2.8	3.6	3.5		2.4	2.4		1.6	2	2.2	1.7	1.4	2.6
18.71222	4.6	1.8	2.1	0.3	1.5	2.8	3.6	3.5		2.4	2.4		1.6	2	2.2	1.7	1.4	2.6
18.72445	4.6	1.8	2.1	0.3	1.5	2.8	3.6	3.5		2.4	2.4		1.5	2	2.2	1.7	1.4	2.6
18.73667	4.6	1.8	2.1	0.3	1.5	2.8	3.6	3.5		2.4	2.4		1.6	2	2.2	1.7	1.4	2.6
18.74889	4.6	1.8	2.1	0.3	1.5	2.8	3.6	3.5		2.4	2.4		1.6	2	2.2	1.7	1.4	2.6
18.76111	4.6	1.8	2.1	0.3	1.5	2.8	3.6	3.5		2.4	2.4		1.6	2	2.2	1.7	1.4	2.6
18.77333	4.6	1.8	2.1	0.3	1.5	2.8	3.6	3.5		2.4	2.4		1.5	2	2.2	1.7	1.4	2.6
18.78556	4.6	1.8	2.1	0.3	1.5	2.8	3.6	3.5		2.4	2.4		1.6	2	2.2	1.7	1.4	2.6
18.79778	4.6	1.8	2.1	0.3	1.5	2.8	3.6	3.5		2.4	2.4		1.6	2	2.2	1.7	1.4	2.6
18.81	4.6	1.8	2.1	0.3	1.5	2.8	3.6	3.5		2.4	2.4		1.6	2	2.2	1.7	1.4	2.6
18.82222	4.6	1.8	2.1	0.3	1.5	2.8	3.6	3.5		2.4	2.4		1.6	2	2.2	1.7	1.4	2.6
18.83444	4.6	1.8	2.1	0.3	1.5	2.8	3.6	3.5		2.4	2.4		1.5	2	2.2	1.7	1.4	2.6
18.84667	4.7	1.8	2.1	0.3	1.5	2.8	3.6	3.5		2.4	2.4		1.6	2	2.2	1.7	1.4	2.6
18.85889	4.7	1.8	2.1	0.3	1.5	2.8	3.6	3.5		2.4	2.4		1.6	2	2.2	1.7	1.4	2.6
18.87111	4.7	1.8	2.1	0.3	1.5	2.8	3.6	3.5		2.4	2.4		1.6	2	2.2	1.7	1.4	2.6
18.88333	4.7	1.8	2.1	0.3	1.5	2.8	3.6	3.5		2.4	2.4		1.5	2	2.2	1.7	1.4	2.6
18.89556	4.7	1.8	2.1	0.3	1.5	2.8	3.6	3.5		2.4	2.4		1.6	2	2.2	1.7	1.4	2.6
18.90778	4.7	1.8	2.1	0.3	1.5	2.8	3.6	3.5		2.4	2.4		1.6	2	2.2	1.7	1.4	2.6
18.92	4.7	1.8	2.1	0.3	1.5	2.8	3.6	3.5		2.4	2.4		1.6	2	2.2	1.7	1.4	2.6
18.93222	4.7	1.8	2.1	0.3	1.5	2.8	3.6	3.5		2.4	2.4		1.6	2	2.2	1.7	1.4	2.6
18.94445	4.7	1.8	2.1	0.3	1.5	2.8	3.6	3.5		2.4	2.4		1.6	2	2.2	1.7	1.4	2.6
18.95667	4.7	1.9	2.1	0.3	1.5	2.8	3.6	3.5		2.4	2.4		1.6	2	2.2	1.7	1.4	2.6
18.96889	4.7	1.8	2.1	0.3	1.5	2.8	3.6	3.5		2.4	2.4		1.6	2	2.2	1.7	1.4	2.6
18.98111	4.7	1.8	2.1	0.3	1.5	2.8	3.6	3.5		2.4	2.4		1.6	2	2.2	1.7	1.4	2.6
18.99333	4.7	1.9	2.1	0.3	1.5	2.8	3.6	3.5		2.4	2.4		1.6	2	2.2	1.7	1.4	2.6
19.00556	4.7	1.9	2.1	0.3	1.5	2.8	3.6	3.5		2.4	2.4		1.6	2	2.2	1.7	1.4	2.6
19.01778	4.7	1.9	2.1	0.3	1.5	2.9	3.6	3.5		2.4	2.4		1.6	2	2.2	1.7	1.4	2.6
19.03	4.7	1.9	2.1	0.3	1.5	2.9	3.6	3.5		2.4	2.4		1.6	2	2.2	1.7	1.4	2.6
19.04222	4.7	1.9	2.1	0.3	1.5	2.9	3.6	3.5		2.4	2.4		1.6	2	2.2	1.7	1.4	2.6
19.05445	4.7	1.9	2.1	0.3	1.5	2.9	3.6	3.5		2.4	2.4		1.6	2	2.2	1.7	1.4	2.6
19.06667	4.7	1.9	2.1	0.3	1.5	2.9	3.6	3.5		2.4	2.4		1.6	2	2.2	1.7	1.4	2.6
19.07889	4.7	1.9	2.1	0.3	1.5	2.9	3.6	3.5		2.4	2.4		1.6	2	2.2	1.7	1.4	2.6
19.09111	4.7	1.9	2.1	0.3	1.5	2.9	3.6	3.5		2.3	2.4		1.6	2	2.2	1.7	1.4	2.6
19.10333	4.7	1.9	2.1	0.3	1.5	2.9	3.6	3.5		2.4	2.4		1.6	2	2.2	1.7	1.4	2.6
19.11556	4.7	1.9	2.1	0.3	1.6	2.9	3.6	3.5		2.4	2.4		1.6	2	2.2	1.7	1.4	2.6
19.12778	4.7	1.9	2.1	0.3	1.5	2.9	3.6	3.5		2.4	2.4		1.6	2	2.2	1.7	1.4	2.6
19.14	4.7	1.9	2.1	0.3	1.5	2.9	3.6	3.5		2.4	2.4		1.6	2	2.2	1.7	1.4	2.6
19.15222	4.7	1.9	2.1	0.3	1.6	2.9	3.6	3.5		2.4	2.4		1.6	2	2.2	1.7	1.4	2.6
19.16444	4.7	1.9	2.1	0.3	1.6	2.9	3.6	3.5		2.4	2.4		1.6	2	2.2	1.7	1.4	2.6
19.17667	4.7	1.9	2.1	0.3	1.6	2.9	3.6	3.5		2.4	2.4		1.6	2	2.2	1.7	1.4	2.6
19.18889	4.7	1.9	2.1	0.3	1.6	2.9	3.6	3.5		2.4	2.4		1.6	2	2.2	1.7	1.4	2.6
19.20111	4.7	1.9	2.1	0.3	1.6	2.9	3.6	3.5		2.4	2.4		1.6	2	2.2	1.7	1.4	2.6
19.21333	4.7	1.9	2.1	0.3	1.6	2.9	3.6	3.5		2.3	2.4		1.6	2	2.2	1.7	1.4	2.6
19.22556	4.7	1.9	2.1	0.3	1.6	2.9	3.6	3.5		2.4	2.4		1.6	2	2.2	1.7	1.4	2.6
19.23778	4.7	1.9	2.1	0.3	1.6	2.9	3.6	3.5		2.4	2.4		1.6	2	2.2	1.7	1.4	2.6
19.25	4.7	1.9	2.1	0.3	1.6	2.9	3.6	3.5		2.3	2.4		1.6	2	2.2	1.7	1.4	2.6
19.26222	4.7	1.9	2	0.3	1.6	2.9	3.6	3.5		2.4	2.4		1.6	2	2.2	1.7	1.4	2.6
19.27445	4.7	1.9	2	0.3	1.6	2.9	3.6	3.5		2.4	2.4		1.6	2	2.2	1.7	1.4	2.6
19.28667	4.7	1.9	2	0.3	1.6	2.9	3.6	3.5		2.4	2.4		1.6	2	2.2	1.7	1.4	2.6
19.29889	4.7	1.9	2	0.3	1.6	2.9	3.6	3.5		2.3	2.4		1.6	2	2.2	1.7	1.4	2.6
19.31111	4.8	1.9	2	0.3	1.6	2.9	3.6	3.5		2.4	2.4		1.6	2	2.2	1.7	1.4	2.6
19.32333	4.8	1.9	2	0.3	1.6	2.9	3.6	3.5		2.4	2.4		1.6	2	2.2	1.7	1.4	2.6
19.33556	4.8	1.9	2	0.3	1.6	2.9	3.6	3.5		2.4	2.4		1.6	2	2.2	1.7	1.4	2.6
19.34778	4.8	1.9	2	0.3	1.6	2.9	3.6	3.5		2.4	2.4		1.6	2	2.2	1.7	1.4	2.6
19.36	4.8	1.9	2	0.3	1.6	2.9	3.6	3.5		2.4	2.4		1.6	2	2.2	1.7	1.4	2.6
19.37222	4.8	1.9	2	0.3	1.6	2.9	3.6	3.5		2.4	2.4		1.6	2	2.2	1.7	1.4	2.6
19.38445	4.8	1.9	2	0.3	1.6	2.9	3.6	3.5		2.3	2.4		1.6	2	2.2	1.7	1.4	2.6
19.39667	4.8	1.9	2	0.3	1.6	2.9	3.6	3.5		2.4	2.4		1.6	2	2.2	1.7	1.4	2.6
19.40889	4.8	1.9	2	0.3	1.6	2.9	3.6	3.5		2.4	2.4		1.6	2	2.2	1.7	1.4	2.6
19.42111	4.8	1.9	2	0.3	1.6	2.9	3.6	3.5		2.3	2.4		1.6	2	2.2	1.7	1.4	2.6
19.43333	4.8	1.9	2	0.3	1.6	2.9	3.6	3.5		2.4	2.4		1.6	2	2.2	1.7	1.4	2.6
19.44556	4.8	1.9	2	0.3	1.6	2.9	3.6	3.5		2.3	2.4		1.6	2	2.2	1.7	1.5	2.6
19.45778	4.8	1.9	2	0.3	1.6	2.9	3.6	3.5		2.4	2.4		1.6	2	2.2	1.7	1.4	2.6
19.47	4.8	1.9	2	0.3	1.6	2.9	3.6	3.5		2.3	2.4		1.6	2	2.2	1.7	1.5	2.6
19.48222	4.8	1.9	2	0.3	1.6	2.9	3.6	3.5		2.3	2.4		1.6	2	2.2	1.7	1.4	2.6
19.49444	4.8	1.9	2	0.3	1.6	2.9	3.6	3.5		2.3	2.4		1.6	2	2.2	1.7	1.5	2.6
19.50667	4.8	1.9	2	0.3	1.6	2.9	3.6	3.5		2.3	2.4		1.6	2	2.2	1.7	1.5	2.6
19.51889	4.8	1.9	2	0.3	1.6	2.9	3.6	3.5		2.3	2.4		1.6	2	2.2	1.7	1.5	2.6
19.53111	4.8	1.9	2	0.3	1.6	2.9	3.6	3.5		2.4	2.4		1.6	2	2.2	1.7	1.5	2.6
19.54333	4.8	1.9	2	0.3	1.6	2.9	3.6	3.5		2.3	2.4		1.6	2	2.2	1.7	1.5	2.6
19.55556	4.8	1.9	2	0.3	1.6	2.9	3.6	3.5		2.3	2.4		1.6	2	2.2	1.7	1.5	2.6
19.56778	4.8	1.9	2	0.3	1.6	2.9	3.6	3.5		2.3	2.4		1.6	2	2.2	1.7	1.5	2.6
19.58	4.8	1.9	2	0.3	1.6	2.9	3.6	3.5		2.3	2.4		1.6	2	2.2	1.7	1.5	2.6
19.59222	4.8	1.9	2	0.3	1.6	2.9	3.6	3.5		2.3	2.4		1.6	2	2.2	1.7	1.5	2.6
19.60445	4.8	1.9	2	0.3	1.6	2.9	3.6	3.5		2.3	2.4		1.6	2	2.2	1.7	1.5	2.6
19.61667	4.8	1.9	2	0.3	1.6	2.9	3.6	3.5		2.4	2.4		1.6	2	2.2	1.7	1.5	2.6
19.62889	4.8	1.9	2	0.3	1.6	2.9	3.6	3.5		2.3	2.4		1.6	2	2.2	1.7	1.5	2.6
19.64111	4.8	1.9	2	0.3	1.6	2.9	3.6	3.5		2.4	2.4		1.6	2	2.2	1.7	1.5	2.6
19.65333	4.8	1.9	2	0.3	1.6	2.9	3.6	3.5		2.4	2.4		1.6	2	2.2	1.7	1.5	2.6
19.66556	4.8	1.9	2	0.3	1.6	2.9	3.6	3.5		2.3	2.4		1.6	2	2.2	1.7	1.5	2.6
19.67778	4.8	1.9	2	0.3	1.6	2.9	3.6	3.5		2.3	2.4		1.6	2	2.2	1.7	1.5	2.6
19.69	4.8	1.9	2	0.3	1.6	2.9	3.6	3.5		2.3	2.4		1.6	2	2.2	1.7	1.5	2.6
19.70222	4.8	1.9	2	0.3	1.6	2.9	3.6	3.5		2.3	2.4		1.6	2	2.2	1.7	1.5	2.6
19.71445	4.8	1.9	2	0.3	1.6	2.9	3.6	3.5		2.3	2.4		1.6	2	2.2	1.7	1.5	2.6
19.72667	4.8	1.9	2	0.3	1.6	2.9	3.6	3.5		2.3	2.4		1.6	2	2.2	1.7	1.5	2.6
19.73889	4.8	1.9	2	0.3	1.6	2.9	3.6	3.5		2.3	2.4		1.6	2	2.2	1.7	1.5	2.6
19.75111	4.8	1.9	2	0.3	1.6	2.9	3.6	3.5		2.4	2.4		1.6	2	2.2	1.7	1.5	2.6
19.76333	4.8	1.9	2	0.3	1.6	3	3.6	3.5		2.3	2.4		1.6	2	2.2	1.7	1.5	2.6
19.77556	4.8	1.9	2	0.3	1.6	3	3.6	3.5		2.3	2.4		1.6	2	2.2	1.7	1.5	2.6
19.78778	4.8	1.9	2	0.3	1.6	3	3.6	3.5		2.3	2.4		1.6	2	2.2	1.7	1.5	2.6
19.8	4.8	1.9	2	0.3	1.6	3	3.6	3.5		2.3	2.4		1.6	2	2.2	1.7	1.5	2.6
19.81222	4.8	1.9	2	0.3	1.6	3	3.6	3.5		2.3	2.4		1.6	2	2.2	1.7	1.5	2.6
19.82444	4.9	1.9	2	0.3	1.6	3	3.6	3.5		2.3	2.4		1.6	2	2.2	1.7	1.5	2.6
19.83667	4.9	1.9	2	0.3	1.6	3	3.6	3.5		2.4	2.4		1.6	2	2.2	1.7	1.5	2.6
19.84889	4.9	1.9	2	0.3	1.6	3	3.6	3.5		2.3	2.4		1.6	2	2.2	1.7	1.5	2.6
19.86111	4.9	1.9	2	0.3	1.6	3	3.6	3.5		2.3	2.4		1.6	2	2.2	1.7	1.5	2.6
19.87333	4.9	1.9	2	0.3	1.6	3	3.6	3.5		2.3	2.4		1.6	2	2.2	1.7	1.5	2.6
19.88556	4.9	1.9	2	0.3	1.6	3	3.6	3.5		2.4	2.4		1.6	2	2.2	1.7	1.5	2.6
19.89778	4.9	1.9	2	0.3	1.6	3	3.6	3.5		2.3	2.4		1.6	2	2.2	1.7	1.5	2.6
19.91	4.9	1.9	2	0.3	1.6	3	3.6	3.5		2.3	2.4		1.6	2	2.2	1.7	1.5	2.6
19.92222	4.9	1.9	2	0.3	1.6	3	3.6	3.5		2.3	2.4		1.6	2	2.2	1.7	1.5	2.6
19.93444	4.9	1.9	2	0.3	1.6	3	3.6	3.5		2.3	2.4		1.6	2	2.2	1.7	1.5	2.6
19.94667	4.9	1.9	2	0.3	1.6	3	3.6	3.5		2.3	2.4		1.6	2	2.2	1.7	1.5	2.6
19.95889	4.9	1.9	2	0.3	1.6	3	3.6	3.5		2.3	2.4		1.6	2	2.2	1.7	1.5	2.7
19.97111	4.9	1.9	2	0.3	1.6	3	3.6	3.5		2.3	2.4		1.6	2	2.2	1.7	1.5	2.7
19.98333	4.9	1.9	2	0.3	1.6	3	3.6	3.5		2.4	2.4		1.6	2	2.2	1.7	1.5	2.7
19.99556	4.9	1.9	2	0.3	1.6	3	3.6	3.5		2.3	2.4		1.6	2	2.2	1.7	1.5	2.6
20.00778	4.9	1.9	2	0.3	1.6	3	3.6	3.5		2.3	2.4		1.6	2	2.2	1.7	1.5	2.7
20.02	4.9	1.9	2	0.3	1.6	3	3.6	3.5		2.3	2.4		1.6	2	2.2	1.7	1.5	2.7
20.03222	4.9	1.9	2	0.3	1.6	3	3.6	3.5		2.3	2.4		1.6	2	2.2	1.7	1.5	2.7
20.04445	4.9	1.9	2	0.3	1.6	3	3.6	3.5		2.3	2.4		1.6	2	2.2	1.7	1.5	2.6
20.05667	4.9	1.9	2	0.3	1.6	3	3.6	3.5		2.3	2.4		1.6	2	2.2	1.7	1.5	2.6
20.06889	4.9	1.9	2	0.3	1.6	3	3.6	3.5		2.4	2.4		1.6	2	2.2	1.7	1.5	2.6
20.08111	4.9	1.9	2	0.3	1.6	3	3.6	3.5		2.3	2.4		1.6	2	2.2	1.7	1.5	2.7
20.09333	4.9	1.9	2.1	0.3	1.6	3	3.5	3.5		2.3	2.4		1.6	2	2.2	1.7	1.5	2.7
20.10556	4.9	1.9	2.1	0.3	1.6	3	3.6	3.5		2.3	2.4		1.6	2	2.2	1.7	1.5	2.7
20.11778	4.9	1.9	2.1	0.3	1.6	3	3.6	3.5		2.3	2.4		1.6	2	2.2	1.7	1.5	2.6
20.13	4.9	1.9	2.1	0.3	1.6	3	3.6	3.6		2.3	2.4		1.6	2	2.2	1.7	1.5	2.7
20.14222	4.9	1.9	2.1	0.3	1.6	3	3.6	3.6		2.3	2.4		1.6	2	2.2	1.7	1.5	2.6
20.15444	4.9	1.9	2.1	0.3	1.6	3	3.6	3.6		2.4	2.4		1.6	2	2.2	1.7	1.5	2.7
20.16667	4.9	1.9	2.1	0.3	1.6	3	3.6	3.6		2.3	2.4		1.6	2	2.2	1.7	1.5	2.7
20.17889	4.9	1.9	2.1	0.3	1.6	3	3.5	3.6		2.4	2.4		1.6	2	2.2	1.7	1.5	2.7
20.19111	4.9	1.9	2.1	0.3	1.6	3	3.6	3.6		2.4	2.4		1.6	2	2.2	1.7	1.5	2.6
20.20333	4.9	1.9	2.1	0.3	1.6	3	3.6	3.5		2.3	2.4		1.6	2	2.2	1.7	1.5	2.7
20.21556	4.9	1.9	2.1	0.3	1.6	3	3.5	3.5		2.3	2.4		1.6	2	2.2	1.7	1.5	2.6
20.22778	4.9	1.9	2.1	0.3	1.6	3	3.5	3.5		2.3	2.4		1.6	2	2.2	1.7	1.5	2.7
20.24	4.9	1.9	2.1	0.3	1.6	3	3.5	3.5		2.4	2.4		1.6	2	2.2	1.7	1.5	2.7
20.25222	4.9	1.9	2.1	0.3	1.6	3	3.6	3.5		2.4	2.4		1.6	2	2.2	1.7	1.5	2.6
20.26444	5	1.9	2.1	0.3	1.6	3	3.6	3.5		2.4	2.4		1.6	2	2.2	1.7	1.5	2.7
20.27667	5	1.9	2.1	0.3	1.6	3	3.6	3.5		2.4	2.4		1.6	2	2.2	1.7	1.5	2.7
20.28889	5	1.9	2.1	0.3	1.6	3	3.5	3.5		2.4	2.4		1.6	2	2.2	1.7	1.5	2.7
20.30111	5	1.9	2.1	0.3	1.6	3	3.6	3.5		2.4	2.4		1.6	2	2.2	1.7	1.5	2.6
20.31333	5	1.9	2.1	0.3	1.6	3	3.5	3.5		2.4	2.4		1.6	2	2.2	1.7	1.5	2.7
20.32556	5	1.9	2.1	0.3	1.6	3	3.5	3.5		2.4	2.4		1.6	2	2.2	1.7	1.5	2.7
20.33778	5	1.9	2.1	0.3	1.6	3	3.5	3.5		2.4	2.4		1.6	2	2.2	1.7	1.5	2.7
20.35	5	1.9	2.1	0.3	1.6	3	3.6	3.5		2.4	2.4		1.6	2	2.2	1.7	1.5	2.7
20.36222	5	1.9	2.1	0.3	1.6	3	3.5	3.4		2.4	2.4		1.6	2	2.2	1.7	1.5	2.7
20.37445	5	1.9	2.1	0.3	1.6	3	3.5	3.4		2.4	2.4		1.6	2	2.2	1.7	1.5	2.7
20.38667	5	1.9	2.1	0.3	1.6	3	3.6	3.4		2.4	2.4		1.6	2	2.2	1.7	1.5	2.7
20.39889	5	1.9	2.1	0.3	1.6	3	3.5	3.4		2.4	2.4		1.6	2	2.2	1.7	1.5	2.7
20.41111	5	1.9	2.1	0.3	1.6	3	3.5	3.4		2.4	2.4		1.6	2	2.2	1.7	1.5	2.7
20.42333	5	1.9	2.1	0.3	1.6	3	3.5	3.4		2.4	2.4		1.6	2	2.2	1.7	1.5	2.7
20.43556	5	1.9	2.1	0.3	1.6	3	3.5	3.4		2.4	2.4		1.6	2	2.2	1.7	1.5	2.7
20.44778	5	1.9	2.1	0.3	1.6	3	3.5	3.4		2.4	2.4		1.6	2	2.2	1.7	1.5	2.7
20.46	5	1.9	2.1	0.3	1.6	3	3.6	3.4		2.4	2.4		1.6	2	2.2	1.7	1.5	2.7
20.47222	5	1.9	2.1	0.3	1.6	3	3.5	3.4		2.4	2.4		1.6	2	2.2	1.7	1.5	2.7
20.48444	5	1.9	2.1	0.3	1.6	3	3.5	3.4		2.3	2.4		1.6	2	2.2	1.7	1.5	2.7
20.49667	5	1.9	2.1	0.3	1.6	3	3.5	3.4		2.4	2.4		1.6	2	2.2	1.7	1.5	2.7
20.50889	5	1.9	2.1	0.3	1.7	3	3.5	3.4		2.4	2.4		1.6	2	2.2	1.7	1.5	2.7
20.52111	5	1.9	2.1	0.3	1.6	3	3.5	3.4		2.4	2.4		1.6	2	2.2	1.7	1.5	2.7
20.53333	5	1.9	2.1	0.3	1.6	3	3.5	3.4		2.4	2.4		1.6	2	2.2	1.7	1.5	2.7
20.54556	5	1.9	2.1	0.3	1.6	3	3.5	3.4		2.4	2.4		1.6	2	2.2	1.7	1.5	2.7
20.55778	5	1.9	2.1	0.3	1.6	3	3.5	3.4		2.4	2.4		1.6	2	2.2	1.7	1.5	2.7
20.57	5	1.9	2.1	0.3	1.7	3	3.5	3.4		2.4	2.4		1.6	2	2.2	1.7	1.5	2.7
20.58222	5	1.9	2.1	0.3	1.7	3	3.5	3.4		2.4	2.4		1.6	2	2.2	1.8	1.5	2.7
20.59444	5	1.9	2.1	0.3	1.7	3	3.5	3.4		2.4	2.4		1.6	2	2.2	1.7	1.5	2.7
20.60667	5	1.9	2.1	0.3	1.7	3	3.5	3.4		2.4	2.4		1.6	2	2.2	1.7	1.5	2.7
20.61889	5	1.9	2.1	0.3	1.7	3	3.5	3.4		2.4	2.4		1.6	2	2.2	1.7	1.5	2.7
20.63111	5	1.9	2.1	0.3	1.7	3	3.5	3.4		2.4	2.4		1.6	2	2.2	1.7	1.5	2.7
20.64333	5	1.9	2.1	0.3	1.7	3	3.5	3.4		2.4	2.4		1.6	2	2.2	1.7	1.5	2.7
20.65556	5	1.9	2.1	0.3	1.7	3	3.5	3.4		2.4	2.4		1.6	2	2.2	1.7	1.5	2.7
20.66778	5	1.9	2.1	0.3	1.7	3	3.5	3.4		2.4	2.4		1.6	2	2.2	1.7	1.5	2.7
20.68	5	1.9	2.2	0.3	1.7	3.1	3.5	3.4		2.4	2.4		1.6	2	2.2	1.7	1.5	2.7
20.69222	5	1.9	2.2	0.3	1.7	3.1	3.5	3.4		2.4	2.4		1.6	2	2.2	1.7	1.5	2.7
20.70445	5	1.9	2.2	0.3	1.7	3.1	3.5	3.4		2.4	2.4		1.6	2	2.2	1.7	1.5	2.7
20.71667	5	1.9	2.2	0.3	1.7	3.1	3.5	3.4		2.4	2.4		1.6	2	2.2	1.7	1.5	2.7
20.72889	5	1.9	2.2	0.3	1.7	3.1	3.5	3.4		2.4	2.4		1.6	2	2.2	1.7	1.5	2.7
20.74111	5.1	1.9	2.2	0.3	1.7	3.1	3.5	3.4		2.4	2.4		1.6	2	2.2	1.8	1.5	2.7
20.75333	5.1	1.9	2.2	0.3	1.7	3.1	3.5	3.4		2.4	2.4		1.6	2	2.2	1.7	1.5	2.7
20.76556	5.1	1.9	2.2	0.3	1.7	3.1	3.5	3.4		2.4	2.4		1.6	2	2.2	1.7	1.5	2.7
20.77778	5.1	1.9	2.2	0.3	1.7	3.1	3.5	3.4		2.4	2.4		1.6	2	2.2	1.8	1.5	2.7
20.79	5.1	1.9	2.2	0.3	1.7	3.1	3.5	3.4		2.4	2.4		1.6	2	2.2	1.7	1.5	2.7
20.80222	5.1	1.9	2.2	0.3	1.7	3.1	3.5	3.4		2.4	2.4		1.6	2	2.2	1.7	1.5	2.7
20.81444	5.1	1.9	2.2	0.3	1.7	3.1	3.6	3.4		2.4	2.4		1.6	2	2.2	1.7	1.5	2.7
20.82667	5.1	1.9	2.2	0.3	1.7	3.1	3.6	3.4		2.4	2.4		1.6	2	2.2	1.8	1.5	2.7
20.83889	5.1	1.9	2.2	0.3	1.7	3.1	3.6	3.4		2.4	2.4		1.6	2	2.2	1.8	1.5	2.7
20.85111	5.1	1.9	2.2	0.3	1.7	3.1	3.6	3.4		2.4	2.4		1.6	2	2.2	1.7	1.5	2.7
20.86333	5.1	1.9	2.2	0.3	1.7	3.1	3.5	3.4		2.4	2.4		1.6	2	2.2	1.7	1.5	2.7
20.87556	5.1	1.9	2.2	0.3	1.7	3.1	3.6	3.4		2.4	2.4		1.6	2	2.2	1.7	1.5	2.7
20.88778	5.1	1.9	2.2	0.3	1.7	3.1	3.6	3.4		2.4	2.4		1.6	2	2.2	1.7	1.5	2.7
20.9	5.1	1.9	2.2	0.3	1.7	3.1	3.6	3.4		2.4	2.4		1.6	2	2.2	1.7	1.5	2.7
20.91222	5.1	2	2.2	0.3	1.7	3.1	3.6	3.4		2.4	2.4		1.6	2	2.2	1.8	1.5	2.7
20.92444	5.1	2	2.2	0.3	1.7	3.1	3.6	3.4		2.4	2.4		1.6	2	2.2	1.7	1.5	2.7
20.93667	5.1	2	2.2	0.3	1.7	3.1	3.6	3.4		2.4	2.4		1.6	2	2.2	1.7	1.5	2.7
20.94889	5.1	2	2.2	0.3	1.7	3.1	3.6	3.4		2.4	2.4		1.6	2	2.2	1.8	1.5	2.7
20.96111	5.1	2	2.2	0.3	1.7	3.1	3.6	3.4		2.4	2.4		1.6	2	2.2	1.7	1.5	2.7
20.97333	5.1	2	2.2	0.3	1.7	3.1	3.6	3.4		2.4	2.4		1.6	2	2.2	1.7	1.5	2.7
20.98556	5.1	2	2.2	0.3	1.7	3.1	3.6	3.4		2.4	2.4		1.6	2	2.2	1.8	1.5	2.7
20.99778	5.1	2	2.2	0.3	1.7	3.1	3.6	3.4		2.4	2.4		1.6	2	2.2	1.8	1.5	2.7
21.01	5.1	2	2.2	0.3	1.7	3.1	3.6	3.4		2.4	2.4		1.6	2	2.2	1.8	1.5	2.7
21.02222	5.1	2	2.2	0.3	1.7	3.1	3.6	3.4		2.4	2.4		1.6	2	2.2	1.7	1.5	2.7
21.03445	5.1	2	2.2	0.3	1.7	3.1	3.6	3.4		2.4	2.4		1.6	2	2.2	1.8	1.5	2.7
21.04667	5.1	2	2.2	0.3	1.7	3.1	3.6	3.4		2.4	2.4		1.6	2	2.2	1.8	1.5	2.7
21.05889	5.1	2	2.2	0.3	1.7	3.1	3.6	3.4		2.4	2.4		1.6	2	2.2	1.7	1.5	2.7
21.07111	5.1	2	2.2	0.3	1.7	3.1	3.6	3.4		2.4	2.4		1.6	2	2.2	1.7	1.5	2.7
21.08333	5.1	2	2.2	0.3	1.7	3.1	3.6	3.4		2.4	2.4		1.6	2	2.2	1.8	1.5	2.7
21.09556	5.1	2	2.2	0.3	1.7	3.1	3.6	3.4		2.4	2.4		1.6	2	2.2	1.7	1.5	2.7
21.10778	5.1	2	2.2	0.3	1.7	3.1	3.6	3.4		2.4	2.4		1.6	2	2.2	1.7	1.5	2.7
21.12	5.1	2	2.2	0.3	1.7	3.1	3.6	3.4		2.4	2.4		1.6	2	2.2	1.8	1.5	2.7
21.13222	5.1	2	2.2	0.3	1.7	3.1	3.6	3.4		2.4	2.4		1.6	2	2.3	1.8	1.5	2.7
21.14444	5.1	2	2.2	0.3	1.7	3.1	3.6	3.4		2.4	2.4		1.6	2	2.2	1.7	1.5	2.7
21.15667	5.1	2	2.2	0.3	1.7	3.1	3.6	3.4		2.4	2.4		1.6	2	2.2	1.8	1.5	2.7
21.16889	5.1	2	2.2	0.3	1.7	3.1	3.6	3.4		2.4	2.4		1.6	2	2.2	1.8	1.5	2.7
21.18111	5.1	2	2.2	0.3	1.7	3.1	3.6	3.4		2.4	2.4		1.6	2	2.2	1.8	1.5	2.7
21.19333	5.1	2	2.2	0.3	1.7	3.1	3.6	3.4		2.4	2.4		1.6	2	2.2	1.8	1.5	2.7
21.20556	5.1	2	2.3	0.3	1.7	3.1	3.6	3.4		2.4	2.4		1.6	2	2.2	1.8	1.5	2.7
21.21778	5.1	2	2.2	0.3	1.7	3.1	3.6	3.4		2.4	2.4		1.6	2	2.2	1.8	1.5	2.7
21.23	5.1	2	2.3	0.3	1.7	3.1	3.6	3.4		2.4	2.4		1.6	2	2.2	1.8	1.5	2.7
21.24222	5.1	2	2.3	0.3	1.7	3.1	3.6	3.4		2.4	2.4		1.6	2	2.2	1.8	1.5	2.7
21.25444	5.2	2	2.3	0.3	1.7	3.1	3.6	3.4		2.4	2.4		1.6	2	2.2	1.8	1.5	2.7
21.26667	5.2	2	2.3	0.3	1.7	3.1	3.6	3.4		2.4	2.4		1.6	2	2.2	1.8	1.5	2.7
21.27889	5.2	2	2.3	0.3	1.7	3.1	3.6	3.4		2.4	2.4		1.6	2	2.2	1.8	1.5	2.7
21.29111	5.2	2	2.3	0.3	1.7	3.1	3.6	3.4		2.4	2.4		1.6	2	2.3	1.8	1.5	2.7
21.30333	5.2	2	2.3	0.3	1.7	3.1	3.6	3.4		2.4	2.4		1.6	2	2.2	1.8	1.5	2.7
21.31556	5.2	2	2.3	0.3	1.7	3.1	3.6	3.4		2.4	2.4		1.6	2	2.2	1.8	1.5	2.7
21.32778	5.2	2	2.3	0.3	1.7	3.1	3.6	3.4		2.4	2.4		1.6	2	2.2	1.8	1.5	2.7
21.34	5.2	2	2.3	0.3	1.7	3.1	3.6	3.4		2.4	2.4		1.6	2	2.2	1.8	1.5	2.7
21.35222	5.2	2	2.3	0.3	1.7	3.1	3.6	3.4		2.4	2.4		1.6	2	2.2	1.8	1.5	2.7
21.36445	5.2	2	2.3	0.3	1.7	3.1	3.6	3.4		2.4	2.4		1.6	2	2.2	1.8	1.5	2.7
21.37667	5.2	2	2.3	0.3	1.7	3.1	3.6	3.4		2.4	2.4		1.6	2	2.3	1.8	1.5	2.7
21.38889	5.2	2	2.3	0.3	1.7	3.1	3.6	3.4		2.4	2.4		1.6	2	2.2	1.8	1.5	2.7
21.40111	5.2	2	2.3	0.3	1.7	3.1	3.6	3.4		2.4	2.4		1.6	2	2.2	1.8	1.5	2.7
21.41333	5.2	2.1	2.3	0.3	1.7	3.1	3.6	3.4		2.4	2.4		1.6	2	2.2	1.8	1.5	2.7
21.42556	5.2	2.1	2.3	0.3	1.7	3.1	3.6	3.4		2.4	2.4		1.6	2	2.2	1.8	1.5	2.7
21.43778	5.2	2.1	2.3	0.3	1.7	3.1	3.6	3.4		2.4	2.4		1.6	2	2.2	1.8	1.5	2.7
21.45	5.2	2.1	2.3	0.3	1.7	3.1	3.6	3.4		2.4	2.4		1.6	2	2.2	1.8	1.5	2.7
21.46222	5.2	2.1	2.3	0.3	1.7	3.1	3.6	3.4		2.4	2.4		1.6	2	2.2	1.8	1.5	2.7
21.47445	5.2	2.1	2.3	0.3	1.7	3.1	3.6	3.4		2.4	2.4		1.6	2	2.3	1.8	1.5	2.7
21.48667	5.2	2.1	2.3	0.3	1.7	3.1	3.6	3.4		2.4	2.4		1.6	2	2.2	1.8	1.5	2.7
21.49889	5.2	2.1	2.3	0.3	1.7	3.1	3.6	3.4		2.4	2.4		1.6	2	2.2	1.8	1.5	2.7
21.51111	5.2	2.1	2.3	0.3	1.7	3.2	3.6	3.4		2.4	2.4		1.6	2	2.2	1.7	1.5	2.7
21.52333	5.2	2.1	2.3	0.3	1.7	3.2	3.6	3.4		2.4	2.4		1.6	2	2.2	1.8	1.5	2.7
21.53556	5.2	2.1	2.3	0.3	1.7	3.2	3.6	3.4		2.4	2.4		1.6	2	2.2	1.7	1.5	2.7
21.54778	5.2	2.1	2.3	0.3	1.7	3.2	3.6	3.4		2.4	2.4		1.6	2	2.2	1.8	1.5	2.7
21.56	5.2	2.1	2.3	0.4	1.7	3.1	3.6	3.4		2.4	2.4		1.6	2	2.2	1.8	1.5	2.7
21.57222	5.2	2.1	2.3	0.3	1.7	3.2	3.6	3.4		2.4	2.4		1.6	2	2.2	1.8	1.5	2.7
21.58444	5.2	2.1	2.3	0.4	1.7	3.2	3.6	3.4		2.4	2.4		1.6	2	2.2	1.8	1.5	2.7
21.59667	5.2	2.1	2.3	0.4	1.7	3.2	3.6	3.4		2.4	2.4		1.6	2	2.2	1.8	1.5	2.7
21.60889	5.3	2.1	2.3	0.4	1.7	3.2	3.6	3.4		2.4	2.4		1.6	2	2.2	1.8	1.5	2.7
21.62111	5.3	2.1	2.3	0.4	1.7	3.2	3.6	3.4		2.4	2.4		1.6	2	2.2	1.8	1.5	2.7
21.63333	5.3	2.1	2.3	0.4	1.7	3.2	3.6	3.4		2.4	2.4		1.6	2	2.3	1.8	1.5	2.7
21.64556	5.3	2.1	2.3	0.3	1.7	3.2	3.6	3.4		2.4	2.4		1.6	2	2.3	1.8	1.5	2.7
21.65778	5.3	2.1	2.3	0.3	1.7	3.2	3.6	3.4		2.4	2.4		1.6	2	2.2	1.8	1.5	2.7
21.67	5.3	2.1	2.3	0.4	1.7	3.2	3.6	3.4		2.4	2.4		1.6	2	2.2	1.8	1.5	2.7
21.68222	5.3	2.1	2.3	0.4	1.7	3.2	3.6	3.4		2.4	2.3		1.6	2	2.2	1.8	1.5	2.7
21.69445	5.3	2.1	2.3	0.4	1.7	3.2	3.6	3.4		2.4	2.4		1.6	2	2.2	1.8	1.5	2.7
21.70667	5.3	2.1	2.3	0.4	1.7	3.2	3.6	3.4		2.4	2.3		1.6	2	2.3	1.8	1.5	2.7
21.71889	5.3	2.1	2.3	0.4	1.7	3.2	3.6	3.4		2.4	2.3		1.6	2	2.2	1.8	1.5	2.7
21.73111	5.3	2.1	2.3	0.4	1.7	3.2	3.6	3.4		2.4	2.3		1.6	2	2.2	1.8	1.5	2.7
21.74333	5.3	2.1	2.3	0.4	1.7	3.2	3.6	3.4		2.4	2.4		1.6	2	2.3	1.8	1.5	2.7
21.75556	5.3	2.1	2.3	0.4	1.7	3.2	3.6	3.4		2.4	2.3		1.6	2	2.3	1.8	1.5	2.7
21.76778	5.3	2.1	2.3	0.4	1.7	3.2	3.6	3.4		2.4	2.3		1.6	2	2.3	1.8	1.5	2.7
21.78	5.3	2.1	2.3	0.4	1.7	3.2	3.6	3.4		2.4	2.3		1.6	2	2.3	1.8	1.5	2.7
21.79222	5.3	2.1	2.3	0.4	1.7	3.2	3.6	3.4		2.4	2.3		1.6	2	2.3	1.8	1.5	2.7
21.80445	5.3	2.1	2.3	0.4	1.7	3.2	3.6	3.4		2.4	2.3		1.6	2	2.3	1.8	1.5	2.7
21.81667	5.3	2.1	2.3	0.4	1.7	3.2	3.6	3.4		2.4	2.3		1.6	2	2.3	1.8	1.5	2.7
21.82889	5.3	2.1	2.3	0.4	1.7	3.2	3.6	3.4		2.4	2.3		1.6	2	2.3	1.8	1.5	2.7
21.84111	5.3	2.1	2.3	0.4	1.7	3.2	3.6	3.4		2.4	2.3		1.6	2	2.3	1.8	1.5	2.7
21.85333	5.3	2.1	2.3	0.4	1.7	3.2	3.6	3.4		2.4	2.3		1.6	2	2.3	1.8	1.5	2.7
21.86556	5.3	2.1	2.3	0.4	1.7	3.2	3.6	3.4		2.4	2.3		1.6	2	2.3	1.8	1.5	2.7
21.87778	5.3	2.1	2.3	0.4	1.7	3.2	3.6	3.4		2.4	2.3		1.6	2	2.3	1.8	1.5	2.7
21.89	5.3	2.1	2.3	0.4	1.7	3.2	3.6	3.4		2.4	2.3		1.6	2	2.2	1.8	1.5	2.7
21.90222	5.3	2.1	2.3	0.4	1.7	3.2	3.6	3.4		2.4	2.3		1.6	2	2.3	1.8	1.5	2.7
21.91444	5.3	2.1	2.3	0.4	1.7	3.2	3.6	3.4		2.4	2.3		1.6	2	2.3	1.8	1.5	2.7
21.92667	5.3	2.1	2.3	0.4	1.7	3.2	3.6	3.4		2.4	2.3		1.6	2	2.3	1.8	1.5	2.7
21.93889	5.3	2.1	2.3	0.4	1.7	3.2	3.6	3.4		2.4	2.3		1.6	2	2.3	1.8	1.5	2.7
21.95111	5.3	2.1	2.3	0.4	1.7	3.2	3.6	3.4		2.4	2.3		1.6	2	2.3	1.8	1.5	2.7
21.96333	5.3	2.1	2.3	0.4	1.7	3.2	3.6	3.4		2.4	2.3		1.6	2	2.3	1.8	1.5	2.7
21.97556	5.3	2.1	2.3	0.4	1.7	3.2	3.6	3.4		2.4	2.3		1.6	2	2.3	1.8	1.5	2.7
21.98778	5.3	2.1	2.3	0.4	1.7	3.2	3.6	3.4		2.4	2.3		1.6	2	2.3	1.8	1.5	2.7
22	5.3	2.1	2.3	0.4	1.7	3.2	3.6	3.4		2.4	2.3		1.6	2	2.3	1.8	1.5	2.7
22.01222	5.3	2.1	2.3	0.4	1.7	3.3	3.6	3.4		2.4	2.3		1.6	2	2.3	1.8	1.5	2.7
22.02445	5.3	2.1	2.3	0.4	1.7	3.3	3.6	3.4		2.4	2.3		1.6	2	2.3	1.8	1.5	2.7
22.03667	5.3	2.1	2.3	0.4	1.7	3.3	3.6	3.4		2.4	2.3		1.6	2	2.3	1.8	1.5	2.7
22.04889	5.3	2.1	2.3	0.4	1.7	3.3	3.6	3.4		2.4	2.3		1.6	2	2.3	1.8	1.5	2.7
22.06111	5.3	2.1	2.3	0.4	1.7	3.3	3.6	3.4		2.4	2.3		1.6	2	2.3	1.8	1.5	2.7
22.07333	5.4	2.1	2.4	0.4	1.7	3.3	3.6	3.4		2.4	2.3		1.6	2	2.3	1.8	1.5	2.7
22.08556	5.4	2.1	2.4	0.4	1.7	3.3	3.6	3.4		2.4	2.3		1.6	2	2.3	1.8	1.5	2.7
22.09778	5.4	2.1	2.4	0.4	1.7	3.3	3.6	3.4		2.4	2.3		1.6	2	2.3	1.8	1.5	2.7
22.11	5.4	2.1	2.4	0.4	1.7	3.3	3.6	3.4		2.4	2.3		1.6	2	2.3	1.8	1.5	2.7
22.12222	5.4	2.1	2.4	0.4	1.7	3.3	3.6	3.4		2.4	2.3		1.6	2	2.3	1.8	1.5	2.7
22.13445	5.4	2.1	2.4	0.4	1.7	3.3	3.6	3.4		2.4	2.3		1.6	2	2.3	1.8	1.5	2.7
22.14667	5.4	2.1	2.4	0.4	1.7	3.3	3.6	3.4		2.4	2.3		1.6	2	2.3	1.8	1.5	2.7
22.15889	5.4	2.2	2.4	0.4	1.8	3.3	3.6	3.4		2.4	2.3		1.6	2	2.3	1.8	1.5	2.7
22.17111	5.4	2.1	2.4	0.4	1.7	3.3	3.6	3.4		2.4	2.3		1.6	2	2.3	1.8	1.5	2.7
22.18333	5.4	2.1	2.4	0.4	1.8	3.3	3.6	3.4		2.4	2.3		1.6	2	2.3	1.8	1.5	2.7
22.19556	5.4	2.2	2.4	0.4	1.8	3.3	3.6	3.4		2.4	2.3		1.6	2	2.3	1.8	1.5	2.7
22.20778	5.4	2.2	2.4	0.4	1.8	3.3	3.6	3.4		2.4	2.3		1.6	2	2.3	1.8	1.5	2.7
22.22	5.4	2.2	2.4	0.4	1.8	3.3	3.6	3.4		2.4	2.3		1.6	2	2.3	1.8	1.5	2.7
22.23222	5.4	2.2	2.4	0.4	1.8	3.3	3.6	3.4		2.4	2.3		1.6	2	2.3	1.8	1.5	2.7
22.24444	5.4	2.2	2.4	0.4	1.8	3.3	3.6	3.4		2.4	2.3		1.6	2	2.3	1.8	1.5	2.7
22.25667	5.4	2.2	2.4	0.4	1.8	3.3	3.6	3.4		2.4	2.3		1.6	2	2.3	1.8	1.5	2.7
22.26889	5.4	2.2	2.4	0.4	1.8	3.3	3.6	3.4		2.4	2.3		1.6	2	2.3	1.8	1.5	2.7
22.28111	5.4	2.2	2.4	0.4	1.8	3.3	3.6	3.4		2.4	2.3		1.6	2	2.3	1.8	1.5	2.7
22.29333	5.4	2.2	2.4	0.4	1.8	3.3	3.6	3.4		2.4	2.3		1.6	2	2.3	1.8	1.5	2.7
22.30556	5.4	2.2	2.4	0.4	1.8	3.3	3.6	3.4		2.4	2.3		1.6	2	2.3	1.8	1.5	2.7
22.31778	5.4	2.2	2.4	0.4	1.8	3.3	3.6	3.4		2.4	2.3		1.6	2	2.3	1.8	1.5	2.7
22.33	5.4	2.2	2.4	0.4	1.8	3.3	3.6	3.4		2.4	2.3		1.6	2	2.3	1.8	1.5	2.7
22.34222	5.4	2.2	2.4	0.4	1.8	3.3	3.6	3.4		2.4	2.3		1.6	2	2.3	1.8	1.5	2.7
22.35445	5.4	2.2	2.4	0.4	1.8	3.3	3.6	3.4		2.4	2.3		1.6	2	2.3	1.8	1.5	2.7
22.36667	5.4	2.2	2.4	0.4	1.8	3.3	3.6	3.4		2.4	2.3		1.6	2	2.3	1.8	1.5	2.7
22.37889	5.4	2.2	2.4	0.4	1.8	3.3	3.6	3.4		2.4	2.3		1.6	2	2.3	1.8	1.5	2.7
22.39111	5.4	2.2	2.4	0.4	1.8	3.3	3.6	3.4		2.4	2.3		1.6	2	2.3	1.8	1.5	2.7
22.40333	5.4	2.2	2.4	0.4	1.8	3.3	3.6	3.4		2.4	2.3		1.6	2	2.3	1.8	1.5	2.7
22.41556	5.4	2.2	2.4	0.4	1.8	3.3	3.6	3.4		2.4	2.3		1.6	2	2.3	1.8	1.5	2.7
22.42778	5.5	2.2	2.4	0.4	1.8	3.3	3.6	3.4		2.4	2.3		1.6	2	2.3	1.8	1.5	2.7
22.44	5.5	2.2	2.4	0.4	1.8	3.3	3.6	3.4		2.4	2.3		1.6	2	2.3	1.8	1.5	2.7
22.45222	5.5	2.2	2.4	0.4	1.8	3.3	3.6	3.4		2.4	2.3		1.6	2	2.3	1.8	1.5	2.7
22.46445	5.5	2.2	2.4	0.4	1.8	3.3	3.6	3.4		2.4	2.3		1.6	2	2.3	1.8	1.6	2.7
22.47667	5.5	2.2	2.5	0.4	1.8	3.3	3.6	3.4		2.4	2.3		1.6	2	2.3	1.8	1.5	2.7
22.48889	5.5	2.2	2.5	0.4	1.8	3.3	3.6	3.4		2.4	2.3		1.6	2	2.3	1.8	1.5	2.7
22.50111	5.5	2.2	2.5	0.4	1.8	3.3	3.6	3.4		2.4	2.3		1.6	2	2.3	1.8	1.5	2.7
22.51333	5.5	2.2	2.5	0.4	1.8	3.3	3.6	3.4		2.4	2.3		1.6	2	2.3	1.8	1.5	2.7
22.52556	5.5	2.2	2.5	0.4	1.8	3.3	3.6	3.4		2.4	2.3		1.6	2	2.3	1.8	1.6	2.7
22.53778	5.5	2.2	2.5	0.4	1.8	3.3	3.6	3.4		2.4	2.3		1.6	2	2.3	1.8	1.5	2.7
22.55	5.5	2.2	2.5	0.4	1.8	3.3	3.6	3.4		2.4	2.3		1.6	2	2.3	1.8	1.5	2.7
22.56222	5.5	2.2	2.5	0.4	1.8	3.3	3.6	3.4		2.4	2.3		1.6	2	2.3	1.8	1.6	2.7
22.57444	5.5	2.2	2.5	0.4	1.8	3.3	3.6	3.4		2.4	2.3		1.6	2	2.3	1.8	1.6	2.7
22.58667	5.5	2.2	2.5	0.4	1.8	3.3	3.6	3.4		2.4	2.3		1.6	2	2.3	1.8	1.6	2.7
22.59889	5.5	2.2	2.5	0.4	1.8	3.3	3.6	3.4		2.4	2.3		1.6	2	2.3	1.8	1.6	2.7
22.61111	5.5	2.2	2.5	0.4	1.8	3.3	3.6	3.4		2.4	2.3		1.6	2	2.3	1.8	1.5	2.7
22.62333	5.5	2.2	2.5	0.4	1.8	3.3	3.6	3.4		2.4	2.3		1.6	2	2.3	1.8	1.6	2.7
22.63556	5.5	2.2	2.5	0.4	1.8	3.3	3.6	3.4		2.4	2.3		1.6	2	2.3	1.8	1.6	2.7
22.64778	5.6	2.2	2.5	0.4	1.8	3.3	3.6	3.4		2.4	2.3		1.6	2	2.3	1.8	1.6	2.7
22.66	5.6	2.2	2.5	0.4	1.8	3.3	3.6	3.4		2.4	2.3		1.6	2	2.3	1.8	1.6	2.7
22.67222	5.6	2.2	2.5	0.4	1.8	3.3	3.6	3.4		2.4	2.3		1.6	2	2.3	1.8	1.6	2.7
22.68444	5.6	2.2	2.5	0.4	1.8	3.3	3.6	3.4		2.4	2.3		1.6	2	2.3	1.8	1.6	2.7
22.69667	5.6	2.2	2.5	0.4	1.8	3.3	3.6	3.4		2.4	2.3		1.6	2	2.3	1.8	1.6	2.7
22.70889	5.6	2.2	2.5	0.4	1.8	3.3	3.6	3.4		2.4	2.3		1.6	2	2.3	1.8	1.6	2.7
22.72111	5.6	2.2	2.5	0.4	1.8	3.3	3.6	3.4		2.4	2.3		1.6	2	2.3	1.8	1.6	2.7
22.73333	5.6	2.2	2.5	0.4	1.8	3.3	3.6	3.4		2.4	2.3		1.6	2	2.3	1.8	1.6	2.7
22.74556	5.6	2.2	2.5	0.4	1.8	3.3	3.6	3.4		2.4	2.3		1.6	2	2.3	1.8	1.6	2.7
22.75778	5.6	2.2	2.5	0.4	1.8	3.3	3.6	3.4		2.4	2.3		1.6	2	2.3	1.8	1.6	2.7
22.77	5.6	2.2	2.5	0.4	1.8	3.3	3.6	3.4		2.4	2.3		1.6	2	2.3	1.8	1.6	2.7
22.78222	5.6	2.2	2.5	0.4	1.8	3.3	3.6	3.4		2.4	2.3		1.6	2	2.3	1.8	1.6	2.7
22.79445	5.6	2.2	2.5	0.4	1.8	3.3	3.6	3.4		2.4	2.3		1.6	2	2.3	1.8	1.6	2.7
22.80667	5.6	2.2	2.5	0.4	1.8	3.3	3.6	3.5		2.4	2.3		1.6	2	2.3	1.8	1.6	2.7
22.81889	5.6	2.2	2.5	0.4	1.8	3.3	3.6	3.4		2.4	2.3		1.6	2	2.3	1.8	1.6	2.7
22.83111	5.6	2.2	2.5	0.4	1.8	3.3	3.6	3.5		2.4	2.3		1.6	2	2.3	1.8	1.6	2.7
22.84333	5.6	2.2	2.5	0.4	1.8	3.3	3.6	3.5		2.4	2.3		1.6	2	2.3	1.8	1.6	2.7
22.85556	5.7	2.2	2.5	0.4	1.8	3.3	3.6	3.5		2.4	2.3		1.6	2	2.3	1.8	1.6	2.7
22.86778	5.7	2.2	2.5	0.4	1.8	3.3	3.6	3.5		2.4	2.3		1.6	2	2.3	1.8	1.6	2.7
22.88	5.7	2.3	2.5	0.4	1.8	3.3	3.6	3.5		2.4	2.3		1.6	2	2.3	1.8	1.6	2.7
22.89222	5.7	2.3	2.5	0.4	1.8	3.3	3.6	3.5		2.4	2.3		1.6	2	2.3	1.8	1.6	2.7
22.90444	5.7	2.3	2.6	0.4	1.8	3.3	3.6	3.5		2.4	2.3		1.6	2	2.3	1.8	1.6	2.7
22.91667	5.7	2.3	2.6	0.4	1.8	3.3	3.6	3.5		2.4	2.3		1.6	2	2.3	1.8	1.6	2.7
22.92889	5.7	2.3	2.6	0.4	1.8	3.3	3.6	3.5		2.4	2.3		1.6	2	2.3	1.8	1.6	2.7
22.94111	5.7	2.3	2.6	0.4	1.8	3.3	3.6	3.5		2.4	2.3		1.6	2	2.3	1.8	1.6	2.7
22.95333	5.7	2.3	2.6	0.4	1.8	3.3	3.6	3.5		2.4	2.3		1.6	2	2.3	1.8	1.6	2.7
22.96556	5.7	2.3	2.6	0.4	1.8	3.3	3.6	3.5		2.4	2.3		1.6	2	2.3	1.8	1.6	2.7
22.97778	5.7	2.3	2.6	0.4	1.8	3.3	3.6	3.5		2.4	2.3		1.6	2	2.3	1.8	1.6	2.7
22.99	5.7	2.3	2.6	0.4	1.8	3.3	3.6	3.5		2.4	2.3		1.6	2	2.3	1.8	1.6	2.7
23.00222	5.7	2.3	2.6	0.4	1.8	3.3	3.6	3.5		2.4	2.3		1.6	2	2.3	1.8	1.6	2.7
23.01444	5.7	2.3	2.6	0.4	1.8	3.3	3.6	3.5		2.4	2.3		1.6	2	2.3	1.8	1.6	2.7
23.02667	5.8	2.3	2.6	0.4	1.8	3.3	3.6	3.5		2.3	2.3		1.6	2	2.3	1.8	1.6	2.7
23.03889	5.8	2.3	2.6	0.4	1.8	3.3	3.6	3.5		2.3	2.3		1.6	2	2.3	1.8	1.6	2.7
23.05111	5.8	2.3	2.6	0.4	1.8	3.3	3.6	3.5		2.3	2.3		1.6	2	2.3	1.8	1.6	2.7
23.06333	5.8	2.3	2.6	0.4	1.8	3.3	3.6	3.5		2.3	2.3		1.6	2	2.3	1.8	1.6	2.7
23.07556	5.8	2.3	2.6	0.4	1.8	3.3	3.6	3.5		2.3	2.3		1.6	2	2.3	1.8	1.6	2.7
23.08778	5.8	2.3	2.6	0.4	1.8	3.3	3.6	3.5		2.2	2.3		1.6	2	2.3	1.8	1.6	2.7
23.1	5.8	2.3	2.6	0.4	1.8	3.3	3.6	3.5		2.2	2.3		1.6	2	2.3	1.8	1.6	2.7
23.11222	5.8	2.3	2.6	0.4	1.8	3.3	3.6	3.5		2.2	2.3		1.6	2	2.3	1.8	1.6	2.7
23.12445	5.8	2.3	2.6	0.4	1.8	3.3	3.6	3.5		2.2	2.3		1.6	2	2.3	1.8	1.6	2.7
23.13667	5.8	2.3	2.6	0.4	1.8	3.3	3.6	3.5		2.2	2.3		1.6	2	2.3	1.8	1.6	2.7
23.14889	5.8	2.3	2.6	0.4	1.8	3.3	3.6	3.5		2.2	2.3		1.6	2	2.3	1.8	1.6	2.7
23.16111	5.8	2.3	2.6	0.4	1.8	3.3	3.6	3.5		2.2	2.3		1.6	2	2.3	1.8	1.6	2.7
23.17333	5.8	2.3	2.6	0.4	1.8	3.3	3.6	3.5		2.2	2.3		1.6	2	2.3	1.8	1.6	2.7
23.18556	5.8	2.3	2.6	0.4	1.8	3.3	3.6	3.5		2.1	2.3		1.6	2	2.3	1.8	1.6	2.7
23.19778	5.9	2.3	2.6	0.4	1.8	3.3	3.6	3.5		2.1	2.3		1.6	2	2.3	1.8	1.6	2.7
23.21	5.9	2.3	2.6	0.4	1.8	3.3	3.6	3.5		2.1	2.3		1.6	2	2.3	1.8	1.6	2.7
23.22222	5.9	2.3	2.6	0.4	1.8	3.3	3.6	3.5		2.1	2.3		1.6	2	2.3	1.8	1.6	2.7
23.23444	5.9	2.3	2.6	0.4	1.8	3.3	3.6	3.5		2.1	2.3		1.6	2	2.3	1.8	1.6	2.7
23.24667	5.9	2.3	2.6	0.4	1.8	3.3	3.6	3.5		2.1	2.3		1.6	2	2.3	1.8	1.6	2.7
23.25889	5.9	2.3	2.6	0.4	1.8	3.3	3.6	3.5		2.1	2.3		1.6	2	2.3	1.8	1.6	2.7
23.27111	5.9	2.3	2.6	0.4	1.8	3.3	3.6	3.5		2.1	2.3		1.6	2	2.3	1.8	1.6	2.7
23.28333	5.9	2.3	2.6	0.4	1.8	3.3	3.6	3.5		2.1	2.3		1.6	2	2.3	1.8	1.6	2.7
23.29556	5.9	2.3	2.6	0.4	1.8	3.3	3.7	3.5		2.1	2.3		1.6	2	2.3	1.8	1.6	2.7
23.30778	5.9	2.3	2.6	0.4	1.8	3.3	3.7	3.5		2.1	2.3		1.6	2	2.3	1.8	1.6	2.7
23.32	5.9	2.3	2.6	0.4	1.8	3.3	3.7	3.5		2	2.3		1.6	2	2.3	1.8	1.6	2.7
23.33222	5.9	2.3	2.6	0.4	1.8	3.3	3.7	3.5		2	2.3		1.6	2	2.3	1.8	1.6	2.7
23.34444	5.9	2.3	2.6	0.4	1.8	3.3	3.7	3.5		2	2.3		1.6	2	2.3	1.8	1.6	2.7
23.35667	5.9	2.3	2.6	0.4	1.8	3.3	3.7	3.5		2	2.3		1.6	2	2.3	1.8	1.6	2.7
23.36889	5.9	2.3	2.6	0.4	1.8	3.3	3.7	3.5		2	2.3		1.6	2	2.3	1.8	1.6	2.7
23.38111	5.9	2.3	2.6	0.4	1.8	3.3	3.7	3.5		2	2.3		1.7	2	2.3	1.8	1.6	2.7
23.39333	5.9	2.3	2.6	0.4	1.8	3.3	3.7	3.5		2	2.3		1.6	2	2.3	1.8	1.6	2.7
23.40556	6	2.3	2.6	0.4	1.8	3.3	3.7	3.5		2	2.3		1.6	2	2.3	1.8	1.6	2.7
23.41778	6	2.3	2.6	0.4	1.8	3.3	3.7	3.5		2	2.3		1.7	2	2.3	1.8	1.6	2.7
23.43	6	2.3	2.6	0.4	1.8	3.3	3.7	3.5		2	2.3		1.6	2	2.3	1.8	1.6	2.7
23.44222	6	2.4	2.6	0.4	1.8	3.3	3.7	3.5		2	2.3		1.7	2	2.3	1.8	1.6	2.7
23.45445	6	2.4	2.6	0.4	1.8	3.3	3.7	3.5		2	2.3		1.6	2	2.3	1.8	1.6	2.7
23.46667	6	2.4	2.6	0.4	1.8	3.3	3.7	3.5		2	2.3		1.6	2	2.3	1.8	1.6	2.7
23.47889	6	2.4	2.6	0.4	1.8	3.3	3.7	3.5		2	2.3		1.6	2	2.3	1.8	1.6	2.7
23.49111	6	2.4	2.6	0.4	1.8	3.3	3.7	3.5		2	2.3		1.6	2	2.3	1.8	1.6	2.7
23.50333	6	2.4	2.6	0.4	1.8	3.3	3.7	3.5		2	2.3		1.7	2	2.3	1.8	1.6	2.7
23.51556	6	2.4	2.6	0.4	1.8	3.3	3.7	3.5		2	2.3		1.6	2	2.3	1.8	1.6	2.7
23.52778	6	2.4	2.6	0.4	1.8	3.3	3.7	3.5		2	2.3		1.6	2	2.3	1.8	1.6	2.7
23.54	6	2.4	2.6	0.4	1.8	3.3	3.7	3.5		2	2.3		1.7	2	2.3	1.8	1.6	2.7
23.55222	6	2.4	2.6	0.4	1.8	3.3	3.7	3.5		2	2.3		1.7	2	2.3	1.8	1.6	2.7
23.56444	6	2.4	2.6	0.4	1.8	3.3	3.7	3.5		2	2.3		1.7	2	2.3	1.8	1.6	2.7
23.57667	6	2.4	2.6	0.4	1.8	3.3	3.7	3.5		2	2.3		1.7	2	2.3	1.8	1.6	2.8
23.58889	6	2.4	2.6	0.4	1.8	3.3	3.7	3.5		2	2.3		1.7	2	2.3	1.8	1.6	2.7
23.60111	6	2.4	2.6	0.4	1.8	3.3	3.7	3.5		2	2.3		1.7	2	2.3	1.8	1.6	2.8
23.61333	6.1	2.4	2.6	0.4	1.8	3.3	3.7	3.5		2	2.3		1.7	2	2.3	1.8	1.6	2.8
23.62556	6.1	2.4	2.6	0.4	1.8	3.3	3.7	3.5		2	2.3		1.7	2	2.3	1.8	1.6	2.7
23.63778	6.1	2.4	2.6	0.4	1.8	3.3	3.7	3.5		2	2.3		1.7	2	2.3	1.8	1.6	2.8
23.65	6.1	2.4	2.6	0.4	1.8	3.3	3.7	3.5		2	2.3		1.6	2	2.3	1.8	1.6	2.8
23.66222	6.1	2.4	2.6	0.4	1.8	3.3	3.7	3.5		2	2.3		1.7	2	2.3	1.8	1.6	2.8
23.67444	6.1	2.4	2.6	0.4	1.8	3.3	3.7	3.5		2	2.3		1.7	2	2.3	1.8	1.6	2.8
23.68667	6.1	2.4	2.6	0.4	1.8	3.3	3.7	3.5		2	2.3		1.7	2	2.3	1.8	1.6	2.8
23.69889	6.1	2.4	2.6	0.4	1.8	3.3	3.7	3.5		2	2.3		1.7	2	2.3	1.8	1.6	2.8
23.71111	6.1	2.4	2.6	0.4	1.8	3.4	3.7	3.5		2	2.3		1.7	2	2.3	1.8	1.6	2.8
23.72333	6.1	2.4	2.6	0.4	1.8	3.3	3.8	3.5		2	2.3		1.7	2	2.3	1.8	1.6	2.8
23.73556	6.1	2.4	2.6	0.4	1.9	3.4	3.8	3.5		2	2.3		1.7	2	2.3	1.8	1.6	2.8
23.74778	6.1	2.4	2.7	0.4	1.8	3.4	3.8	3.5		2	2.3		1.7	2	2.3	1.8	1.6	2.8
23.76	6.1	2.4	2.7	0.4	1.8	3.4	3.8	3.5		2	2.3		1.7	2	2.3	1.8	1.6	2.8
23.77222	6.1	2.4	2.7	0.4	1.8	3.4	3.8	3.5		1.9	2.3		1.7	2	2.3	1.8	1.6	2.8
23.78445	6.1	2.4	2.7	0.4	1.8	3.4	3.8	3.5		1.9	2.3		1.7	2	2.3	1.8	1.6	2.8
23.79667	6.1	2.4	2.7	0.4	1.8	3.4	3.8	3.5		1.9	2.3		1.7	2	2.3	1.8	1.6	2.8
23.80889	6.1	2.4	2.7	0.4	1.8	3.4	3.8	3.5		1.9	2.3		1.7	2	2.3	1.8	1.6	2.8
23.82111	6.2	2.4	2.7	0.4	1.8	3.4	3.8	3.5		1.9	2.3		1.7	2	2.3	1.8	1.6	2.8
23.83333	6.2	2.4	2.7	0.4	1.9	3.4	3.8	3.5		1.9	2.3		1.7	2	2.3	1.8	1.6	2.8
23.84556	6.2	2.4	2.7	0.4	1.9	3.4	3.8	3.5		1.9	2.3		1.7	2	2.3	1.8	1.6	2.8
23.85778	6.2	2.4	2.7	0.4	1.9	3.4	3.8	3.5		1.9	2.3		1.7	2	2.3	1.8	1.6	2.8
23.87	6.2	2.4	2.7	0.4	1.9	3.4	3.8	3.5		1.9	2.3		1.7	2	2.3	1.8	1.6	2.8
23.88222	6.2	2.4	2.7	0.4	1.9	3.4	3.8	3.5		1.9	2.3		1.7	2	2.3	1.8	1.6	2.8
23.89444	6.2	2.4	2.7	0.4	1.9	3.4	3.8	3.5		1.9	2.3		1.7	2	2.3	1.8	1.6	2.8
23.90667	6.2	2.4	2.7	0.4	1.9	3.4	3.8	3.5		1.9	2.3		1.7	2	2.3	1.8	1.6	2.8
23.91889	6.2	2.4	2.7	0.4	1.9	3.4	3.8	3.5		1.9	2.3		1.7	2	2.3	1.8	1.6	2.8
23.93111	6.2	2.4	2.7	0.4	1.9	3.4	3.8	3.5		1.9	2.3		1.7	2	2.3	1.8	1.6	2.8
23.94333	6.2	2.4	2.7	0.4	1.9	3.4	3.8	3.5		1.9	2.3		1.7	2	2.3	1.8	1.6	2.8
23.95556	6.2	2.4	2.7	0.4	1.9	3.4	3.8	3.5		1.9	2.3		1.7	2	2.3	1.8	1.6	2.8
23.96778	6.2	2.4	2.7	0.4	1.9	3.4	3.8	3.5		1.9	2.3		1.7	2	2.3	1.8	1.6	2.8
23.98	6.2	2.4	2.7	0.4	1.9	3.4	3.8	3.5		1.9	2.3		1.7	2	2.3	1.8	1.6	2.8
23.99222	6.2	2.4	2.7	0.4	1.9	3.4	3.8	3.5		1.9	2.3		1.7	2	2.3	1.8	1.6	2.8
24.00444	6.2	2.4	2.7	0.4	1.9	3.4	3.8	3.5		1.9	2.3		1.7	2	2.3	1.8	1.6	2.8
24.01667	6.2	2.4	2.7	0.4	1.9	3.4	3.8	3.5		1.9	2.3		1.7	2	2.3	1.8	1.6	2.8
24.02889	6.2	2.4	2.7	0.4	1.9	3.4	3.8	3.5		1.9	2.3		1.7	2	2.3	1.8	1.6	2.8
24.04111	6.2	2.4	2.7	0.4	1.9	3.4	3.8	3.5		1.9	2.3		1.7	2	2.3	1.8	1.6	2.8
24.05333	6.2	2.4	2.7	0.4	1.9	3.4	3.8	3.5		1.9	2.3		1.7	2	2.3	1.8	1.6	2.8
24.06556	6.2	2.4	2.7	0.4	1.9	3.4	3.8	3.5		1.9	2.3		1.7	2	2.3	1.8	1.6	2.8
24.07778	6.2	2.4	2.7	0.4	1.9	3.4	3.8	3.5		1.9	2.3		1.7	2	2.3	1.8	1.6	2.8
24.09	6.3	2.4	2.7	0.4	1.9	3.4	3.8	3.5		1.9	2.3		1.7	2	2.3	1.8	1.6	2.8
24.10222	6.3	2.4	2.7	0.4	1.9	3.4	3.8	3.5		1.9	2.3		1.7	2	2.3	1.8	1.6	2.8
24.11445	6.3	2.4	2.7	0.4	1.9	3.4	3.8	3.5		1.9	2.3		1.7	2	2.3	1.8	1.6	2.8
24.12667	6.3	2.4	2.8	0.4	1.9	3.4	3.8	3.5		1.9	2.3		1.7	2	2.3	1.8	1.6	2.8
24.13889	6.3	2.4	2.8	0.4	1.9	3.4	3.8	3.5		1.9	2.3		1.7	2	2.3	1.8	1.6	2.8
24.15111	6.3	2.4	2.8	0.4	1.9	3.4	3.9	3.5		1.9	2.3		1.7	2	2.3	1.8	1.6	2.8
24.16333	6.3	2.4	2.8	0.4	1.9	3.4	3.9	3.5		1.9	2.3		1.7	2	2.3	1.8	1.6	2.8
24.17556	6.3	2.4	2.8	0.4	1.9	3.4	3.9	3.5		1.9	2.3		1.7	2	2.3	1.8	1.6	2.8
24.18778	6.3	2.4	2.8	0.4	1.9	3.4	3.9	3.5		1.9	2.3		1.7	2	2.3	1.8	1.6	2.8
24.2	6.3	2.4	2.8	0.4	1.9	3.4	3.9	3.5		1.9	2.3		1.7	2	2.3	1.8	1.6	2.8
24.21222	6.3	2.4	2.8	0.4	1.9	3.4	3.9	3.5		1.9	2.3		1.7	2	2.3	1.8	1.6	2.8
24.22445	6.3	2.4	2.8	0.4	1.9	3.4	3.9	3.5		1.9	2.3		1.7	2	2.3	1.8	1.6	2.8
24.23667	6.3	2.4	2.8	0.4	1.9	3.4	3.9	3.5		1.9	2.3		1.7	2	2.3	1.8	1.6	2.8
24.24889	6.3	2.5	2.8	0.4	1.9	3.4	3.9	3.5		1.9	2.3		1.7	2	2.3	1.8	1.6	2.8
24.26111	6.3	2.5	2.8	0.4	1.9	3.4	3.9	3.5		1.9	2.3		1.7	2	2.3	1.8	1.6	2.8
24.27333	6.3	2.5	2.8	0.4	1.9	3.4	3.9	3.5		1.9	2.3		1.7	2	2.3	1.8	1.6	2.8
24.28556	6.4	2.5	2.8	0.4	1.9	3.4	3.9	3.5		1.9	2.3		1.7	2	2.3	1.8	1.6	2.8
24.29778	6.4	2.5	2.8	0.4	1.9	3.4	3.9	3.5		1.9	2.3		1.7	2	2.3	1.8	1.6	2.8
24.31	6.4	2.5	2.8	0.4	1.9	3.4	3.9	3.5		1.9	2.3		1.7	2	2.3	1.8	1.6	2.8
24.32222	6.4	2.5	2.8	0.4	1.9	3.4	3.9	3.5		1.9	2.3		1.7	2	2.3	1.8	1.6	2.8
24.33444	6.4	2.5	2.8	0.4	1.9	3.5	3.9	3.5		1.9	2.3		1.7	2	2.3	1.8	1.6	2.8
24.34667	6.4	2.5	2.8	0.5	1.9	3.4	3.9	3.5		1.9	2.3		1.7	2	2.3	1.8	1.6	2.8
24.35889	6.4	2.5	2.8	0.5	1.9	3.4	3.9	3.5		1.9	2.3		1.7	2	2.3	1.8	1.6	2.8
24.37111	6.4	2.5	2.8	0.4	1.9	3.5	3.9	3.5		1.9	2.3		1.7	2	2.3	1.8	1.6	2.8
24.38333	6.4	2.5	2.8	0.4	1.9	3.5	3.9	3.5		1.9	2.3		1.7	2	2.3	1.8	1.6	2.8
24.39556	6.4	2.5	2.8	0.5	1.9	3.5	3.9	3.5		1.9	2.3		1.7	2	2.3	1.8	1.6	2.8
24.40778	6.4	2.5	2.8	0.5	1.9	3.5	3.9	3.5		1.9	2.3		1.7	2	2.3	1.8	1.6	2.8
[truncated: 6,001 more rows]
