# Supplementary material for: Analysis and modeling of coolants and coolers for specimen transportation
Source: PLoS One. 2020 Apr 17;15(4):e0231093. doi: 10.1371/journal.pone.0231093 (PMC7164660; doi:10.1371/journal.pone.0231093)
Supplement: S1 Raw data — (ZIP) [file pone.0231093.s002.zip › Figure3A.csv]

Time (hrs)	RT Secondary	RT Secondary	RT Secondary	-20�C Secondary	-20�C Secondary	-20�C Secondary	No Secondary	No Secondary	No Secondary
0.000000	24.8	24.0	23.2	24.1	23.8	23.0	23.2	23.4	25.9
0.012222	24.8	24.0	23.3	23.9	22.8	22.3	21.1	22.0	25.2
0.024444	24.7	23.9	23.3	22.6	21.3	21.0	18.1	19.8	23.7
0.036667	24.7	23.8	23.2	20.9	19.9	19.4	15.1	17.1	21.9
0.048889	24.6	23.6	23.2	19.0	18.5	17.9	12.4	14.4	19.9
0.061111	24.5	23.4	23.0	17.2	17.4	16.4	10.0	11.9	17.9
0.073333	24.3	23.1	22.9	15.6	16.4	15.1	7.9	9.6	15.9
0.085556	24.2	22.8	22.7	14.2	15.5	13.8	6.0	7.4	14.1
0.097778	24.0	22.5	22.5	12.9	14.7	12.8	4.4	5.4	12.3
0.110000	23.8	22.1	22.2	11.7	14.0	11.8	2.9	3.7	10.7
0.122222	23.6	21.7	22.0	10.8	13.4	11.0	1.5	2.1	9.3
0.134444	23.4	21.3	21.7	9.9	12.9	10.3	0.4	0.7	7.9
0.146667	23.2	20.9	21.5	9.1	12.4	9.7	-0.6	-0.5	6.6
0.158889	23.0	20.6	21.2	8.5	12.0	9.2	-1.5	-1.7	5.5
0.171111	22.8	20.2	20.9	7.9	11.6	8.7	-2.3	-2.7	4.4
0.183333	22.6	19.8	20.6	7.4	11.2	8.3	-3.0	-3.6	3.5
0.195556	22.4	19.4	20.4	6.9	10.8	8.0	-3.6	-4.4	2.6
0.207778	22.1	19.0	20.1	6.5	10.5	7.7	-4.1	-5.0	1.8
0.220000	21.9	18.7	19.8	6.2	10.2	7.4	-4.5	-5.7	1.0
0.232222	21.7	18.3	19.5	5.9	10.0	7.2	-4.6	-6.2	0.3
0.244444	21.5	17.9	19.3	5.6	9.7	7.0	-4.8	-6.7	-0.3
0.256667	21.2	17.6	19.0	5.4	9.5	6.9	-4.9	-7.1	-0.9
0.268889	21.0	17.3	18.7	5.2	9.2	6.7	-5.0	-7.4	-1.4
0.281111	20.8	17.0	18.4	5.0	9.0	6.6	-5.0	-7.7	-1.9
0.293333	20.6	16.7	18.2	4.8	8.8	6.6	-5.0	-8.0	-2.3
0.305556	20.4	16.3	17.9	4.6	8.6	6.5	-5.0	-8.2	-2.7
0.317778	20.1	16.1	17.7	4.5	8.4	6.5	-5.0	-8.4	-3.1
0.330000	19.9	15.8	17.4	4.3	8.3	6.4	-5.0	-8.6	-3.4
0.342222	19.7	15.5	17.2	4.2	8.1	6.4	-5.0	-8.7	-3.7
0.354444	19.5	15.2	17.0	4.1	7.9	6.4	-5.0	-8.8	-3.9
0.366667	19.3	15.0	16.7	4.0	7.8	6.4	-5.0	-8.9	-4.2
0.378889	19.1	14.7	16.5	3.9	7.7	6.5	-5.0	-9.0	-4.3
0.391111	18.9	14.5	16.3	3.9	7.5	6.5	-5.0	-9.0	-4.5
0.403333	18.8	14.3	16.1	3.8	7.4	6.5	-5.0	-9.1	-4.6
0.415556	18.6	14.0	15.9	3.7	7.3	6.6	-5.0	-9.1	-4.8
0.427778	18.4	13.8	15.7	3.7	7.1	6.6	-4.9	-9.1	-4.9
0.440000	18.2	13.6	15.5	3.6	7.0	6.7	-4.9	-9.1	-5.0
0.452222	18.0	13.4	15.3	3.6	6.9	6.8	-4.8	-9.0	-5.0
0.464444	17.8	13.2	15.1	3.5	6.8	6.8	-4.8	-9.0	-5.1
0.476667	17.7	13.0	14.9	3.5	6.7	6.9	-4.8	-9.0	-5.1
0.488889	17.5	12.8	14.7	3.5	6.6	7.0	-4.7	-8.9	-5.2
0.501111	17.4	12.6	14.6	3.5	6.6	7.0	-4.6	-8.9	-5.2
0.513333	17.2	12.5	14.4	3.4	6.5	7.1	-4.6	-8.8	-5.2
0.525556	17.1	12.3	14.3	3.4	6.4	7.1	-4.5	-8.7	-5.2
0.537778	16.9	12.1	14.1	3.4	6.3	7.2	-4.5	-8.7	-5.2
0.550000	16.8	12.0	13.9	3.4	6.3	7.3	-4.4	-8.6	-5.2
0.562222	16.6	11.8	13.8	3.4	6.2	7.3	-4.4	-8.5	-5.2
0.574444	16.5	11.7	13.7	3.4	6.1	7.4	-4.3	-8.4	-5.1
0.586667	16.3	11.6	13.5	3.4	6.1	7.4	-4.2	-8.3	-5.1
0.598889	16.2	11.4	13.4	3.4	6.0	7.5	-4.2	-8.2	-5.0
0.611111	16.1	11.3	13.2	3.4	6.0	7.6	-4.1	-8.1	-5.0
0.623333	15.9	11.2	13.1	3.4	5.9	7.6	-4.0	-8.1	-5.0
0.635556	15.8	11.0	13.0	3.4	5.9	7.7	-3.9	-7.9	-4.9
0.647778	15.7	10.9	12.9	3.4	5.8	7.7	-3.9	-7.8	-4.9
0.660000	15.6	10.8	12.7	3.4	5.8	7.8	-3.8	-7.8	-4.8
0.672222	15.4	10.7	12.6	3.4	5.7	7.8	-3.7	-7.7	-4.7
0.684444	15.3	10.6	12.5	3.4	5.7	7.9	-3.6	-7.6	-4.6
0.696667	15.2	10.5	12.4	3.4	5.7	7.9	-3.5	-7.4	-4.6
0.708889	15.1	10.4	12.3	3.4	5.6	7.9	-3.5	-7.3	-4.5
0.721111	15.0	10.3	12.2	3.4	5.6	8.0	-3.4	-7.2	-4.4
0.733333	14.9	10.2	12.1	3.5	5.6	8.0	-3.3	-7.1	-4.4
0.745556	14.8	10.1	12.0	3.5	5.5	8.1	-3.2	-7.0	-4.3
0.757778	14.7	10.0	11.9	3.5	5.5	8.1	-3.1	-6.9	-4.2
0.770000	14.6	9.9	11.8	3.5	5.5	8.1	-3.1	-6.8	-4.1
0.782222	14.5	9.8	11.8	3.5	5.5	8.2	-3.0	-6.7	-4.0
0.794444	14.4	9.7	11.7	3.5	5.5	8.2	-2.9	-6.6	-4.0
0.806667	14.4	9.7	11.6	3.5	5.4	8.2	-2.8	-6.5	-3.9
0.818889	14.3	9.6	11.5	3.5	5.4	8.3	-2.8	-6.3	-3.8
0.831111	14.2	9.5	11.4	3.6	5.4	8.3	-2.7	-6.2	-3.7
0.843333	14.1	9.5	11.4	3.6	5.4	8.3	-2.6	-6.1	-3.6
0.855556	14.0	9.4	11.3	3.6	5.4	8.4	-2.5	-6.0	-3.5
0.867778	13.9	9.3	11.2	3.6	5.4	8.4	-2.5	-5.9	-3.4
0.880000	13.9	9.3	11.2	3.6	5.4	8.4	-2.4	-5.8	-3.3
0.892222	13.8	9.2	11.1	3.6	5.4	8.5	-2.3	-5.7	-3.3
0.904444	13.7	9.1	11.0	3.7	5.4	8.5	-2.2	-5.6	-3.2
0.916667	13.7	9.1	11.0	3.7	5.3	8.5	-2.2	-5.5	-3.1
0.928889	13.6	9.0	10.9	3.7	5.3	8.5	-2.1	-5.3	-3.0
0.941111	13.5	9.0	10.8	3.7	5.3	8.5	-2.0	-5.2	-2.9
0.953333	13.5	8.9	10.8	3.7	5.3	8.6	-1.9	-5.1	-2.8
0.965556	13.4	8.9	10.7	3.8	5.3	8.6	-1.8	-5.0	-2.7
0.977778	13.3	8.8	10.7	3.8	5.3	8.6	-1.8	-4.9	-2.7
0.990000	13.3	8.8	10.6	3.8	5.3	8.6	-1.7	-4.8	-2.6
1.002222	13.2	8.8	10.6	3.8	5.3	8.7	-1.6	-4.7	-2.5
1.014444	13.1	8.8	10.5	3.8	5.3	8.7	-1.5	-4.6	-2.4
1.026667	13.1	8.7	10.5	3.9	5.3	8.7	-1.5	-4.5	-2.3
1.038889	13.0	8.7	10.4	3.9	5.4	8.7	-1.4	-4.4	-2.2
1.051111	13.0	8.6	10.4	3.9	5.4	8.7	-1.3	-4.3	-2.2
1.063333	12.9	8.6	10.3	3.9	5.4	8.8	-1.3	-4.2	-2.1
1.075556	12.9	8.6	10.3	3.9	5.4	8.8	-1.2	-4.1	-2.0
1.087778	12.8	8.5	10.2	4.0	5.4	8.8	-1.1	-4.0	-1.9
1.100000	12.8	8.5	10.2	4.0	5.4	8.8	-1.1	-3.9	-1.9
1.112222	12.7	8.5	10.2	4.0	5.4	8.8	-1.0	-3.8	-1.8
1.124444	12.7	8.4	10.1	4.0	5.4	8.8	-0.9	-3.7	-1.7
1.136667	12.6	8.4	10.1	4.1	5.4	8.9	-0.9	-3.6	-1.6
1.148889	12.6	8.4	10.0	4.1	5.4	8.9	-0.8	-3.6	-1.6
1.161111	12.6	8.3	10.0	4.1	5.4	8.9	-0.7	-3.5	-1.5
1.173333	12.5	8.3	10.0	4.1	5.4	8.9	-0.7	-3.4	-1.4
1.185556	12.5	8.3	9.9	4.2	5.5	9.0	-0.6	-3.3	-1.4
1.197778	12.4	8.3	9.9	4.2	5.5	9.0	-0.6	-3.2	-1.3
1.210000	12.4	8.2	9.9	4.2	5.5	9.0	-0.5	-3.1	-1.2
1.222222	12.4	8.2	9.8	4.2	5.5	9.0	-0.4	-3.1	-1.2
1.234444	12.3	8.2	9.8	4.3	5.5	9.0	-0.4	-3.0	-1.1
1.246667	12.3	8.2	9.7	4.3	5.5	9.0	-0.3	-2.9	-1.0
1.258889	12.2	8.2	9.7	4.3	5.5	9.0	-0.3	-2.8	-1.0
1.271111	12.2	8.1	9.7	4.3	5.6	9.0	-0.2	-2.7	-0.9
1.283333	12.2	8.1	9.7	4.4	5.6	9.0	-0.2	-2.7	-0.9
1.295556	12.1	8.1	9.6	4.4	5.6	9.1	-0.1	-2.6	-0.8
1.307778	12.1	8.1	9.6	4.4	5.6	9.1	0.0	-2.5	-0.8
1.320000	12.1	8.1	9.6	4.4	5.6	9.1	0.0	-2.4	-0.7
1.332222	12.0	8.0	9.6	4.5	5.6	9.1	0.0	-2.4	-0.6
1.344444	12.0	8.0	9.5	4.5	5.6	9.1	0.0	-2.3	-0.6
1.356667	12.0	8.0	9.5	4.5	5.6	9.1	0.1	-2.2	-0.6
1.368889	12.0	8.0	9.5	4.6	5.6	9.1	0.1	-2.2	-0.5
1.381111	11.9	8.0	9.4	4.6	5.7	9.2	0.2	-2.1	-0.5
1.393333	11.9	8.0	9.4	4.6	5.7	9.2	0.2	-2.1	-0.4
1.405556	11.9	7.9	9.4	4.6	5.7	9.2	0.3	-2.0	-0.4
1.417778	11.9	7.9	9.4	4.7	5.7	9.2	0.3	-1.9	-0.3
1.430000	11.8	7.9	9.4	4.7	5.7	9.2	0.3	-1.9	-0.3
1.442222	11.8	7.9	9.3	4.7	5.7	9.2	0.4	-1.8	-0.2
1.454444	11.8	7.9	9.3	4.8	5.7	9.2	0.4	-1.8	-0.2
1.466667	11.8	7.9	9.3	4.8	5.7	9.3	0.5	-1.7	-0.2
1.478889	11.7	7.9	9.3	4.8	5.8	9.3	0.5	-1.7	-0.1
1.491111	11.7	7.9	9.3	4.8	5.8	9.3	0.5	-1.6	-0.1
1.503333	11.7	7.8	9.2	4.9	5.8	9.3	0.6	-1.6	0.0
1.515556	11.7	7.8	9.2	4.9	5.8	9.3	0.6	-1.5	0.0
1.527778	11.6	7.8	9.2	4.9	5.8	9.3	0.7	-1.4	0.0
1.540000	11.6	7.8	9.2	4.9	5.8	9.3	0.7	-1.4	0.0
1.552222	11.6	7.8	9.1	5.0	5.8	9.3	0.7	-1.3	0.0
1.564444	11.6	7.8	9.1	5.0	5.8	9.4	0.8	-1.3	0.0
1.576667	11.5	7.8	9.1	5.0	5.9	9.4	0.8	-1.3	0.1
1.588889	11.5	7.8	9.1	5.1	5.9	9.4	0.8	-1.2	0.1
1.601111	11.5	7.7	9.1	5.1	5.9	9.4	0.9	-1.2	0.1
1.613333	11.5	7.7	9.1	5.1	5.9	9.4	0.9	-1.1	0.2
1.625556	11.5	7.7	9.0	5.1	5.9	9.4	0.9	-1.1	0.2
1.637778	11.4	7.7	9.0	5.2	5.9	9.4	0.9	-1.0	0.2
1.650000	11.4	7.7	9.0	5.2	5.9	9.4	1.0	-1.0	0.2
1.662222	11.4	7.7	9.0	5.2	5.9	9.4	1.0	-0.9	0.2
1.674444	11.4	7.7	9.0	5.2	6.0	9.4	1.0	-0.9	0.3
1.686667	11.4	7.7	8.9	5.3	6.0	9.5	1.1	-0.9	0.3
1.698889	11.4	7.7	8.9	5.3	6.0	9.5	1.1	-0.8	0.3
1.711111	11.3	7.7	8.9	5.3	6.0	9.5	1.1	-0.8	0.3
1.723333	11.3	7.7	8.9	5.3	6.0	9.5	1.1	-0.7	0.4
1.735556	11.3	7.6	8.9	5.4	6.0	9.5	1.1	-0.7	0.4
1.747778	11.3	7.6	8.9	5.4	6.0	9.5	1.2	-0.6	0.4
1.760000	11.3	7.6	8.8	5.4	6.0	9.5	1.2	-0.6	0.4
1.772222	11.3	7.6	8.8	5.4	6.0	9.5	1.2	-0.6	0.5
1.784444	11.2	7.6	8.8	5.5	6.0	9.5	1.2	-0.5	0.5
1.796667	11.2	7.6	8.8	5.5	6.1	9.5	1.2	-0.5	0.5
1.808889	11.2	7.6	8.8	5.5	6.1	9.5	1.3	-0.5	0.5
1.821111	11.2	7.6	8.8	5.5	6.1	9.6	1.3	-0.4	0.5
1.833333	11.2	7.6	8.8	5.6	6.1	9.6	1.3	-0.4	0.5
1.845556	11.2	7.6	8.8	5.6	6.1	9.6	1.3	-0.4	0.6
1.857778	11.2	7.6	8.8	5.6	6.1	9.6	1.3	-0.4	0.6
1.870000	11.1	7.6	8.8	5.6	6.1	9.6	1.4	-0.3	0.6
1.882222	11.1	7.6	8.8	5.7	6.1	9.6	1.4	-0.3	0.6
1.894444	11.1	7.6	8.7	5.7	6.1	9.6	1.4	-0.3	0.6
1.906667	11.1	7.6	8.7	5.7	6.1	9.6	1.4	-0.3	0.6
1.918889	11.1	7.5	8.7	5.7	6.1	9.6	1.4	-0.2	0.7
1.931111	11.1	7.5	8.7	5.7	6.2	9.6	1.4	-0.2	0.7
1.943333	11.1	7.5	8.7	5.8	6.2	9.6	1.5	-0.2	0.7
1.955556	11.1	7.5	8.7	5.8	6.2	9.6	1.5	-0.2	0.7
1.967778	11.0	7.5	8.7	5.8	6.2	9.7	1.5	-0.2	0.7
1.980000	11.0	7.5	8.6	5.8	6.2	9.7	1.5	-0.1	0.7
1.992222	11.0	7.5	8.6	5.8	6.2	9.7	1.5	-0.1	0.8
2.004444	11.0	7.5	8.6	5.9	6.2	9.7	1.5	-0.1	0.8
2.016667	11.0	7.5	8.6	5.9	6.2	9.7	1.5	-0.1	0.8
2.028889	11.0	7.5	8.6	5.9	6.2	9.7	1.5	-0.1	0.8
2.041111	11.0	7.5	8.6	5.9	6.2	9.7	1.5	0.0	0.8
2.053333	11.0	7.5	8.6	5.9	6.2	9.7	1.6	0.0	0.8
2.065556	11.0	7.5	8.6	6.0	6.2	9.7	1.6	0.0	0.8
2.077778	11.0	7.5	8.6	6.0	6.2	9.7	1.6	0.0	0.8
2.090000	10.9	7.5	8.5	6.0	6.2	9.7	1.6	0.0	0.8
2.102222	10.9	7.5	8.5	6.0	6.2	9.8	1.6	0.0	0.9
2.114444	10.9	7.5	8.5	6.0	6.3	9.8	1.6	0.0	0.9
2.126667	10.9	7.5	8.5	6.0	6.3	9.8	1.6	0.0	0.9
2.138889	10.9	7.5	8.5	6.0	6.3	9.8	1.6	0.0	0.9
2.151111	10.9	7.5	8.5	6.1	6.3	9.8	1.6	0.0	0.9
2.163333	10.9	7.4	8.5	6.1	6.3	9.8	1.6	0.0	0.9
2.175556	10.9	7.4	8.5	6.1	6.3	9.8	1.6	0.0	0.9
2.187778	10.9	7.4	8.5	6.1	6.3	9.8	1.7	0.0	0.9
2.200000	10.8	7.4	8.5	6.1	6.3	9.8	1.7	0.0	0.9
2.212222	10.8	7.4	8.4	6.1	6.3	9.9	1.7	0.0	0.9
2.224444	10.8	7.4	8.4	6.2	6.3	9.9	1.7	0.1	0.9
2.236667	10.8	7.4	8.4	6.2	6.3	9.9	1.7	0.1	0.9
2.248889	10.8	7.4	8.4	6.2	6.3	9.9	1.7	0.1	0.9
2.261111	10.8	7.4	8.4	6.2	6.3	9.9	1.7	0.1	1.0
2.273333	10.8	7.4	8.4	6.2	6.3	9.9	1.7	0.1	1.0
2.285556	10.8	7.4	8.4	6.2	6.3	9.9	1.7	0.1	1.0
2.297778	10.8	7.4	8.4	6.2	6.3	9.9	1.7	0.1	1.0
2.310000	10.8	7.4	8.4	6.2	6.3	9.9	1.7	0.1	1.0
2.322222	10.8	7.4	8.4	6.3	6.3	10.0	1.7	0.1	1.0
2.334444	10.8	7.4	8.4	6.3	6.3	10.0	1.7	0.1	1.0
2.346667	10.7	7.4	8.4	6.3	6.3	10.0	1.7	0.2	1.0
2.358889	10.7	7.4	8.3	6.3	6.4	10.0	1.7	0.2	1.0
2.371111	10.7	7.4	8.3	6.3	6.4	10.0	1.7	0.2	1.0
2.383333	10.7	7.4	8.3	6.3	6.4	10.0	1.7	0.2	1.0
2.395556	10.7	7.4	8.3	6.3	6.4	10.0	1.7	0.2	1.0
2.407778	10.7	7.4	8.3	6.3	6.4	10.0	1.8	0.2	1.0
2.420000	10.7	7.4	8.3	6.3	6.4	10.0	1.8	0.2	1.0
2.432222	10.7	7.4	8.3	6.4	6.4	10.0	1.8	0.2	1.0
2.444444	10.7	7.4	8.3	6.4	6.4	10.1	1.8	0.2	1.0
2.456667	10.7	7.4	8.3	6.4	6.4	10.1	1.8	0.2	1.0
2.468889	10.7	7.4	8.3	6.4	6.4	10.1	1.8	0.2	1.0
2.481111	10.7	7.4	8.3	6.4	6.4	10.1	1.8	0.2	1.0
2.493333	10.7	7.4	8.3	6.4	6.4	10.1	1.8	0.2	1.0
2.505556	10.7	7.3	8.3	6.4	6.4	10.1	1.8	0.3	1.0
2.517778	10.7	7.3	8.3	6.4	6.4	10.1	1.8	0.3	1.1
2.530000	10.7	7.3	8.2	6.4	6.4	10.1	1.8	0.3	1.1
2.542222	10.6	7.3	8.2	6.4	6.4	10.1	1.8	0.3	1.1
2.554444	10.6	7.3	8.2	6.4	6.4	10.1	1.8	0.3	1.1
2.566667	10.6	7.3	8.2	6.4	6.4	10.1	1.8	0.3	1.1
2.578889	10.6	7.3	8.2	6.4	6.4	10.1	1.8	0.3	1.1
2.591111	10.6	7.3	8.2	6.5	6.4	10.2	1.8	0.3	1.1
2.603333	10.6	7.3	8.2	6.5	6.4	10.2	1.8	0.3	1.1
2.615556	10.6	7.3	8.2	6.5	6.4	10.2	1.8	0.3	1.1
2.627778	10.6	7.3	8.2	6.5	6.4	10.2	1.8	0.3	1.1
2.640000	10.6	7.3	8.2	6.5	6.4	10.2	1.8	0.3	1.1
2.652222	10.6	7.3	8.2	6.5	6.4	10.2	1.8	0.3	1.1
2.664444	10.6	7.3	8.2	6.5	6.4	10.2	1.8	0.3	1.1
2.676667	10.6	7.3	8.2	6.5	6.4	10.2	1.8	0.3	1.1
2.688889	10.6	7.3	8.2	6.5	6.4	10.2	1.8	0.3	1.1
2.701111	10.6	7.3	8.2	6.5	6.4	10.2	1.8	0.3	1.1
2.713333	10.6	7.3	8.2	6.5	6.4	10.2	1.8	0.3	1.1
2.725556	10.6	7.3	8.2	6.5	6.4	10.2	1.8	0.3	1.1
2.737778	10.6	7.3	8.2	6.6	6.4	10.2	1.9	0.4	1.1
2.750000	10.6	7.3	8.1	6.6	6.4	10.3	1.9	0.4	1.1
2.762222	10.5	7.3	8.1	6.6	6.4	10.3	1.9	0.4	1.1
2.774444	10.5	7.3	8.1	6.6	6.4	10.3	1.9	0.4	1.1
2.786667	10.5	7.3	8.1	6.6	6.4	10.3	1.9	0.4	1.1
2.798889	10.5	7.3	8.1	6.6	6.4	10.3	1.9	0.4	1.1
2.811111	10.5	7.3	8.1	6.6	6.4	10.3	1.9	0.4	1.1
2.823333	10.5	7.3	8.1	6.6	6.4	10.3	1.9	0.4	1.1
2.835556	10.5	7.3	8.1	6.6	6.4	10.3	1.9	0.4	1.1
2.847778	10.5	7.3	8.1	6.6	6.4	10.3	1.9	0.4	1.1
2.860000	10.5	7.3	8.1	6.6	6.4	10.3	1.9	0.4	1.1
2.872222	10.5	7.3	8.1	6.6	6.4	10.3	1.9	0.4	1.1
2.884444	10.5	7.3	8.1	6.6	6.4	10.3	1.9	0.4	1.1
2.896667	10.5	7.3	8.1	6.7	6.4	10.3	1.9	0.4	1.1
2.908889	10.5	7.3	8.1	6.7	6.4	10.3	1.9	0.4	1.1
2.921111	10.5	7.3	8.1	6.7	6.4	10.3	1.9	0.4	1.1
2.933333	10.5	7.3	8.1	6.7	6.5	10.3	1.9	0.4	1.1
2.945556	10.5	7.3	8.1	6.7	6.5	10.3	1.9	0.4	1.1
2.957778	10.5	7.3	8.1	6.7	6.5	10.4	1.9	0.4	1.2
2.970000	10.5	7.3	8.1	6.7	6.5	10.4	1.9	0.4	1.2
2.982222	10.5	7.3	8.0	6.7	6.5	10.4	1.9	0.4	1.1
2.994444	10.5	7.3	8.0	6.7	6.5	10.4	1.9	0.4	1.2
3.006667	10.5	7.3	8.0	6.7	6.5	10.4	1.9	0.4	1.2
3.018889	10.4	7.3	8.0	6.7	6.5	10.4	1.9	0.4	1.2
3.031111	10.4	7.3	8.0	6.7	6.5	10.4	1.9	0.4	1.2
3.043333	10.4	7.3	8.0	6.7	6.5	10.4	2.0	0.4	1.2
3.055556	10.4	7.3	8.0	6.7	6.5	10.4	2.0	0.4	1.2
3.067778	10.4	7.2	8.0	6.8	6.5	10.4	2.0	0.4	1.2
3.080000	10.4	7.2	8.0	6.8	6.5	10.4	2.0	0.4	1.2
3.092222	10.4	7.2	8.0	6.8	6.5	10.4	2.0	0.4	1.2
3.104444	10.4	7.2	8.0	6.8	6.5	10.4	2.0	0.4	1.2
3.116667	10.4	7.2	8.0	6.8	6.5	10.4	2.0	0.4	1.2
3.128889	10.4	7.2	8.0	6.8	6.5	10.4	2.0	0.4	1.2
3.141111	10.4	7.2	8.0	6.8	6.5	10.4	2.0	0.4	1.2
3.153333	10.4	7.2	8.0	6.8	6.5	10.4	2.0	0.4	1.2
3.165556	10.4	7.2	8.0	6.8	6.5	10.4	2.0	0.4	1.2
3.177778	10.4	7.2	8.0	6.8	6.5	10.4	2.0	0.4	1.2
3.190000	10.4	7.2	8.0	6.8	6.5	10.4	2.0	0.4	1.2
3.202222	10.4	7.2	8.0	6.8	6.5	10.4	2.0	0.4	1.2
3.214444	10.4	7.2	8.0	6.8	6.5	10.4	2.0	0.4	1.2
3.226667	10.4	7.2	8.0	6.9	6.5	10.4	2.0	0.4	1.2
3.238889	10.4	7.2	8.0	6.9	6.5	10.4	2.0	0.4	1.2
3.251111	10.4	7.2	8.0	6.9	6.5	10.5	2.0	0.4	1.2
3.263333	10.4	7.2	8.0	6.9	6.5	10.5	2.0	0.4	1.2
3.275556	10.4	7.2	8.0	6.9	6.5	10.5	2.0	0.4	1.2
3.287778	10.4	7.2	8.0	6.9	6.5	10.5	2.0	0.4	1.2
3.300000	10.4	7.2	7.9	6.9	6.5	10.5	2.0	0.4	1.2
3.312222	10.4	7.2	7.9	6.9	6.5	10.5	2.0	0.4	1.2
3.324444	10.4	7.2	7.9	6.9	6.5	10.5	2.0	0.4	1.2
3.336667	10.4	7.2	7.9	6.9	6.5	10.5	2.0	0.4	1.2
3.348889	10.4	7.2	7.9	6.9	6.5	10.5	2.0	0.4	1.2
3.361111	10.4	7.2	7.9	6.9	6.5	10.5	2.0	0.4	1.2
3.373333	10.4	7.2	7.9	6.9	6.5	10.5	2.0	0.4	1.2
3.385556	10.3	7.2	7.9	6.9	6.5	10.5	2.0	0.5	1.2
3.397778	10.3	7.2	7.9	7.0	6.5	10.5	2.0	0.5	1.2
3.410000	10.3	7.2	7.9	7.0	6.5	10.5	2.0	0.5	1.2
3.422222	10.3	7.2	7.9	7.0	6.5	10.5	2.0	0.5	1.2
3.434444	10.3	7.2	7.9	7.0	6.5	10.5	2.0	0.5	1.2
3.446667	10.3	7.2	7.9	7.0	6.5	10.5	2.0	0.5	1.2
3.458889	10.3	7.2	7.9	7.0	6.5	10.5	2.0	0.5	1.2
3.471111	10.3	7.2	7.9	7.0	6.5	10.5	2.0	0.5	1.2
3.483333	10.3	7.2	7.9	7.0	6.5	10.5	2.1	0.5	1.2
3.495556	10.3	7.2	7.9	7.0	6.5	10.5	2.1	0.5	1.2
3.507778	10.3	7.2	7.9	7.0	6.5	10.5	2.1	0.5	1.2
3.520000	10.3	7.2	7.9	7.0	6.5	10.5	2.1	0.5	1.2
3.532222	10.3	7.2	7.9	7.0	6.5	10.5	2.1	0.5	1.2
3.544444	10.3	7.2	7.9	7.0	6.5	10.5	2.1	0.5	1.2
3.556667	10.3	7.2	7.9	7.0	6.5	10.5	2.1	0.5	1.2
3.568889	10.3	7.2	7.9	7.1	6.5	10.5	2.1	0.5	1.2
3.581111	10.3	7.2	7.9	7.1	6.5	10.5	2.1	0.5	1.2
3.593333	10.3	7.2	7.9	7.1	6.5	10.5	2.1	0.5	1.2
3.605556	10.3	7.2	7.9	7.1	6.5	10.5	2.1	0.5	1.2
3.617778	10.3	7.2	7.9	7.1	6.5	10.5	2.1	0.5	1.2
3.630000	10.3	7.2	7.9	7.1	6.5	10.5	2.1	0.5	1.2
3.642222	10.3	7.2	7.9	7.1	6.5	10.5	2.1	0.5	1.2
3.654444	10.3	7.2	7.9	7.1	6.5	10.5	2.1	0.5	1.2
3.666667	10.3	7.2	7.9	7.1	6.5	10.6	2.1	0.5	1.1
3.678889	10.3	7.2	7.9	7.1	6.5	10.6	2.1	0.5	1.1
3.691111	10.3	7.2	7.9	7.1	6.5	10.6	2.1	0.5	1.1
3.703333	10.3	7.2	7.9	7.1	6.5	10.6	2.1	0.5	1.1
3.715556	10.3	7.2	7.9	7.1	6.5	10.6	2.1	0.5	1.1
3.727778	10.3	7.2	7.9	7.1	6.5	10.6	2.1	0.5	1.1
3.740000	10.3	7.2	7.9	7.1	6.5	10.5	2.1	0.5	1.1
3.752222	10.3	7.2	7.9	7.2	6.5	10.5	2.1	0.5	1.1
3.764444	10.3	7.2	7.9	7.2	6.5	10.5	2.1	0.5	1.1
3.776667	10.2	7.2	7.8	7.2	6.5	10.5	2.1	0.5	1.1
3.788889	10.2	7.2	7.8	7.2	6.5	10.5	2.1	0.5	1.1
3.801111	10.2	7.2	7.8	7.2	6.5	10.5	2.1	0.5	1.1
3.813333	10.2	7.2	7.8	7.2	6.5	10.5	2.1	0.5	1.1
3.825556	10.2	7.2	7.8	7.2	6.5	10.5	2.1	0.5	1.1
3.837778	10.2	7.2	7.8	7.2	6.5	10.5	2.1	0.5	1.1
3.850000	10.2	7.2	7.8	7.2	6.5	10.4	2.1	0.5	1.1
3.862222	10.2	7.2	7.8	7.2	6.5	10.4	2.1	0.5	1.1
3.874444	10.2	7.2	7.8	7.2	6.5	10.4	2.1	0.5	1.1
3.886667	10.2	7.2	7.8	7.2	6.5	10.4	2.2	0.5	1.1
3.898889	10.2	7.2	7.8	7.2	6.5	10.4	2.2	0.5	1.1
3.911111	10.2	7.2	7.8	7.2	6.5	10.4	2.2	0.5	1.1
3.923333	10.2	7.2	7.8	7.2	6.5	10.4	2.2	0.5	1.1
3.935556	10.2	7.2	7.8	7.2	6.5	10.4	2.2	0.5	1.1
3.947778	10.2	7.2	7.8	7.2	6.5	10.4	2.2	0.5	1.1
3.960000	10.2	7.2	7.8	7.2	6.5	10.3	2.2	0.5	1.1
3.972222	10.2	7.2	7.8	7.3	6.5	10.3	2.2	0.5	1.1
3.984444	10.2	7.2	7.8	7.3	6.5	10.3	2.2	0.5	1.1
3.996667	10.2	7.2	7.8	7.3	6.5	10.3	2.2	0.5	1.1
4.008889	10.2	7.2	7.8	7.3	6.5	10.3	2.2	0.5	1.1
4.021111	10.2	7.2	7.8	7.3	6.5	10.3	2.2	0.5	1.1
4.033333	10.2	7.2	7.8	7.3	6.5	10.3	2.2	0.5	1.1
4.045556	10.2	7.2	7.8	7.3	6.5	10.3	2.2	0.5	1.1
4.057778	10.2	7.2	7.8	7.3	6.5	10.3	2.2	0.5	1.1
4.070000	10.2	7.2	7.8	7.3	6.5	10.2	2.2	0.5	1.1
4.082222	10.2	7.2	7.8	7.3	6.5	10.2	2.2	0.5	1.1
4.094444	10.2	7.2	7.8	7.3	6.5	10.2	2.2	0.5	1.1
4.106667	10.2	7.2	7.8	7.3	6.5	10.2	2.2	0.5	1.1
4.118889	10.2	7.2	7.8	7.3	6.5	10.2	2.2	0.5	1.1
4.131111	10.2	7.2	7.8	7.3	6.5	10.2	2.2	0.5	1.1
4.143333	10.2	7.2	7.8	7.3	6.5	10.2	2.2	0.5	1.1
4.155556	10.2	7.2	7.8	7.3	6.5	10.2	2.2	0.5	1.1
4.167778	10.2	7.2	7.8	7.3	6.5	10.2	2.2	0.5	1.1
4.180000	10.2	7.2	7.8	7.3	6.5	10.2	2.2	0.5	1.1
4.192222	10.2	7.2	7.8	7.3	6.5	10.2	2.2	0.5	1.1
4.204444	10.2	7.2	7.8	7.3	6.5	10.2	2.2	0.5	1.1
4.216667	10.2	7.2	7.8	7.3	6.5	10.1	2.2	0.5	1.1
4.228889	10.2	7.2	7.8	7.3	6.5	10.1	2.2	0.5	1.1
4.241111	10.2	7.2	7.8	7.3	6.5	10.1	2.2	0.5	1.1
4.253333	10.2	7.2	7.8	7.3	6.5	10.1	2.2	0.5	1.1
4.265556	10.2	7.2	7.8	7.3	6.5	10.1	2.2	0.5	1.1
4.277778	10.2	7.2	7.8	7.3	6.5	10.1	2.2	0.5	1.1
4.290000	10.2	7.2	7.8	7.3	6.5	10.1	2.2	0.5	1.1
4.302222	10.2	7.2	7.8	7.4	6.5	10.1	2.2	0.5	1.1
4.314444	10.2	7.2	7.8	7.4	6.5	10.1	2.2	0.5	1.1
4.326667	10.2	7.2	7.8	7.4	6.5	10.1	2.2	0.5	1.1
4.338889	10.2	7.2	7.8	7.4	6.5	10.1	2.2	0.5	1.1
4.351111	10.2	7.2	7.8	7.4	6.5	10.1	2.2	0.5	1.1
4.363333	10.2	7.2	7.8	7.4	6.5	10.1	2.2	0.5	1.1
4.375556	10.2	7.2	7.8	7.4	6.5	10.1	2.2	0.5	1.1
4.387778	10.2	7.2	7.8	7.4	6.5	10.1	2.2	0.5	1.1
4.400000	10.2	7.2	7.8	7.4	6.5	10.1	2.2	0.5	1.1
4.412222	10.2	7.2	7.8	7.4	6.5	10.1	2.2	0.5	1.1
4.424444	10.1	7.2	7.8	7.4	6.5	10.1	2.2	0.5	1.1
4.436667	10.1	7.2	7.8	7.4	6.5	10.1	2.2	0.5	1.1
4.448889	10.2	7.2	7.8	7.4	6.5	10.1	2.2	0.5	1.1
4.461111	10.1	7.2	7.8	7.4	6.5	10.0	2.2	0.5	1.1
4.473333	10.1	7.2	7.8	7.4	6.5	10.0	2.2	0.5	1.1
4.485556	10.1	7.2	7.8	7.4	6.5	10.0	2.2	0.5	1.1
4.497778	10.1	7.2	7.8	7.4	6.5	10.0	2.2	0.5	1.1
4.510000	10.1	7.2	7.8	7.4	6.5	10.0	2.2	0.5	1.1
4.522222	10.1	7.2	7.8	7.4	6.5	10.0	2.2	0.5	1.1
4.534444	10.1	7.2	7.8	7.4	6.5	10.0	2.2	0.5	1.1
4.546667	10.1	7.2	7.8	7.4	6.5	10.0	2.2	0.5	1.1
4.558889	10.1	7.2	7.8	7.4	6.5	10.0	2.2	0.5	1.1
4.571111	10.1	7.2	7.8	7.4	6.5	10.0	2.2	0.5	1.1
4.583333	10.1	7.2	7.8	7.4	6.5	10.0	2.2	0.5	1.1
4.595556	10.1	7.2	7.8	7.4	6.5	10.0	2.2	0.5	1.1
4.607778	10.1	7.2	7.7	7.4	6.5	10.0	2.2	0.5	1.1
4.620000	10.1	7.2	7.8	7.4	6.5	10.0	2.2	0.5	1.1
4.632222	10.1	7.2	7.8	7.4	6.5	10.0	2.2	0.5	1.1
4.644444	10.1	7.2	7.7	7.4	6.5	10.0	2.2	0.5	1.1
4.656667	10.1	7.2	7.7	7.4	6.5	10.0	2.2	0.5	1.1
4.668889	10.1	7.2	7.8	7.4	6.5	10.0	2.2	0.5	1.1
4.681111	10.1	7.2	7.7	7.4	6.5	10.0	2.2	0.5	1.1
4.693333	10.1	7.2	7.7	7.4	6.5	10.0	2.2	0.5	1.1
4.705556	10.1	7.2	7.7	7.4	6.5	10.0	2.2	0.5	1.1
4.717778	10.1	7.2	7.7	7.4	6.5	10.0	2.2	0.5	1.1
4.730000	10.1	7.2	7.7	7.4	6.5	10.0	2.2	0.5	1.1
4.742222	10.1	7.2	7.7	7.4	6.5	10.0	2.2	0.5	1.1
4.754444	10.1	7.2	7.7	7.4	6.5	10.0	2.3	0.5	1.2
4.766667	10.1	7.2	7.7	7.4	6.5	10.0	2.2	0.5	1.1
4.778889	10.1	7.2	7.7	7.4	6.5	10.0	2.2	0.5	1.1
4.791111	10.1	7.2	7.7	7.4	6.5	10.0	2.2	0.5	1.1
4.803333	10.1	7.2	7.7	7.4	6.5	10.0	2.2	0.5	1.2
4.815556	10.1	7.2	7.7	7.4	6.5	10.0	2.2	0.5	1.2
4.827778	10.1	7.2	7.7	7.4	6.5	10.0	2.2	0.5	1.2
4.840000	10.1	7.2	7.7	7.4	6.5	10.0	2.2	0.5	1.2
4.852222	10.1	7.2	7.7	7.4	6.5	10.0	2.2	0.5	1.1
4.864444	10.1	7.2	7.7	7.4	6.5	10.0	2.2	0.5	1.2
4.876667	10.1	7.2	7.7	7.4	6.5	10.0	2.2	0.5	1.2
4.888889	10.1	7.2	7.7	7.4	6.5	10.0	2.2	0.5	1.2
4.901111	10.1	7.2	7.7	7.4	6.5	10.0	2.3	0.5	1.2
4.913333	10.1	7.2	7.7	7.4	6.5	10.0	2.2	0.5	1.2
4.925556	10.1	7.2	7.7	7.4	6.5	10.0	2.2	0.5	1.2
4.937778	10.1	7.2	7.7	7.4	6.5	10.0	2.2	0.5	1.2
4.950000	10.1	7.2	7.7	7.4	6.5	10.0	2.3	0.5	1.2
4.962222	10.1	7.2	7.7	7.4	6.5	10.0	2.3	0.5	1.2
4.974444	10.1	7.2	7.7	7.4	6.5	10.0	2.3	0.5	1.2
4.986667	10.1	7.2	7.7	7.4	6.5	10.0	2.3	0.5	1.2
4.998889	10.1	7.3	7.7	7.4	6.5	10.0	2.3	0.5	1.2
5.011111	10.1	7.3	7.7	7.4	6.5	10.0	2.3	0.5	1.2
5.023333	10.1	7.3	7.7	7.4	6.5	10.0	2.3	0.5	1.2
5.035556	10.1	7.3	7.7	7.4	6.5	10.0	2.3	0.5	1.2
5.047778	10.1	7.3	7.7	7.4	6.5	10.0	2.3	0.5	1.2
5.060000	10.1	7.3	7.7	7.4	6.5	10.0	2.3	0.5	1.2
5.072222	10.1	7.3	7.7	7.4	6.5	10.0	2.3	0.5	1.2
5.084444	10.1	7.3	7.7	7.4	6.5	10.0	2.3	0.5	1.2
5.096667	10.1	7.3	7.7	7.4	6.5	10.0	2.3	0.5	1.2
5.108889	10.1	7.3	7.7	7.4	6.5	10.0	2.3	0.5	1.2
5.121111	10.1	7.3	7.7	7.4	6.5	10.0	2.3	0.5	1.2
5.133333	10.1	7.3	7.7	7.4	6.5	10.0	2.3	0.5	1.2
5.145556	10.1	7.3	7.7	7.4	6.5	10.0	2.3	0.5	1.2
5.157778	10.1	7.3	7.7	7.4	6.5	10.0	2.3	0.5	1.2
5.170000	10.1	7.3	7.7	7.4	6.5	10.0	2.3	0.5	1.2
5.182222	10.1	7.3	7.7	7.4	6.5	10.0	2.3	0.5	1.2
5.194444	10.1	7.3	7.7	7.4	6.5	10.0	2.3	0.5	1.2
5.206667	10.1	7.3	7.7	7.4	6.5	10.0	2.3	0.5	1.2
5.218889	10.1	7.3	7.7	7.4	6.5	10.0	2.3	0.5	1.2
5.231111	10.1	7.3	7.7	7.4	6.5	10.0	2.3	0.5	1.2
5.243333	10.1	7.3	7.7	7.4	6.5	10.0	2.3	0.5	1.2
5.255556	10.1	7.3	7.7	7.4	6.5	10.0	2.3	0.5	1.2
5.267778	10.1	7.3	7.7	7.4	6.5	10.0	2.3	0.5	1.2
5.280000	10.1	7.3	7.7	7.4	6.5	10.0	2.3	0.5	1.2
5.292222	10.1	7.3	7.7	7.4	6.5	10.0	2.3	0.5	1.2
5.304444	10.1	7.3	7.7	7.4	6.5	10.0	2.3	0.5	1.2
5.316667	10.1	7.3	7.7	7.4	6.5	10.0	2.3	0.5	1.2
5.328889	10.1	7.3	7.7	7.4	6.5	10.0	2.3	0.5	1.2
5.341111	10.1	7.3	7.7	7.4	6.5	10.0	2.3	0.5	1.2
5.353333	10.1	7.3	7.7	7.4	6.5	10.0	2.3	0.5	1.2
5.365556	10.1	7.3	7.7	7.4	6.5	10.0	2.3	0.5	1.2
5.377778	10.1	7.3	7.7	7.4	6.5	10.0	2.3	0.5	1.2
5.390000	10.1	7.3	7.7	7.4	6.5	10.0	2.3	0.5	1.2
5.402222	10.1	7.3	7.7	7.4	6.5	10.0	2.3	0.5	1.2
5.414444	10.1	7.3	7.7	7.4	6.5	10.0	2.3	0.5	1.2
5.426667	10.1	7.3	7.7	7.4	6.5	10.0	2.3	0.5	1.2
5.438889	10.1	7.4	7.7	7.4	6.5	10.0	2.3	0.5	1.2
5.451111	10.1	7.4	7.7	7.4	6.4	10.0	2.3	0.5	1.2
5.463333	10.1	7.4	7.7	7.4	6.5	10.0	2.3	0.5	1.2
5.475556	10.1	7.4	7.7	7.4	6.5	10.0	2.3	0.5	1.2
5.487778	10.1	7.4	7.7	7.4	6.4	10.0	2.3	0.5	1.2
5.500000	10.1	7.4	7.7	7.4	6.5	10.0	2.3	0.5	1.2
5.512222	10.1	7.4	7.7	7.4	6.5	10.0	2.3	0.5	1.2
5.524444	10.1	7.4	7.7	7.4	6.5	10.0	2.3	0.5	1.2
5.536667	10.1	7.4	7.7	7.4	6.5	10.0	2.3	0.5	1.2
5.548889	10.1	7.4	7.7	7.4	6.4	10.0	2.3	0.5	1.2
5.561111	10.1	7.4	7.7	7.4	6.4	10.0	2.3	0.5	1.2
5.573333	10.1	7.4	7.7	7.4	6.4	10.0	2.3	0.5	1.2
5.585556	10.1	7.4	7.7	7.4	6.5	10.0	2.3	0.5	1.2
5.597778	10.1	7.4	7.7	7.4	6.4	10.0	2.3	0.5	1.2
5.610000	10.1	7.4	7.7	7.4	6.4	10.0	2.3	0.5	1.2
5.622222	10.1	7.4	7.7	7.4	6.4	10.0	2.3	0.5	1.2
5.634444	10.1	7.4	7.7	7.4	6.4	10.0	2.3	0.5	1.2
5.646667	10.1	7.4	7.7	7.4	6.4	10.0	2.3	0.5	1.2
5.658889	10.1	7.4	7.7	7.4	6.4	10.0	2.3	0.5	1.2
5.671111	10.1	7.4	7.7	7.4	6.4	10.0	2.3	0.5	1.2
5.683333	10.1	7.4	7.7	7.4	6.4	10.0	2.3	0.5	1.2
5.695556	10.1	7.4	7.7	7.4	6.4	10.0	2.3	0.5	1.2
5.707778	10.1	7.4	7.7	7.4	6.5	10.0	2.3	0.5	1.2
5.720000	10.1	7.4	7.7	7.4	6.4	10.0	2.3	0.5	1.2
5.732222	10.1	7.4	7.7	7.4	6.4	10.0	2.3	0.5	1.2
5.744444	10.1	7.4	7.7	7.4	6.4	10.0	2.3	0.5	1.2
5.756667	10.1	7.4	7.7	7.4	6.4	10.0	2.3	0.5	1.2
5.768889	10.1	7.4	7.7	7.5	6.4	10.0	2.3	0.5	1.2
5.781111	10.1	7.4	7.7	7.5	6.4	10.0	2.3	0.5	1.2
5.793333	10.1	7.4	7.7	7.4	6.4	10.0	2.3	0.5	1.2
5.805556	10.1	7.4	7.7	7.5	6.4	10.0	2.3	0.5	1.2
5.817778	10.1	7.4	7.7	7.5	6.4	10.0	2.3	0.5	1.2
5.830000	10.1	7.4	7.7	7.5	6.4	9.9	2.3	0.5	1.2
5.842222	10.1	7.4	7.7	7.5	6.4	9.9	2.3	0.5	1.2
5.854444	10.1	7.4	7.7	7.5	6.4	9.9	2.3	0.5	1.2
5.866667	10.1	7.4	7.7	7.5	6.4	9.9	2.3	0.5	1.2
5.878889	10.1	7.4	7.7	7.5	6.4	9.9	2.3	0.5	1.2
5.891111	10.1	7.5	7.7	7.5	6.4	9.9	2.3	0.5	1.2
5.903333	10.1	7.5	7.7	7.5	6.4	9.9	2.3	0.5	1.2
5.915556	10.1	7.5	7.7	7.5	6.4	9.9	2.3	0.5	1.2
5.927778	10.1	7.5	7.7	7.5	6.4	9.9	2.3	0.5	1.2
5.940000	10.1	7.5	7.7	7.5	6.4	9.9	2.3	0.5	1.2
5.952222	10.1	7.5	7.7	7.5	6.4	9.9	2.3	0.5	1.2
5.964444	10.1	7.5	7.7	7.5	6.4	9.9	2.3	0.5	1.2
5.976667	10.1	7.5	7.7	7.5	6.4	9.9	2.3	0.5	1.2
5.988889	10.1	7.5	7.7	7.5	6.4	9.9	2.3	0.5	1.2
6.001111	10.1	7.5	7.7	7.5	6.4	9.9	2.3	0.5	1.2
6.013333	10.1	7.5	7.7	7.5	6.4	9.9	2.3	0.5	1.2
6.025556	10.1	7.5	7.7	7.5	6.4	9.9	2.3	0.5	1.2
6.037778	10.1	7.5	7.7	7.5	6.4	9.9	2.3	0.5	1.2
6.050000	10.1	7.5	7.7	7.5	6.4	9.9	2.3	0.5	1.2
6.062222	10.1	7.5	7.7	7.5	6.4	9.9	2.3	0.5	1.2
6.074444	10.1	7.5	7.7	7.5	6.4	9.9	2.3	0.5	1.2
6.086667	10.1	7.5	7.7	7.5	6.4	9.9	2.3	0.5	1.3
6.098889	10.1	7.5	7.7	7.5	6.4	9.9	2.3	0.5	1.2
6.111111	10.1	7.5	7.7	7.5	6.4	9.9	2.3	0.5	1.3
6.123333	10.1	7.5	7.7	7.5	6.4	9.9	2.3	0.5	1.3
6.135556	10.1	7.5	7.7	7.5	6.4	9.9	2.3	0.5	1.3
6.147778	10.1	7.5	7.7	7.5	6.4	9.9	2.3	0.5	1.3
6.160000	10.1	7.5	7.7	7.5	6.4	9.9	2.3	0.5	1.3
6.172222	10.1	7.5	7.7	7.5	6.4	9.9	2.3	0.5	1.3
6.184444	10.1	7.5	7.7	7.5	6.4	9.9	2.3	0.5	1.3
6.196667	10.1	7.5	7.7	7.5	6.4	9.9	2.3	0.5	1.3
6.208889	10.1	7.5	7.7	7.5	6.4	9.9	2.3	0.5	1.3
6.221111	10.1	7.5	7.7	7.5	6.4	9.9	2.3	0.5	1.3
6.233333	10.1	7.5	7.7	7.5	6.4	9.9	2.3	0.5	1.3
6.245556	10.1	7.5	7.7	7.5	6.4	9.9	2.3	0.5	1.3
6.257778	10.1	7.5	7.7	7.5	6.4	9.9	2.3	0.5	1.3
6.270000	10.1	7.5	7.7	7.5	6.4	9.9	2.3	0.5	1.3
6.282222	10.1	7.5	7.7	7.5	6.4	9.9	2.3	0.5	1.3
6.294444	10.1	7.5	7.7	7.5	6.4	9.9	2.3	0.5	1.3
6.306667	10.1	7.5	7.7	7.5	6.4	9.9	2.3	0.5	1.3
6.318889	10.1	7.5	7.7	7.5	6.4	9.9	2.3	0.5	1.3
6.331111	10.1	7.5	7.7	7.5	6.4	9.9	2.3	0.5	1.3
6.343333	10.1	7.5	7.7	7.5	6.4	9.9	2.3	0.5	1.3
6.355556	10.1	7.5	7.7	7.5	6.4	9.9	2.3	0.5	1.3
6.367778	10.1	7.5	7.7	7.5	6.4	9.9	2.3	0.5	1.3
6.380000	10.1	7.5	7.7	7.5	6.4	9.9	2.3	0.5	1.3
6.392222	10.1	7.5	7.7	7.5	6.4	9.9	2.3	0.5	1.3
6.404444	10.1	7.5	7.7	7.5	6.4	9.9	2.3	0.5	1.3
6.416667	10.1	7.5	7.7	7.5	6.4	9.9	2.3	0.5	1.3
6.428889	10.1	7.5	7.7	7.5	6.4	9.9	2.3	0.5	1.3
6.441111	10.1	7.5	7.7	7.5	6.4	9.9	2.3	0.5	1.3
6.453333	10.1	7.5	7.7	7.5	6.4	9.9	2.3	0.5	1.3
6.465556	10.1	7.5	7.7	7.5	6.4	9.9	2.3	0.5	1.3
6.477778	10.1	7.5	7.7	7.5	6.4	9.9	2.3	0.5	1.3
6.490000	10.1	7.5	7.7	7.5	6.4	9.9	2.3	0.5	1.3
6.502222	10.1	7.5	7.7	7.5	6.4	9.9	2.3	0.5	1.3
6.514444	10.1	7.5	7.7	7.5	6.4	9.9	2.3	0.5	1.3
6.526667	10.1	7.5	7.7	7.5	6.4	9.9	2.3	0.5	1.3
6.538889	10.1	7.5	7.7	7.5	6.4	9.9	2.3	0.5	1.3
6.551111	10.1	7.5	7.7	7.5	6.4	9.9	2.3	0.5	1.3
6.563333	10.1	7.5	7.7	7.5	6.4	9.9	2.3	0.5	1.3
6.575556	10.1	7.5	7.7	7.5	6.4	9.9	2.3	0.5	1.3
6.587778	10.1	7.5	7.7	7.5	6.4	9.9	2.3	0.5	1.3
6.600000	10.1	7.5	7.7	7.5	6.4	9.9	2.3	0.5	1.3
6.612222	10.1	7.5	7.7	7.5	6.4	9.9	2.3	0.5	1.3
6.624444	10.1	7.5	7.7	7.5	6.4	9.9	2.3	0.5	1.3
6.636667	10.1	7.5	7.7	7.5	6.4	9.9	2.3	0.5	1.3
6.648889	10.1	7.5	7.7	7.5	6.4	9.9	2.3	0.5	1.3
6.661111	10.1	7.5	7.7	7.5	6.4	9.9	2.3	0.5	1.3
6.673333	10.1	7.5	7.7	7.5	6.4	9.9	2.3	0.5	1.3
6.685556	10.1	7.5	7.7	7.5	6.4	9.9	2.3	0.5	1.3
6.697778	10.1	7.6	7.7	7.5	6.4	9.9	2.3	0.5	1.3
6.710000	10.1	7.5	7.7	7.5	6.4	9.9	2.3	0.5	1.3
6.722222	10.1	7.6	7.7	7.5	6.4	9.9	2.3	0.5	1.3
6.734444	10.1	7.6	7.8	7.5	6.4	9.9	2.3	0.5	1.3
6.746667	10.1	7.6	7.8	7.5	6.4	9.9	2.3	0.5	1.3
6.758889	10.1	7.6	7.8	7.6	6.4	9.9	2.3	0.5	1.3
6.771111	10.1	7.6	7.8	7.5	6.4	9.9	2.3	0.5	1.3
6.783333	10.1	7.6	7.8	7.6	6.4	9.9	2.3	0.5	1.3
6.795556	10.1	7.6	7.8	7.6	6.4	9.9	2.3	0.5	1.3
6.807778	10.1	7.6	7.8	7.6	6.4	9.9	2.3	0.5	1.3
6.820000	10.1	7.6	7.8	7.6	6.4	9.9	2.3	0.5	1.3
6.832222	10.1	7.6	7.8	7.6	6.4	9.9	2.3	0.5	1.3
6.844444	10.1	7.6	7.8	7.6	6.4	9.9	2.3	0.5	1.3
6.856667	10.1	7.6	7.8	7.6	6.4	9.9	2.3	0.5	1.3
6.868889	10.1	7.6	7.8	7.6	6.4	9.9	2.3	0.5	1.3
6.881111	10.1	7.6	7.8	7.6	6.4	9.9	2.3	0.5	1.3
6.893333	10.1	7.6	7.8	7.6	6.4	9.9	2.3	0.5	1.3
6.905556	10.1	7.6	7.8	7.6	6.4	9.9	2.3	0.5	1.3
6.917778	10.1	7.6	7.8	7.6	6.4	9.9	2.3	0.5	1.3
6.930000	10.1	7.6	7.8	7.6	6.4	9.9	2.3	0.5	1.3
6.942222	10.1	7.6	7.8	7.6	6.4	9.9	2.3	0.5	1.3
6.954444	10.1	7.6	7.8	7.6	6.4	9.9	2.3	0.5	1.3
6.966667	10.1	7.6	7.8	7.6	6.4	9.9	2.3	0.5	1.3
6.978889	10.1	7.6	7.8	7.6	6.4	9.9	2.3	0.5	1.3
6.991111	10.1	7.6	7.8	7.6	6.4	9.9	2.3	0.5	1.3
7.003333	10.1	7.6	7.8	7.6	6.4	9.9	2.3	0.5	1.3
7.015556	10.1	7.6	7.8	7.6	6.4	9.9	2.3	0.5	1.3
7.027778	10.1	7.6	7.8	7.6	6.4	9.9	2.3	0.5	1.3
7.040000	10.1	7.6	7.8	7.6	6.4	9.9	2.3	0.5	1.3
7.052222	10.1	7.6	7.8	7.6	6.4	9.9	2.3	0.5	1.3
7.064444	10.1	7.6	7.8	7.6	6.4	9.9	2.3	0.5	1.3
7.076667	10.1	7.6	7.8	7.6	6.4	9.9	2.3	0.5	1.3
7.088889	10.1	7.6	7.8	7.6	6.4	9.9	2.3	0.5	1.3
7.101111	10.1	7.6	7.8	7.6	6.4	9.9	2.3	0.5	1.3
7.113333	10.1	7.6	7.8	7.6	6.4	9.9	2.3	0.5	1.3
7.125556	10.1	7.6	7.8	7.6	6.4	9.9	2.3	0.5	1.3
7.137778	10.1	7.6	7.8	7.6	6.4	9.9	2.3	0.5	1.3
7.150000	10.1	7.6	7.8	7.6	6.4	9.9	2.3	0.5	1.3
7.162222	10.1	7.6	7.8	7.6	6.4	9.9	2.3	0.5	1.3
7.174444	10.1	7.6	7.8	7.6	6.4	9.9	2.3	0.5	1.3
7.186667	10.1	7.6	7.8	7.6	6.4	9.9	2.3	0.5	1.3
7.198889	10.1	7.6	7.8	7.6	6.4	9.9	2.3	0.5	1.3
7.211111	10.1	7.6	7.8	7.6	6.4	9.9	2.3	0.5	1.3
7.223333	10.1	7.6	7.8	7.6	6.4	9.9	2.3	0.5	1.3
7.235556	10.1	7.6	7.8	7.6	6.4	9.9	2.3	0.5	1.3
7.247778	10.1	7.6	7.8	7.6	6.4	9.9	2.3	0.5	1.3
7.260000	10.1	7.6	7.8	7.6	6.4	9.9	2.3	0.5	1.3
7.272222	10.1	7.6	7.8	7.6	6.4	9.9	2.3	0.5	1.3
7.284444	10.1	7.6	7.8	7.6	6.4	9.9	2.3	0.5	1.4
7.296667	10.1	7.6	7.8	7.6	6.4	9.9	2.3	0.5	1.4
7.308889	10.1	7.6	7.8	7.6	6.4	9.9	2.3	0.5	1.3
7.321111	10.1	7.6	7.8	7.6	6.4	9.9	2.3	0.5	1.3
7.333333	10.1	7.6	7.8	7.6	6.4	9.9	2.3	0.5	1.4
7.345556	10.1	7.6	7.8	7.6	6.4	9.9	2.3	0.5	1.4
7.357778	10.1	7.6	7.8	7.6	6.4	9.9	2.3	0.5	1.4
7.370000	10.1	7.6	7.8	7.6	6.4	9.9	2.3	0.5	1.4
7.382222	10.1	7.6	7.8	7.6	6.4	10.0	2.3	0.5	1.4
7.394444	10.1	7.6	7.8	7.6	6.4	9.9	2.3	0.5	1.4
7.406667	10.1	7.6	7.8	7.6	6.4	10.0	2.3	0.5	1.4
7.418889	10.1	7.6	7.8	7.6	6.4	10.0	2.3	0.5	1.4
7.431111	10.1	7.6	7.8	7.6	6.4	10.0	2.3	0.5	1.4
7.443333	10.1	7.6	7.8	7.6	6.4	10.0	2.3	0.5	1.4
7.455556	10.1	7.6	7.8	7.6	6.4	10.0	2.3	0.5	1.4
7.467778	10.2	7.6	7.8	7.6	6.4	10.0	2.3	0.5	1.4
7.480000	10.2	7.6	7.8	7.6	6.4	10.0	2.3	0.5	1.4
7.492222	10.1	7.6	7.8	7.6	6.4	10.0	2.3	0.5	1.4
7.504444	10.2	7.6	7.8	7.6	6.4	10.0	2.3	0.5	1.4
7.516667	10.2	7.6	7.8	7.6	6.4	10.0	2.3	0.5	1.4
7.528889	10.2	7.6	7.8	7.6	6.4	10.0	2.3	0.5	1.4
7.541111	10.2	7.6	7.8	7.6	6.4	10.0	2.3	0.5	1.4
7.553333	10.2	7.6	7.8	7.6	6.4	10.0	2.3	0.5	1.4
7.565556	10.2	7.6	7.8	7.6	6.4	10.0	2.3	0.5	1.4
7.577778	10.2	7.6	7.8	7.6	6.4	10.0	2.3	0.5	1.4
7.590000	10.2	7.6	7.8	7.6	6.4	10.0	2.3	0.5	1.4
7.602222	10.2	7.6	7.9	7.6	6.4	10.0	2.3	0.5	1.4
7.614444	10.2	7.6	7.9	7.6	6.4	10.0	2.3	0.5	1.4
7.626667	10.2	7.6	7.9	7.6	6.4	10.0	2.3	0.5	1.4
7.638889	10.2	7.6	7.9	7.6	6.4	10.0	2.3	0.5	1.4
7.651111	10.2	7.6	7.9	7.6	6.4	10.0	2.3	0.5	1.4
7.663333	10.2	7.6	7.9	7.6	6.4	10.0	2.3	0.5	1.4
7.675556	10.2	7.6	7.9	7.6	6.4	10.0	2.3	0.5	1.4
7.687778	10.2	7.6	7.9	7.6	6.4	10.0	2.3	0.5	1.4
7.700000	10.2	7.6	7.9	7.6	6.4	10.0	2.3	0.5	1.4
7.712222	10.2	7.6	7.9	7.6	6.4	10.0	2.3	0.5	1.4
7.724444	10.2	7.6	7.9	7.6	6.4	10.0	2.3	0.5	1.4
7.736667	10.2	7.7	7.9	7.6	6.4	10.0	2.3	0.5	1.4
7.748889	10.2	7.7	7.9	7.6	6.4	10.0	2.3	0.5	1.4
7.761111	10.2	7.7	7.9	7.6	6.4	10.0	2.3	0.5	1.4
7.773333	10.2	7.7	7.9	7.6	6.4	10.0	2.3	0.5	1.4
7.785556	10.2	7.7	7.9	7.6	6.4	10.0	2.3	0.5	1.4
7.797778	10.2	7.7	7.9	7.6	6.4	10.0	2.3	0.5	1.4
7.810000	10.2	7.7	7.9	7.6	6.4	10.0	2.3	0.5	1.4
7.822222	10.2	7.7	7.9	7.6	6.4	10.0	2.3	0.5	1.4
7.834444	10.2	7.7	7.9	7.6	6.4	10.0	2.3	0.5	1.4
7.846667	10.2	7.7	7.9	7.6	6.4	10.0	2.3	0.5	1.4
7.858889	10.2	7.7	7.9	7.6	6.4	10.0	2.3	0.5	1.4
7.871111	10.2	7.7	7.9	7.7	6.4	10.0	2.3	0.5	1.4
7.883333	10.2	7.7	7.9	7.7	6.4	10.0	2.3	0.5	1.4
7.895556	10.2	7.7	7.9	7.7	6.4	10.0	2.3	0.5	1.4
7.907778	10.2	7.7	7.9	7.7	6.4	10.0	2.3	0.5	1.4
7.920000	10.2	7.7	7.9	7.7	6.4	10.0	2.3	0.5	1.4
7.932222	10.2	7.7	7.9	7.7	6.4	10.0	2.3	0.5	1.4
7.944444	10.2	7.7	7.9	7.7	6.4	10.0	2.3	0.5	1.4
7.956667	10.2	7.7	7.9	7.7	6.4	10.0	2.3	0.5	1.4
7.968889	10.2	7.7	7.9	7.7	6.4	10.0	2.3	0.5	1.4
7.981111	10.2	7.7	7.9	7.7	6.4	10.0	2.3	0.5	1.4
7.993333	10.2	7.7	7.9	7.7	6.4	10.0	2.3	0.5	1.4
8.005556	10.2	7.7	7.9	7.7	6.4	10.0	2.3	0.5	1.4
8.017778	10.2	7.7	7.9	7.7	6.4	10.0	2.3	0.5	1.4
8.030000	10.2	7.7	7.9	7.7	6.4	10.0	2.3	0.5	1.4
8.042222	10.2	7.7	7.9	7.7	6.4	10.0	2.3	0.5	1.4
8.054444	10.2	7.7	7.9	7.7	6.4	10.0	2.3	0.5	1.4
8.066667	10.2	7.7	7.9	7.7	6.4	10.0	2.3	0.5	1.4
8.078889	10.2	7.7	7.9	7.7	6.4	10.0	2.3	0.5	1.4
8.091111	10.2	7.7	7.9	7.7	6.4	10.0	2.3	0.5	1.4
8.103334	10.2	7.7	7.9	7.7	6.4	10.0	2.3	0.5	1.4
8.115556	10.2	7.7	7.9	7.7	6.4	10.0	2.3	0.5	1.4
8.127778	10.2	7.7	7.9	7.7	6.4	10.0	2.3	0.5	1.4
8.140000	10.2	7.7	7.9	7.7	6.4	10.0	2.3	0.5	1.4
8.152222	10.2	7.7	7.9	7.7	6.4	10.0	2.3	0.5	1.4
8.164444	10.2	7.7	7.9	7.7	6.4	10.0	2.3	0.5	1.4
8.176667	10.2	7.7	7.9	7.7	6.4	10.0	2.3	0.5	1.4
8.188889	10.2	7.7	7.9	7.7	6.4	10.0	2.3	0.5	1.4
8.201111	10.2	7.7	7.9	7.7	6.4	10.0	2.3	0.5	1.4
8.213333	10.2	7.7	7.9	7.7	6.4	10.0	2.3	0.5	1.4
8.225556	10.2	7.7	7.9	7.7	6.4	10.0	2.3	0.5	1.4
8.237778	10.2	7.7	7.9	7.7	6.4	10.0	2.3	0.5	1.4
8.250000	10.2	7.7	7.9	7.7	6.4	10.0	2.3	0.5	1.4
8.262222	10.2	7.7	7.9	7.7	6.4	10.0	2.3	0.5	1.4
8.274444	10.2	7.7	7.9	7.7	6.4	10.0	2.3	0.5	1.4
8.286667	10.2	7.7	7.9	7.7	6.4	10.1	2.3	0.5	1.4
8.298889	10.2	7.7	7.9	7.7	6.4	10.1	2.3	0.5	1.4
8.311112	10.2	7.7	8.0	7.7	6.4	10.1	2.3	0.5	1.4
8.323333	10.2	7.7	8.0	7.7	6.4	10.1	2.3	0.5	1.4
8.335556	10.2	7.7	7.9	7.7	6.4	10.1	2.3	0.5	1.4
8.347778	10.2	7.7	8.0	7.7	6.4	10.1	2.3	0.5	1.4
8.360000	10.2	7.7	8.0	7.7	6.4	10.1	2.3	0.5	1.4
8.372222	10.2	7.7	8.0	7.7	6.4	10.1	2.3	0.5	1.4
8.384444	10.2	7.7	8.0	7.7	6.4	10.1	2.3	0.5	1.4
8.396667	10.2	7.7	8.0	7.7	6.4	10.1	2.3	0.5	1.4
8.408889	10.2	7.7	8.0	7.7	6.4	10.1	2.3	0.5	1.4
8.421111	10.2	7.7	8.0	7.7	6.4	10.1	2.3	0.5	1.4
8.433333	10.2	7.7	8.0	7.7	6.4	10.1	2.3	0.5	1.4
8.445556	10.2	7.7	8.0	7.7	6.4	10.1	2.3	0.5	1.4
8.457778	10.2	7.7	8.0	7.7	6.4	10.1	2.3	0.5	1.4
8.470000	10.2	7.7	8.0	7.7	6.4	10.1	2.3	0.5	1.4
8.482222	10.2	7.7	8.0	7.7	6.4	10.1	2.3	0.5	1.4
8.494444	10.2	7.7	8.0	7.7	6.4	10.1	2.3	0.5	1.4
8.506667	10.2	7.7	8.0	7.7	6.4	10.1	2.3	0.5	1.4
8.518889	10.2	7.7	8.0	7.7	6.4	10.1	2.3	0.5	1.4
8.531111	10.2	7.7	8.0	7.7	6.3	10.1	2.3	0.5	1.4
8.543333	10.2	7.7	8.0	7.7	6.4	10.1	2.3	0.5	1.4
8.555556	10.2	7.7	8.0	7.7	6.3	10.1	2.3	0.5	1.4
8.567778	10.2	7.8	8.0	7.7	6.3	10.1	2.3	0.5	1.4
8.580000	10.2	7.8	8.0	7.7	6.3	10.1	2.3	0.5	1.4
8.592222	10.2	7.8	8.0	7.7	6.4	10.1	2.3	0.5	1.4
8.604444	10.2	7.8	8.0	7.7	6.4	10.1	2.3	0.5	1.4
8.616667	10.2	7.8	8.0	7.7	6.4	10.1	2.3	0.5	1.4
8.628889	10.2	7.8	8.0	7.7	6.3	10.1	2.3	0.5	1.4
8.641111	10.2	7.8	8.0	7.7	6.4	10.1	2.3	0.5	1.4
8.653333	10.2	7.8	8.0	7.7	6.3	10.1	2.3	0.5	1.4
8.665556	10.2	7.8	8.0	7.7	6.3	10.1	2.3	0.5	1.4
8.677778	10.3	7.8	8.0	7.7	6.3	10.1	2.3	0.5	1.4
8.690000	10.3	7.8	8.0	7.7	6.3	10.1	2.3	0.5	1.4
8.702222	10.3	7.8	8.0	7.7	6.3	10.1	2.3	0.5	1.4
8.714444	10.2	7.8	8.0	7.7	6.3	10.1	2.3	0.5	1.4
8.726667	10.3	7.8	8.0	7.7	6.4	10.1	2.3	0.5	1.4
8.738889	10.2	7.8	8.0	7.7	6.3	10.1	2.3	0.5	1.4
8.751111	10.3	7.8	8.0	7.7	6.3	10.1	2.3	0.5	1.4
8.763333	10.3	7.8	8.0	7.7	6.3	10.1	2.3	0.5	1.4
8.775556	10.3	7.8	8.0	7.7	6.4	10.1	2.3	0.5	1.4
8.787778	10.3	7.8	8.0	7.7	6.3	10.1	2.3	0.5	1.4
8.800000	10.3	7.8	8.0	7.7	6.4	10.1	2.3	0.5	1.5
8.812222	10.3	7.8	8.0	7.7	6.4	10.1	2.3	0.5	1.5
8.824444	10.3	7.8	8.0	7.7	6.3	10.1	2.3	0.5	1.5
8.836667	10.3	7.8	8.1	7.7	6.3	10.1	2.3	0.5	1.5
8.848889	10.3	7.8	8.0	7.7	6.3	10.1	2.3	0.5	1.5
8.861111	10.3	7.8	8.0	7.7	6.3	10.1	2.3	0.5	1.5
8.873333	10.3	7.8	8.1	7.7	6.4	10.1	2.3	0.5	1.5
8.885556	10.3	7.8	8.1	7.7	6.3	10.1	2.3	0.5	1.5
8.897778	10.3	7.8	8.1	7.7	6.3	10.1	2.3	0.5	1.5
8.910000	10.3	7.8	8.1	7.7	6.4	10.1	2.3	0.5	1.5
8.922222	10.3	7.8	8.1	7.7	6.3	10.1	2.3	0.5	1.5
8.934444	10.3	7.8	8.1	7.7	6.4	10.1	2.3	0.5	1.5
8.946667	10.3	7.8	8.1	7.7	6.3	10.1	2.3	0.5	1.5
8.958889	10.3	7.8	8.1	7.7	6.4	10.1	2.3	0.5	1.5
8.971111	10.3	7.8	8.1	7.7	6.4	10.1	2.3	0.5	1.5
8.983333	10.3	7.8	8.1	7.7	6.4	10.1	2.3	0.5	1.5
8.995556	10.3	7.8	8.1	7.7	6.4	10.1	2.3	0.5	1.5
9.007778	10.3	7.8	8.1	7.7	6.4	10.1	2.3	0.5	1.5
9.020001	10.3	7.8	8.1	7.7	6.4	10.1	2.3	0.5	1.5
9.032222	10.3	7.8	8.1	7.7	6.4	10.1	2.3	0.5	1.5
9.044444	10.3	7.8	8.1	7.7	6.3	10.1	2.3	0.5	1.5
9.056667	10.3	7.8	8.1	7.7	6.4	10.2	2.3	0.5	1.5
9.068889	10.3	7.8	8.1	7.7	6.4	10.2	2.3	0.5	1.5
9.081111	10.3	7.8	8.1	7.7	6.4	10.2	2.3	0.5	1.5
9.093333	10.3	7.8	8.1	7.7	6.4	10.2	2.3	0.5	1.5
9.105556	10.3	7.8	8.1	7.7	6.4	10.2	2.3	0.5	1.5
9.117778	10.3	7.8	8.1	7.7	6.4	10.2	2.3	0.5	1.5
9.130000	10.3	7.8	8.1	7.7	6.4	10.2	2.3	0.5	1.5
9.142222	10.3	7.8	8.1	7.7	6.4	10.2	2.3	0.5	1.5
9.154444	10.3	7.8	8.1	7.7	6.4	10.2	2.3	0.5	1.5
9.166667	10.3	7.8	8.1	7.7	6.4	10.2	2.3	0.5	1.5
9.178889	10.3	7.8	8.1	7.7	6.4	10.2	2.3	0.5	1.5
9.191111	10.3	7.9	8.1	7.7	6.4	10.2	2.3	0.5	1.5
9.203333	10.3	7.8	8.1	7.8	6.4	10.2	2.3	0.5	1.5
9.215556	10.3	7.9	8.1	7.8	6.4	10.2	2.3	0.5	1.5
9.227778	10.3	7.9	8.1	7.8	6.4	10.2	2.3	0.5	1.5
9.240000	10.3	7.9	8.1	7.8	6.4	10.2	2.3	0.5	1.5
9.252222	10.3	7.9	8.1	7.8	6.4	10.2	2.3	0.5	1.5
9.264444	10.3	7.9	8.1	7.8	6.4	10.2	2.3	0.5	1.5
9.276667	10.3	7.9	8.1	7.8	6.4	10.2	2.3	0.5	1.5
9.288889	10.3	7.9	8.1	7.8	6.4	10.2	2.3	0.5	1.5
9.301111	10.3	7.9	8.1	7.8	6.4	10.2	2.3	0.5	1.5
9.313333	10.3	7.9	8.1	7.8	6.4	10.2	2.3	0.5	1.5
9.325556	10.3	7.9	8.2	7.8	6.4	10.2	2.3	0.5	1.5
9.337778	10.3	7.9	8.2	7.8	6.4	10.2	2.3	0.5	1.5
9.350000	10.3	7.9	8.2	7.8	6.4	10.2	2.3	0.5	1.5
9.362222	10.3	7.9	8.2	7.8	6.4	10.2	2.3	0.5	1.5
9.374444	10.3	7.9	8.2	7.8	6.4	10.2	2.3	0.5	1.5
9.386667	10.3	7.9	8.2	7.8	6.4	10.2	2.3	0.5	1.5
9.398889	10.3	7.9	8.2	7.8	6.4	10.2	2.3	0.5	1.5
9.411111	10.3	7.9	8.2	7.8	6.4	10.2	2.3	0.5	1.5
9.423333	10.3	7.9	8.2	7.8	6.4	10.2	2.3	0.5	1.5
9.435556	10.3	7.9	8.2	7.8	6.4	10.2	2.3	0.5	1.5
9.447778	10.3	7.9	8.2	7.8	6.4	10.2	2.3	0.5	1.5
9.460000	10.3	7.9	8.2	7.8	6.4	10.2	2.4	0.5	1.5
9.472222	10.3	7.9	8.2	7.8	6.4	10.2	2.4	0.5	1.5
9.484444	10.3	7.9	8.2	7.8	6.4	10.2	2.4	0.5	1.5
9.496667	10.3	7.9	8.2	7.8	6.4	10.2	2.4	0.5	1.5
9.508889	10.3	7.9	8.2	7.8	6.4	10.2	2.4	0.5	1.5
9.521111	10.3	7.9	8.2	7.8	6.4	10.2	2.4	0.5	1.5
9.533333	10.3	7.9	8.2	7.8	6.4	10.2	2.4	0.5	1.5
9.545556	10.3	7.9	8.2	7.8	6.4	10.2	2.4	0.5	1.5
9.557778	10.3	7.9	8.2	7.8	6.4	10.2	2.4	0.5	1.5
9.570000	10.3	7.9	8.2	7.8	6.4	10.2	2.4	0.5	1.5
9.582222	10.3	7.9	8.2	7.8	6.4	10.2	2.4	0.5	1.5
9.594444	10.3	7.9	8.2	7.8	6.4	10.2	2.4	0.5	1.5
9.606667	10.3	7.9	8.2	7.8	6.4	10.2	2.4	0.5	1.5
9.618889	10.3	7.9	8.2	7.8	6.4	10.2	2.4	0.5	1.5
9.631111	10.3	7.9	8.2	7.8	6.4	10.2	2.4	0.5	1.5
9.643333	10.3	7.9	8.2	7.8	6.4	10.2	2.4	0.5	1.5
9.655556	10.3	7.9	8.2	7.8	6.4	10.2	2.4	0.5	1.5
9.667778	10.3	7.9	8.2	7.8	6.4	10.2	2.4	0.5	1.5
9.680000	10.3	7.9	8.2	7.8	6.4	10.2	2.4	0.5	1.5
9.692222	10.3	7.9	8.2	7.8	6.4	10.2	2.4	0.5	1.5
9.704444	10.4	7.9	8.2	7.8	6.4	10.2	2.4	0.5	1.5
9.716667	10.4	7.9	8.2	7.8	6.4	10.2	2.4	0.5	1.5
9.728890	10.4	7.9	8.2	7.8	6.4	10.2	2.4	0.5	1.5
9.741111	10.4	7.9	8.2	7.8	6.4	10.2	2.4	0.5	1.5
9.753333	10.4	7.9	8.2	7.8	6.4	10.3	2.4	0.5	1.5
9.765556	10.4	7.9	8.2	7.8	6.4	10.3	2.4	0.5	1.5
9.777778	10.4	7.9	8.2	7.8	6.4	10.2	2.4	0.5	1.5
9.790000	10.4	7.9	8.3	7.8	6.4	10.3	2.4	0.5	1.5
9.802222	10.4	7.9	8.2	7.8	6.4	10.3	2.4	0.5	1.5
9.814444	10.4	7.9	8.3	7.8	6.4	10.3	2.4	0.5	1.5
9.826667	10.4	7.9	8.3	7.8	6.4	10.3	2.4	0.5	1.5
9.838889	10.4	7.9	8.3	7.8	6.4	10.3	2.4	0.5	1.5
9.851111	10.4	7.9	8.3	7.8	6.4	10.3	2.4	0.5	1.5
9.863333	10.4	7.9	8.3	7.8	6.4	10.3	2.4	0.5	1.5
9.875556	10.4	7.9	8.3	7.8	6.4	10.3	2.4	0.5	1.5
9.887778	10.4	7.9	8.3	7.8	6.4	10.3	2.4	0.5	1.5
9.900000	10.4	7.9	8.3	7.8	6.4	10.3	2.4	0.5	1.5
9.912222	10.4	7.9	8.3	7.8	6.4	10.3	2.4	0.5	1.5
9.924444	10.4	7.9	8.3	7.8	6.4	10.3	2.4	0.5	1.5
9.936667	10.4	7.9	8.3	7.8	6.4	10.3	2.4	0.5	1.5
9.948889	10.4	7.9	8.3	7.8	6.4	10.3	2.4	0.5	1.5
9.961111	10.4	7.9	8.3	7.8	6.4	10.3	2.4	0.5	1.5
9.973333	10.4	7.9	8.3	7.8	6.4	10.3	2.4	0.5	1.5
9.985556	10.4	7.9	8.3	7.8	6.4	10.3	2.4	0.5	1.5
9.997778	10.4	7.9	8.3	7.8	6.4	10.3	2.4	0.5	1.5
10.010000	10.4	8.0	8.3	7.8	6.4	10.3	2.4	0.5	1.5
10.022220	10.4	8.0	8.3	7.8	6.4	10.3	2.4	0.5	1.5
10.034440	10.4	8.0	8.3	7.8	6.4	10.3	2.4	0.5	1.5
10.046670	10.4	8.0	8.3	7.8	6.4	10.3	2.4	0.5	1.5
10.058890	10.4	8.0	8.3	7.8	6.4	10.3	2.4	0.5	1.5
10.071110	10.4	8.0	8.3	7.8	6.4	10.3	2.4	0.5	1.5
10.083330	10.4	8.0	8.3	7.8	6.4	10.3	2.4	0.5	1.5
10.095560	10.4	8.0	8.3	7.8	6.4	10.3	2.4	0.5	1.5
10.107780	10.4	8.0	8.3	7.8	6.4	10.3	2.4	0.5	1.5
10.120000	10.4	8.0	8.3	7.8	6.4	10.3	2.4	0.5	1.5
10.132220	10.4	8.0	8.3	7.8	6.4	10.3	2.4	0.5	1.5
10.144440	10.4	8.0	8.3	7.8	6.4	10.3	2.4	0.5	1.5
10.156670	10.4	8.0	8.3	7.8	6.4	10.3	2.4	0.5	1.5
10.168890	10.4	8.0	8.3	7.8	6.4	10.3	2.4	0.5	1.5
10.181110	10.4	8.0	8.3	7.8	6.4	10.3	2.4	0.5	1.5
10.193330	10.4	8.0	8.3	7.8	6.4	10.3	2.4	0.5	1.5
10.205560	10.4	8.0	8.3	7.8	6.4	10.3	2.4	0.5	1.5
10.217780	10.4	8.0	8.3	7.8	6.4	10.3	2.4	0.5	1.5
10.230000	10.4	8.0	8.3	7.8	6.4	10.3	2.4	0.5	1.5
10.242220	10.4	8.0	8.3	7.8	6.4	10.3	2.4	0.5	1.6
10.254440	10.4	8.0	8.3	7.8	6.4	10.3	2.4	0.5	1.5
10.266670	10.4	8.0	8.3	7.8	6.4	10.3	2.4	0.5	1.5
10.278890	10.4	8.0	8.3	7.8	6.4	10.3	2.4	0.5	1.5
10.291110	10.4	8.0	8.3	7.8	6.4	10.3	2.4	0.5	1.6
10.303330	10.4	8.0	8.4	7.8	6.4	10.3	2.4	0.5	1.6
10.315560	10.4	8.0	8.4	7.8	6.4	10.3	2.4	0.5	1.5
10.327780	10.4	8.0	8.4	7.8	6.4	10.3	2.4	0.5	1.6
10.340000	10.4	8.0	8.4	7.8	6.4	10.3	2.4	0.5	1.6
10.352220	10.4	8.0	8.4	7.8	6.4	10.3	2.4	0.5	1.6
10.364440	10.4	8.0	8.4	7.8	6.4	10.3	2.4	0.5	1.6
10.376670	10.4	8.0	8.4	7.8	6.4	10.3	2.4	0.5	1.6
10.388890	10.4	8.0	8.4	7.8	6.4	10.3	2.4	0.5	1.6
10.401110	10.4	8.0	8.4	7.8	6.4	10.3	2.4	0.5	1.6
10.413330	10.4	8.0	8.4	7.8	6.4	10.3	2.4	0.5	1.6
10.425560	10.4	8.0	8.4	7.8	6.4	10.3	2.4	0.5	1.6
10.437780	10.4	8.0	8.4	7.8	6.4	10.3	2.4	0.5	1.6
10.450000	10.4	8.0	8.4	7.8	6.4	10.3	2.4	0.5	1.6
10.462220	10.4	8.0	8.4	7.8	6.4	10.4	2.4	0.5	1.6
10.474440	10.4	8.0	8.4	7.8	6.4	10.4	2.4	0.5	1.6
10.486670	10.4	8.0	8.4	7.8	6.4	10.4	2.4	0.5	1.6
10.498890	10.4	8.0	8.4	7.8	6.4	10.4	2.4	0.5	1.6
10.511110	10.4	8.0	8.4	7.9	6.4	10.4	2.4	0.5	1.6
10.523330	10.4	8.0	8.4	7.8	6.4	10.4	2.4	0.5	1.6
10.535560	10.4	8.0	8.4	7.9	6.4	10.4	2.4	0.5	1.6
10.547780	10.4	8.0	8.4	7.9	6.4	10.4	2.4	0.5	1.6
10.560000	10.4	8.0	8.4	7.9	6.4	10.4	2.4	0.5	1.6
10.572220	10.4	8.0	8.4	7.9	6.4	10.4	2.4	0.5	1.6
10.584440	10.4	8.0	8.4	7.9	6.4	10.4	2.4	0.5	1.6
10.596670	10.4	8.0	8.4	7.9	6.4	10.4	2.4	0.5	1.6
10.608890	10.5	8.0	8.4	7.9	6.4	10.4	2.4	0.5	1.6
10.621110	10.4	8.0	8.4	7.9	6.4	10.4	2.4	0.5	1.6
10.633330	10.5	8.0	8.4	7.9	6.4	10.4	2.4	0.5	1.6
10.645560	10.5	8.0	8.4	7.9	6.4	10.4	2.4	0.5	1.6
10.657780	10.5	8.0	8.4	7.9	6.4	10.4	2.4	0.5	1.6
10.670000	10.5	8.0	8.5	7.9	6.4	10.4	2.4	0.5	1.6
10.682220	10.5	8.0	8.5	7.9	6.4	10.4	2.4	0.5	1.6
10.694440	10.5	8.0	8.5	7.9	6.4	10.4	2.4	0.5	1.6
10.706670	10.5	8.0	8.5	7.9	6.4	10.4	2.4	0.5	1.6
10.718890	10.5	8.0	8.5	7.9	6.4	10.4	2.4	0.5	1.6
10.731110	10.5	8.0	8.5	7.9	6.4	10.4	2.4	0.5	1.6
10.743330	10.5	8.0	8.5	7.9	6.4	10.4	2.4	0.5	1.6
10.755560	10.5	8.0	8.5	7.9	6.4	10.4	2.5	0.5	1.6
10.767780	10.5	8.0	8.5	7.9	6.4	10.4	2.5	0.5	1.6
10.780000	10.5	8.0	8.5	7.9	6.4	10.4	2.5	0.5	1.6
10.792220	10.5	8.0	8.5	7.9	6.4	10.4	2.5	0.5	1.6
10.804440	10.5	8.0	8.5	7.9	6.5	10.4	2.5	0.5	1.6
10.816670	10.5	8.0	8.5	7.9	6.4	10.4	2.5	0.5	1.6
10.828890	10.5	8.0	8.5	7.9	6.4	10.4	2.5	0.5	1.6
10.841110	10.5	8.0	8.5	7.9	6.5	10.4	2.5	0.5	1.6
10.853330	10.5	8.0	8.5	7.9	6.5	10.4	2.5	0.5	1.6
10.865560	10.5	8.0	8.5	7.9	6.5	10.4	2.5	0.5	1.6
10.877780	10.5	8.0	8.5	7.9	6.5	10.4	2.5	0.5	1.6
10.890000	10.5	8.0	8.5	7.9	6.5	10.4	2.5	0.5	1.6
10.902220	10.5	8.0	8.5	7.9	6.5	10.4	2.5	0.5	1.6
10.914440	10.5	8.0	8.5	7.9	6.5	10.4	2.5	0.5	1.6
10.926670	10.5	8.0	8.5	7.9	6.5	10.4	2.5	0.5	1.6
10.938890	10.5	8.0	8.5	7.9	6.5	10.4	2.5	0.5	1.6
10.951110	10.5	8.0	8.5	7.9	6.5	10.4	2.5	0.5	1.6
10.963330	10.5	8.0	8.5	7.9	6.5	10.4	2.5	0.5	1.6
10.975560	10.5	8.0	8.5	7.9	6.5	10.4	2.5	0.5	1.6
10.987780	10.5	8.0	8.6	7.9	6.5	10.4	2.5	0.5	1.6
11.000000	10.5	8.0	8.6	7.9	6.5	10.4	2.5	0.5	1.6
11.012220	10.5	8.0	8.6	7.9	6.5	10.4	2.5	0.5	1.6
11.024440	10.5	8.0	8.6	7.9	6.5	10.4	2.5	0.5	1.6
11.036670	10.5	8.0	8.6	7.9	6.5	10.4	2.5	0.5	1.6
11.048890	10.5	8.0	8.6	7.9	6.5	10.4	2.5	0.5	1.6
11.061110	10.5	8.0	8.6	7.9	6.5	10.4	2.5	0.5	1.6
11.073330	10.5	8.0	8.6	7.9	6.5	10.4	2.5	0.5	1.6
11.085560	10.5	8.0	8.6	7.9	6.5	10.4	2.5	0.5	1.6
11.097780	10.5	8.0	8.6	7.9	6.5	10.4	2.5	0.5	1.6
11.110000	10.5	8.0	8.6	7.9	6.5	10.4	2.5	0.5	1.6
11.122220	10.5	8.0	8.6	7.9	6.5	10.5	2.5	0.5	1.6
11.134440	10.5	8.0	8.6	7.9	6.5	10.5	2.5	0.5	1.6
11.146670	10.5	8.0	8.6	7.9	6.5	10.5	2.5	0.5	1.6
11.158890	10.5	8.0	8.6	7.9	6.5	10.5	2.5	0.5	1.6
11.171110	10.5	8.0	8.6	7.9	6.5	10.5	2.5	0.5	1.6
11.183330	10.5	8.0	8.6	7.9	6.5	10.5	2.5	0.5	1.6
11.195560	10.5	8.0	8.6	7.9	6.5	10.5	2.5	0.5	1.6
11.207780	10.5	8.0	8.6	7.9	6.5	10.5	2.5	0.5	1.6
11.220000	10.5	8.0	8.6	7.9	6.5	10.5	2.5	0.5	1.6
11.232220	10.5	8.0	8.6	7.9	6.5	10.5	2.5	0.5	1.6
11.244440	10.5	8.0	8.6	7.9	6.5	10.5	2.5	0.5	1.6
11.256670	10.5	8.0	8.7	7.9	6.5	10.5	2.5	0.5	1.6
11.268890	10.5	8.0	8.7	7.9	6.5	10.5	2.5	0.5	1.6
11.281110	10.5	8.0	8.7	7.9	6.5	10.5	2.5	0.5	1.6
11.293330	10.5	8.0	8.7	7.9	6.5	10.5	2.5	0.5	1.6
11.305560	10.6	8.0	8.7	7.9	6.5	10.5	2.5	0.5	1.6
11.317780	10.6	8.0	8.7	7.9	6.5	10.5	2.5	0.5	1.6
11.330000	10.6	8.0	8.7	7.9	6.5	10.5	2.5	0.5	1.6
11.342220	10.6	8.1	8.7	7.9	6.5	10.5	2.5	0.5	1.6
11.354440	10.6	8.1	8.7	7.9	6.5	10.5	2.5	0.5	1.6
11.366670	10.6	8.1	8.7	7.9	6.5	10.5	2.5	0.5	1.6
11.378890	10.6	8.1	8.7	7.9	6.5	10.5	2.5	0.5	1.6
11.391110	10.6	8.1	8.7	7.9	6.5	10.5	2.5	0.5	1.6
11.403330	10.6	8.1	8.7	7.9	6.5	10.5	2.5	0.5	1.6
11.415560	10.6	8.1	8.7	7.9	6.5	10.5	2.5	0.5	1.7
11.427780	10.6	8.1	8.7	7.9	6.5	10.5	2.5	0.5	1.6
11.440000	10.6	8.1	8.7	7.9	6.5	10.5	2.5	0.5	1.7
11.452220	10.6	8.1	8.7	7.9	6.5	10.5	2.5	0.5	1.7
11.464440	10.6	8.1	8.7	7.9	6.5	10.5	2.5	0.5	1.7
11.476670	10.6	8.1	8.7	7.9	6.5	10.5	2.5	0.5	1.7
11.488890	10.6	8.1	8.7	7.9	6.5	10.5	2.5	0.5	1.7
11.501110	10.6	8.1	8.7	7.9	6.5	10.5	2.5	0.5	1.7
11.513330	10.6	8.1	8.8	7.9	6.5	10.5	2.5	0.5	1.7
11.525560	10.6	8.1	8.8	7.9	6.5	10.5	2.5	0.5	1.7
11.537780	10.6	8.1	8.8	7.9	6.5	10.5	2.5	0.5	1.7
11.550000	10.6	8.1	8.8	7.9	6.5	10.5	2.5	0.5	1.7
11.562220	10.6	8.1	8.8	7.9	6.5	10.5	2.5	0.5	1.7
11.574440	10.6	8.1	8.8	7.9	6.5	10.5	2.5	0.5	1.7
11.586670	10.6	8.1	8.8	7.9	6.5	10.5	2.5	0.5	1.7
11.598890	10.6	8.1	8.8	7.9	6.5	10.5	2.5	0.5	1.7
11.611110	10.6	8.1	8.8	7.9	6.5	10.5	2.5	0.5	1.7
11.623330	10.6	8.1	8.8	7.9	6.5	10.5	2.5	0.5	1.7
11.635560	10.6	8.1	8.8	7.9	6.5	10.5	2.5	0.5	1.7
11.647780	10.6	8.1	8.8	7.9	6.5	10.5	2.5	0.5	1.7
11.660000	10.6	8.1	8.8	7.9	6.5	10.5	2.5	0.5	1.7
11.672220	10.6	8.1	8.8	7.9	6.5	10.5	2.5	0.5	1.7
11.684440	10.6	8.1	8.8	7.9	6.5	10.5	2.5	0.5	1.7
11.696670	10.6	8.1	8.8	7.9	6.5	10.5	2.5	0.5	1.7
11.708890	10.6	8.1	8.8	7.9	6.5	10.6	2.5	0.5	1.7
11.721110	10.6	8.1	8.8	7.9	6.5	10.6	2.5	0.5	1.7
11.733330	10.6	8.1	8.8	7.9	6.5	10.5	2.5	0.5	1.7
11.745560	10.6	8.1	8.8	7.9	6.5	10.6	2.5	0.5	1.7
11.757780	10.6	8.1	8.8	7.9	6.5	10.6	2.5	0.5	1.7
11.770000	10.6	8.1	8.8	7.9	6.5	10.6	2.5	0.5	1.7
11.782220	10.6	8.1	8.8	7.9	6.5	10.6	2.5	0.5	1.7
11.794440	10.6	8.1	8.8	8.0	6.5	10.6	2.5	0.5	1.7
11.806670	10.6	8.1	8.8	8.0	6.5	10.6	2.5	0.5	1.7
11.818890	10.6	8.1	8.8	8.0	6.5	10.6	2.5	0.5	1.7
11.831110	10.6	8.1	8.8	8.0	6.6	10.6	2.5	0.5	1.7
11.843330	10.6	8.1	8.8	8.0	6.5	10.6	2.5	0.5	1.7
11.855560	10.6	8.1	8.8	8.0	6.5	10.6	2.5	0.5	1.7
11.867780	10.6	8.1	8.8	8.0	6.6	10.6	2.5	0.5	1.7
11.880000	10.6	8.1	8.8	8.0	6.6	10.6	2.5	0.5	1.7
11.892220	10.6	8.1	8.8	8.0	6.6	10.6	2.5	0.6	1.7
11.904440	10.6	8.1	8.8	8.0	6.6	10.6	2.5	0.6	1.7
11.916670	10.6	8.1	8.8	8.0	6.6	10.6	2.5	0.6	1.7
11.928890	10.6	8.1	8.8	8.0	6.6	10.6	2.5	0.5	1.7
11.941110	10.6	8.1	8.8	8.0	6.6	10.6	2.6	0.5	1.7
11.953330	10.7	8.1	8.8	8.0	6.6	10.6	2.6	0.6	1.7
11.965560	10.7	8.1	8.8	8.0	6.6	10.6	2.6	0.5	1.7
11.977780	10.7	8.1	8.9	8.0	6.6	10.6	2.6	0.6	1.7
11.990000	10.7	8.1	8.9	8.0	6.6	10.6	2.6	0.6	1.7
12.002220	10.7	8.1	8.9	8.0	6.6	10.6	2.6	0.6	1.7
12.014440	10.7	8.1	8.9	8.0	6.6	10.6	2.6	0.6	1.7
12.026670	10.7	8.1	8.9	8.0	6.6	10.6	2.6	0.6	1.7
12.038890	10.7	8.1	8.9	8.0	6.6	10.6	2.6	0.6	1.7
12.051110	10.7	8.1	8.9	8.0	6.6	10.6	2.6	0.6	1.7
12.063330	10.7	8.1	8.9	8.0	6.6	10.6	2.6	0.6	1.7
12.075560	10.7	8.1	8.9	8.0	6.6	10.6	2.6	0.6	1.7
12.087780	10.7	8.1	8.9	8.0	6.6	10.6	2.6	0.6	1.7
12.100000	10.7	8.1	8.9	8.0	6.6	10.6	2.6	0.6	1.7
12.112220	10.7	8.1	8.9	8.0	6.6	10.6	2.6	0.6	1.7
12.124440	10.7	8.1	8.9	8.0	6.6	10.6	2.6	0.6	1.7
12.136670	10.7	8.1	8.9	8.0	6.6	10.6	2.6	0.6	1.7
12.148890	10.7	8.1	8.9	8.0	6.6	10.6	2.6	0.6	1.7
12.161110	10.7	8.1	8.9	8.0	6.6	10.6	2.6	0.6	1.7
12.173330	10.7	8.1	8.9	8.0	6.6	10.6	2.6	0.6	1.7
12.185560	10.7	8.1	8.9	8.0	6.6	10.6	2.6	0.6	1.7
12.197780	10.7	8.1	8.9	8.0	6.6	10.6	2.6	0.6	1.7
12.210000	10.7	8.1	8.9	8.0	6.6	10.6	2.6	0.6	1.7
12.222220	10.7	8.1	9.0	8.0	6.6	10.6	2.6	0.6	1.7
12.234440	10.7	8.1	9.0	8.0	6.6	10.6	2.6	0.6	1.7
12.246670	10.7	8.1	9.0	8.0	6.6	10.6	2.6	0.6	1.7
12.258890	10.7	8.1	9.0	8.0	6.6	10.6	2.6	0.6	1.7
12.271110	10.7	8.1	9.0	8.0	6.6	10.6	2.6	0.6	1.7
12.283330	10.7	8.1	9.0	8.0	6.6	10.7	2.6	0.6	1.7
12.295560	10.7	8.1	9.0	8.0	6.6	10.7	2.6	0.6	1.7
12.307780	10.7	8.1	9.0	8.0	6.6	10.7	2.6	0.6	1.7
12.320000	10.7	8.1	9.0	8.0	6.6	10.7	2.6	0.6	1.7
12.332220	10.7	8.1	9.0	8.0	6.6	10.7	2.6	0.6	1.7
12.344440	10.7	8.1	9.0	8.0	6.6	10.7	2.6	0.6	1.7
12.356670	10.7	8.1	9.0	8.0	6.6	10.7	2.6	0.6	1.7
12.368890	10.7	8.1	9.0	8.0	6.6	10.7	2.6	0.6	1.7
12.381110	10.7	8.1	9.0	8.0	6.6	10.7	2.6	0.6	1.7
12.393330	10.7	8.1	9.0	8.0	6.6	10.7	2.6	0.6	1.7
12.405560	10.7	8.1	9.0	8.0	6.6	10.7	2.6	0.6	1.7
12.417780	10.7	8.1	9.0	8.0	6.6	10.7	2.6	0.6	1.7
12.430000	10.7	8.1	9.0	8.0	6.6	10.7	2.6	0.6	1.7
12.442220	10.7	8.1	9.0	8.0	6.6	10.7	2.6	0.6	1.7
12.454440	10.7	8.1	9.0	8.0	6.6	10.7	2.6	0.6	1.8
12.466670	10.7	8.1	9.1	8.0	6.6	10.7	2.6	0.6	1.8
12.478890	10.7	8.1	9.1	8.0	6.6	10.7	2.6	0.6	1.8
12.491110	10.7	8.1	9.1	8.0	6.6	10.7	2.6	0.6	1.8
12.503330	10.7	8.1	9.1	8.0	6.6	10.7	2.6	0.6	1.8
12.515560	10.7	8.1	9.1	8.0	6.6	10.7	2.6	0.6	1.8
12.527780	10.7	8.1	9.1	8.0	6.6	10.7	2.6	0.6	1.8
12.540000	10.7	8.1	9.1	8.0	6.6	10.7	2.6	0.6	1.8
12.552220	10.7	8.1	9.1	8.0	6.6	10.7	2.6	0.6	1.8
12.564440	10.7	8.1	9.1	8.0	6.6	10.7	2.6	0.6	1.8
12.576670	10.8	8.1	9.1	8.0	6.6	10.7	2.6	0.6	1.8
12.588890	10.7	8.1	9.1	8.0	6.6	10.7	2.6	0.6	1.8
12.601110	10.8	8.1	9.1	8.0	6.6	10.7	2.6	0.6	1.8
12.613330	10.8	8.1	9.1	8.0	6.6	10.7	2.6	0.6	1.8
12.625560	10.8	8.1	9.1	8.0	6.6	10.7	2.6	0.6	1.8
12.637780	10.8	8.1	9.1	8.0	6.6	10.7	2.6	0.6	1.8
12.650000	10.8	8.1	9.1	8.0	6.6	10.7	2.6	0.6	1.8
12.662220	10.8	8.1	9.1	8.0	6.6	10.7	2.6	0.6	1.8
12.674440	10.8	8.1	9.1	8.0	6.7	10.7	2.6	0.6	1.8
12.686670	10.8	8.1	9.1	8.0	6.7	10.7	2.6	0.6	1.8
12.698890	10.8	8.1	9.1	8.0	6.7	10.7	2.6	0.6	1.8
12.711110	10.8	8.1	9.1	8.0	6.7	10.7	2.6	0.6	1.8
12.723330	10.8	8.1	9.1	8.0	6.7	10.7	2.6	0.6	1.8
12.735560	10.8	8.1	9.1	8.0	6.7	10.7	2.6	0.6	1.8
12.747780	10.8	8.1	9.2	8.0	6.7	10.7	2.6	0.6	1.8
12.760000	10.8	8.1	9.2	8.1	6.7	10.7	2.6	0.6	1.8
12.772220	10.8	8.1	9.2	8.1	6.7	10.7	2.6	0.6	1.8
12.784440	10.8	8.1	9.2	8.1	6.7	10.7	2.6	0.6	1.8
12.796670	10.8	8.1	9.2	8.1	6.7	10.7	2.6	0.6	1.8
12.808890	10.8	8.1	9.2	8.1	6.7	10.7	2.6	0.6	1.8
12.821110	10.8	8.1	9.2	8.1	6.7	10.7	2.6	0.6	1.8
12.833330	10.8	8.1	9.2	8.1	6.7	10.7	2.6	0.6	1.8
12.845560	10.8	8.1	9.2	8.1	6.7	10.8	2.6	0.6	1.8
12.857780	10.8	8.1	9.2	8.1	6.7	10.8	2.6	0.6	1.8
12.870000	10.8	8.1	9.2	8.1	6.7	10.8	2.6	0.6	1.8
12.882220	10.8	8.1	9.2	8.1	6.7	10.8	2.6	0.6	1.8
12.894440	10.8	8.1	9.2	8.1	6.7	10.8	2.7	0.6	1.8
12.906670	10.8	8.1	9.2	8.1	6.7	10.8	2.7	0.6	1.8
12.918890	10.8	8.1	9.2	8.1	6.7	10.8	2.7	0.6	1.8
12.931110	10.8	8.1	9.2	8.1	6.7	10.8	2.7	0.6	1.8
12.943330	10.8	8.1	9.2	8.1	6.7	10.8	2.7	0.6	1.8
12.955560	10.8	8.1	9.2	8.1	6.7	10.8	2.7	0.6	1.8
12.967780	10.8	8.1	9.2	8.1	6.7	10.8	2.7	0.6	1.8
12.980000	10.8	8.1	9.3	8.1	6.7	10.8	2.7	0.6	1.8
12.992220	10.8	8.1	9.3	8.1	6.7	10.8	2.7	0.6	1.8
13.004440	10.8	8.1	9.3	8.1	6.7	10.8	2.7	0.6	1.8
13.016670	10.8	8.1	9.3	8.1	6.7	10.8	2.7	0.6	1.8
13.028890	10.8	8.1	9.3	8.1	6.7	10.8	2.7	0.6	1.8
13.041110	10.8	8.1	9.3	8.1	6.7	10.8	2.7	0.6	1.8
13.053330	10.8	8.1	9.3	8.1	6.7	10.8	2.7	0.6	1.8
13.065560	10.8	8.1	9.3	8.1	6.7	10.8	2.7	0.6	1.8
13.077780	10.8	8.1	9.3	8.1	6.7	10.8	2.7	0.6	1.8
13.090000	10.8	8.1	9.3	8.1	6.7	10.8	2.7	0.6	1.8
13.102220	10.8	8.1	9.3	8.1	6.7	10.8	2.7	0.6	1.8
13.114440	10.8	8.1	9.3	8.1	6.7	10.8	2.7	0.6	1.8
13.126670	10.8	8.1	9.3	8.1	6.7	10.8	2.7	0.6	1.8
13.138890	10.8	8.1	9.3	8.1	6.7	10.8	2.7	0.6	1.8
13.151110	10.8	8.1	9.3	8.1	6.7	10.8	2.7	0.6	1.8
13.163330	10.8	8.2	9.3	8.1	6.7	10.8	2.7	0.6	1.8
13.175560	10.9	8.2	9.3	8.1	6.7	10.8	2.7	0.6	1.8
13.187780	10.9	8.2	9.3	8.1	6.7	10.8	2.7	0.6	1.8
13.200000	10.9	8.2	9.3	8.1	6.7	10.8	2.7	0.6	1.8
13.212220	10.9	8.2	9.3	8.1	6.7	10.8	2.7	0.6	1.8
13.224440	10.9	8.2	9.4	8.1	6.7	10.8	2.7	0.6	1.8
13.236670	10.9	8.2	9.4	8.1	6.7	10.8	2.7	0.6	1.8
13.248890	10.9	8.2	9.4	8.1	6.7	10.8	2.7	0.6	1.8
13.261110	10.9	8.2	9.4	8.1	6.7	10.8	2.7	0.6	1.8
13.273330	10.9	8.2	9.4	8.1	6.7	10.8	2.7	0.6	1.8
13.285560	10.9	8.2	9.4	8.1	6.7	10.8	2.7	0.6	1.8
13.297780	10.9	8.2	9.4	8.1	6.7	10.8	2.7	0.6	1.8
13.310000	10.9	8.2	9.4	8.1	6.7	10.9	2.7	0.6	1.8
13.322220	10.9	8.2	9.4	8.1	6.7	10.9	2.7	0.6	1.8
13.334440	10.9	8.2	9.4	8.1	6.7	10.9	2.7	0.6	1.8
13.346670	10.9	8.2	9.4	8.1	6.7	10.8	2.7	0.6	1.8
13.358890	10.9	8.2	9.4	8.1	6.7	10.9	2.7	0.6	1.9
13.371110	10.9	8.2	9.4	8.1	6.7	10.9	2.7	0.6	1.9
13.383330	10.9	8.2	9.4	8.1	6.7	10.9	2.7	0.6	1.9
13.395560	10.9	8.2	9.4	8.1	6.7	10.9	2.7	0.6	1.9
13.407780	10.9	8.2	9.4	8.1	6.7	10.9	2.7	0.6	1.9
13.420000	10.9	8.2	9.4	8.1	6.7	10.9	2.7	0.6	1.9
13.432220	10.9	8.2	9.4	8.1	6.7	10.9	2.7	0.6	1.9
13.444440	10.9	8.2	9.4	8.1	6.8	10.9	2.7	0.6	1.9
13.456670	10.9	8.2	9.4	8.1	6.8	10.9	2.7	0.6	1.9
13.468890	10.9	8.2	9.4	8.1	6.8	10.9	2.7	0.6	1.9
13.481110	10.9	8.2	9.5	8.1	6.8	10.9	2.7	0.6	1.9
13.493330	10.9	8.2	9.5	8.1	6.8	10.9	2.7	0.6	1.9
13.505560	10.9	8.2	9.5	8.1	6.8	10.9	2.7	0.6	1.9
13.517780	10.9	8.2	9.5	8.1	6.8	10.9	2.7	0.6	1.9
13.530000	10.9	8.2	9.5	8.1	6.8	10.9	2.7	0.6	1.9
13.542220	10.9	8.2	9.5	8.1	6.8	10.9	2.7	0.6	1.9
13.554440	10.9	8.2	9.5	8.1	6.8	10.9	2.8	0.6	1.9
13.566670	10.9	8.2	9.5	8.2	6.8	10.9	2.8	0.6	1.9
13.578890	10.9	8.2	9.5	8.1	6.8	10.9	2.8	0.6	1.9
13.591110	10.9	8.2	9.5	8.2	6.8	10.9	2.8	0.6	1.9
13.603330	10.9	8.2	9.5	8.2	6.8	10.9	2.8	0.6	1.9
13.615560	11.0	8.2	9.5	8.2	6.8	10.9	2.8	0.6	1.9
13.627780	11.0	8.2	9.5	8.2	6.8	10.9	2.8	0.6	1.9
13.640000	11.0	8.2	9.5	8.2	6.8	10.9	2.8	0.6	1.9
13.652220	11.0	8.2	9.5	8.2	6.8	10.9	2.8	0.6	1.9
13.664440	11.0	8.2	9.5	8.2	6.8	10.9	2.8	0.6	1.9
13.676670	11.0	8.2	9.5	8.2	6.8	10.9	2.8	0.6	1.9
13.688890	11.0	8.2	9.5	8.2	6.8	10.9	2.8	0.6	1.9
13.701110	11.0	8.2	9.5	8.2	6.8	10.9	2.8	0.6	1.9
13.713330	11.0	8.2	9.6	8.2	6.8	10.9	2.8	0.6	1.9
13.725560	11.0	8.2	9.6	8.2	6.8	11.0	2.8	0.6	1.9
13.737780	11.0	8.2	9.6	8.2	6.8	11.0	2.8	0.6	1.9
13.750000	11.0	8.2	9.6	8.2	6.8	11.0	2.8	0.6	1.9
13.762220	11.0	8.2	9.6	8.2	6.8	11.0	2.8	0.6	1.9
13.774440	11.0	8.2	9.6	8.2	6.8	11.0	2.8	0.6	1.9
13.786670	11.0	8.2	9.6	8.2	6.8	11.0	2.8	0.6	1.9
13.798890	11.0	8.2	9.6	8.2	6.8	11.0	2.8	0.6	1.9
13.811110	11.0	8.3	9.6	8.2	6.8	11.0	2.8	0.6	1.9
13.823330	11.0	8.3	9.6	8.2	6.8	11.0	2.8	0.6	1.9
13.835560	11.0	8.3	9.6	8.2	6.8	11.0	2.8	0.6	1.9
13.847780	11.0	8.3	9.6	8.2	6.8	11.0	2.8	0.6	1.9
13.860000	11.0	8.3	9.6	8.2	6.8	11.0	2.8	0.6	1.9
13.872220	11.0	8.3	9.6	8.2	6.8	11.0	2.8	0.6	1.9
13.884440	11.0	8.3	9.6	8.2	6.8	11.0	2.8	0.6	1.9
13.896670	11.0	8.3	9.6	8.2	6.8	11.0	2.8	0.6	1.9
13.908890	11.0	8.3	9.6	8.2	6.8	11.0	2.8	0.6	1.9
13.921110	11.0	8.3	9.6	8.2	6.8	11.0	2.8	0.6	1.9
13.933330	11.0	8.3	9.6	8.2	6.8	11.0	2.8	0.6	1.9
13.945560	11.0	8.3	9.6	8.2	6.8	11.0	2.8	0.6	1.9
13.957780	11.0	8.3	9.6	8.2	6.8	11.0	2.8	0.6	1.9
13.970000	11.0	8.3	9.7	8.2	6.8	11.0	2.8	0.6	1.9
13.982220	11.0	8.3	9.7	8.2	6.8	11.0	2.8	0.6	1.9
13.994440	11.0	8.3	9.7	8.2	6.8	11.0	2.8	0.6	1.9
14.006670	11.0	8.3	9.7	8.2	6.8	11.0	2.8	0.6	1.9
14.018890	11.0	8.3	9.7	8.2	6.8	11.0	2.8	0.6	1.9
14.031110	11.0	8.3	9.7	8.2	6.8	11.0	2.8	0.6	2.0
14.043330	11.0	8.3	9.7	8.2	6.8	11.0	2.8	0.6	2.0
14.055560	11.0	8.3	9.7	8.2	6.8	11.0	2.8	0.6	2.0
14.067780	11.0	8.3	9.7	8.2	6.8	11.0	2.8	0.6	2.0
14.080000	11.0	8.3	9.7	8.2	6.8	11.0	2.8	0.6	2.0
14.092220	11.0	8.3	9.7	8.2	6.8	11.0	2.8	0.6	2.0
14.104440	11.0	8.3	9.7	8.2	6.8	11.0	2.8	0.7	2.0
14.116670	11.0	8.3	9.7	8.2	6.8	11.0	2.8	0.7	2.0
14.128890	11.1	8.3	9.7	8.2	6.9	11.0	2.8	0.6	2.0
14.141110	11.1	8.3	9.7	8.2	6.8	11.0	2.8	0.7	2.0
14.153330	11.1	8.3	9.7	8.2	6.9	11.0	2.8	0.7	2.0
14.165560	11.1	8.3	9.7	8.2	6.9	11.0	2.8	0.7	2.0
14.177780	11.1	8.3	9.7	8.2	6.9	11.0	2.8	0.7	2.0
14.190000	11.1	8.3	9.7	8.2	6.9	11.0	2.8	0.7	2.0
14.202220	11.1	8.3	9.7	8.2	6.9	11.0	2.8	0.7	2.0
14.214440	11.1	8.3	9.8	8.2	6.9	11.0	2.9	0.7	2.0
14.226670	11.1	8.3	9.8	8.2	6.9	11.0	2.9	0.7	2.0
14.238890	11.1	8.3	9.8	8.2	6.9	11.1	2.9	0.7	2.0
14.251110	11.1	8.4	9.8	8.2	6.9	11.1	2.9	0.7	2.0
14.263330	11.1	8.3	9.8	8.2	6.9	11.1	2.9	0.7	2.0
14.275560	11.1	8.4	9.8	8.2	6.9	11.1	2.9	0.7	2.0
14.287780	11.1	8.4	9.8	8.2	6.9	11.1	2.9	0.7	2.0
14.300000	11.1	8.4	9.8	8.2	6.9	11.1	2.9	0.7	2.0
14.312220	11.1	8.4	9.8	8.2	6.9	11.1	2.9	0.7	2.0
14.324440	11.1	8.4	9.8	8.2	6.9	11.1	2.9	0.7	2.0
14.336670	11.1	8.4	9.8	8.2	6.9	11.1	2.9	0.7	2.0
14.348890	11.1	8.4	9.8	8.2	6.9	11.1	2.9	0.7	2.0
14.361110	11.1	8.4	9.8	8.2	6.9	11.1	2.9	0.7	2.0
14.373330	11.1	8.4	9.8	8.2	6.9	11.1	2.9	0.7	2.0
14.385560	11.1	8.4	9.8	8.2	6.9	11.1	2.9	0.7	2.0
14.397780	11.1	8.4	9.8	8.2	6.9	11.1	2.9	0.7	2.0
14.410000	11.1	8.4	9.8	8.2	6.9	11.1	2.9	0.7	2.0
14.422220	11.1	8.4	9.8	8.2	6.9	11.1	2.9	0.7	2.0
14.434440	11.1	8.4	9.8	8.2	6.9	11.1	2.9	0.7	2.0
14.446670	11.1	8.4	9.9	8.2	6.9	11.1	2.9	0.7	2.0
14.458890	11.1	8.4	9.9	8.2	6.9	11.1	2.9	0.7	2.0
14.471110	11.1	8.4	9.9	8.2	6.9	11.1	2.9	0.7	2.0
14.483330	11.1	8.4	9.9	8.2	6.9	11.1	2.9	0.7	2.0
14.495560	11.1	8.4	9.9	8.2	6.9	11.1	2.9	0.7	2.0
14.507780	11.1	8.4	9.9	8.2	6.9	11.1	2.9	0.7	2.0
14.520000	11.1	8.4	9.9	8.2	6.9	11.1	2.9	0.7	2.0
14.532220	11.1	8.4	9.9	8.2	6.9	11.1	2.9	0.7	2.0
14.544440	11.1	8.4	9.9	8.2	6.9	11.1	2.9	0.7	2.0
14.556670	11.1	8.4	9.9	8.2	6.9	11.1	2.9	0.7	2.0
14.568890	11.2	8.4	9.9	8.2	6.9	11.1	2.9	0.7	2.0
14.581110	11.1	8.4	9.9	8.2	6.9	11.1	2.9	0.7	2.0
14.593330	11.2	8.4	9.9	8.2	6.9	11.1	2.9	0.7	2.0
14.605560	11.2	8.4	9.9	8.2	6.9	11.1	2.9	0.7	2.0
14.617780	11.2	8.4	9.9	8.2	6.9	11.1	2.9	0.7	2.0
14.630000	11.2	8.4	9.9	8.2	6.9	11.1	2.9	0.7	2.0
14.642220	11.2	8.4	9.9	8.1	7.0	11.1	2.9	0.7	2.0
14.654440	11.2	8.5	9.9	8.1	7.0	11.1	2.9	0.7	2.0
14.666670	11.2	8.4	10.0	8.1	7.0	11.1	2.9	0.7	2.0
14.678890	11.2	8.5	10.0	8.1	7.0	11.1	2.9	0.7	2.0
14.691110	11.2	8.5	10.0	8.1	7.0	11.1	2.9	0.7	2.0
14.703330	11.2	8.5	10.0	8.1	7.0	11.2	2.9	0.7	2.0
14.715560	11.2	8.5	10.0	8.1	7.0	11.2	2.9	0.7	2.1
14.727780	11.2	8.5	10.0	8.1	7.0	11.2	3.0	0.7	2.1
14.740000	11.2	8.5	10.0	8.1	7.0	11.2	2.9	0.7	2.1
14.752220	11.2	8.5	10.0	8.1	7.0	11.2	2.9	0.7	2.1
14.764440	11.2	8.5	10.0	8.1	7.0	11.2	3.0	0.7	2.1
14.776670	11.2	8.5	10.0	8.1	7.0	11.2	3.0	0.7	2.1
14.788890	11.2	8.5	10.0	8.1	7.0	11.2	3.0	0.7	2.1
14.801110	11.2	8.5	10.0	8.1	7.0	11.2	3.0	0.7	2.1
14.813330	11.2	8.5	10.0	8.1	7.0	11.2	3.0	0.7	2.1
14.825560	11.2	8.5	10.0	8.1	7.0	11.2	3.0	0.7	2.1
14.837780	11.2	8.5	10.0	8.1	7.0	11.2	3.0	0.7	2.1
14.850000	11.2	8.5	10.0	8.1	7.0	11.2	3.0	0.7	2.1
14.862220	11.2	8.5	10.0	8.1	7.0	11.2	3.0	0.7	2.1
14.874440	11.2	8.5	10.0	8.1	7.0	11.2	3.0	0.7	2.1
14.886670	11.2	8.5	10.1	8.1	7.0	11.2	3.0	0.7	2.1
14.898890	11.2	8.5	10.1	8.0	7.0	11.2	3.0	0.7	2.1
14.911110	11.2	8.5	10.1	8.0	7.0	11.2	3.0	0.7	2.1
14.923330	11.2	8.5	10.1	8.0	7.0	11.2	3.0	0.7	2.1
14.935560	11.2	8.5	10.1	8.0	7.0	11.2	3.0	0.7	2.1
14.947780	11.2	8.5	10.1	8.0	7.0	11.2	3.0	0.7	2.1
14.960000	11.2	8.5	10.1	8.0	7.0	11.2	3.0	0.7	2.1
14.972220	11.2	8.5	10.1	8.0	7.0	11.2	3.0	0.7	2.1
14.984440	11.2	8.5	10.1	8.0	7.0	11.2	3.0	0.7	2.1
14.996670	11.2	8.5	10.1	8.0	7.0	11.2	3.0	0.7	2.1
15.008890	11.2	8.5	10.1	8.0	7.0	11.2	3.0	0.7	2.1
15.021110	11.3	8.5	10.1	8.0	7.0	11.2	3.0	0.7	2.1
15.033330	11.3	8.6	10.1	8.0	7.0	11.2	3.0	0.7	2.1
15.045560	11.3	8.6	10.1	8.0	7.0	11.2	3.0	0.7	2.1
15.057780	11.3	8.6	10.1	8.0	7.0	11.2	3.0	0.7	2.1
15.070000	11.3	8.6	10.1	8.0	7.0	11.2	3.0	0.7	2.1
15.082220	11.3	8.6	10.1	8.0	7.0	11.2	3.0	0.7	2.1
15.094440	11.3	8.6	10.2	8.0	7.0	11.2	3.0	0.7	2.1
15.106670	11.3	8.6	10.2	8.0	7.0	11.2	3.0	0.7	2.1
15.118890	11.3	8.6	10.2	8.0	7.0	11.2	3.0	0.7	2.1
15.131110	11.3	8.6	10.2	8.0	7.0	11.3	3.0	0.7	2.1
15.143330	11.3	8.6	10.2	8.0	7.0	11.3	3.0	0.7	2.1
15.155560	11.3	8.6	10.2	8.0	7.0	11.3	3.0	0.7	2.1
15.167780	11.3	8.6	10.2	8.0	7.0	11.3	3.0	0.7	2.1
15.180000	11.3	8.6	10.2	8.0	7.0	11.3	3.0	0.7	2.1
15.192220	11.3	8.6	10.2	8.0	7.0	11.3	3.0	0.7	2.1
15.204440	11.3	8.6	10.2	8.0	7.1	11.3	3.0	0.7	2.1
15.216670	11.3	8.6	10.2	8.0	7.1	11.3	3.0	0.7	2.1
15.228890	11.3	8.6	10.2	8.0	7.1	11.3	3.0	0.7	2.1
15.241110	11.3	8.6	10.2	8.0	7.1	11.3	3.0	0.7	2.1
15.253330	11.3	8.6	10.2	8.0	7.1	11.3	3.0	0.7	2.1
15.265560	11.3	8.6	10.2	8.0	7.1	11.3	3.0	0.7	2.1
15.277780	11.3	8.6	10.2	8.0	7.1	11.3	3.0	0.7	2.1
15.290000	11.3	8.6	10.2	8.0	7.1	11.3	3.0	0.7	2.1
15.302220	11.3	8.6	10.3	7.9	7.1	11.3	3.0	0.7	2.1
15.314440	11.3	8.6	10.3	7.9	7.1	11.3	3.0	0.7	2.1
15.326670	11.3	8.6	10.3	8.0	7.1	11.3	3.0	0.7	2.1
15.338890	11.3	8.6	10.3	8.0	7.1	11.3	3.0	0.7	2.2
15.351110	11.3	8.6	10.3	7.9	7.1	11.3	3.0	0.7	2.2
15.363330	11.3	8.6	10.3	7.9	7.1	11.3	3.1	0.7	2.2
15.375560	11.3	8.7	10.3	7.9	7.1	11.3	3.1	0.7	2.2
15.387780	11.3	8.7	10.3	7.9	7.1	11.3	3.1	0.7	2.2
15.400000	11.3	8.7	10.3	7.9	7.1	11.3	3.1	0.7	2.2
15.412220	11.3	8.7	10.3	7.9	7.1	11.3	3.1	0.7	2.2
15.424440	11.3	8.7	10.3	7.9	7.1	11.3	3.1	0.7	2.2
15.436670	11.3	8.7	10.3	7.9	7.1	11.3	3.1	0.7	2.2
15.448890	11.3	8.7	10.3	7.9	7.1	11.3	3.1	0.7	2.2
15.461110	11.4	8.7	10.3	7.9	7.1	11.3	3.1	0.7	2.2
15.473330	11.4	8.7	10.3	7.9	7.1	11.3	3.1	0.7	2.2
15.485560	11.4	8.7	10.3	7.9	7.1	11.3	3.1	0.7	2.2
15.497780	11.4	8.7	10.3	7.9	7.1	11.3	3.1	0.7	2.2
15.510000	11.4	8.7	10.3	7.9	7.1	11.3	3.1	0.7	2.2
15.522220	11.4	8.7	10.4	7.9	7.1	11.3	3.1	0.7	2.2
15.534440	11.4	8.7	10.4	7.9	7.1	11.3	3.1	0.7	2.2
15.546670	11.4	8.7	10.4	7.9	7.1	11.3	3.1	0.7	2.2
15.558890	11.4	8.7	10.4	7.9	7.1	11.3	3.1	0.7	2.2
15.571110	11.4	8.7	10.4	7.9	7.1	11.3	3.1	0.7	2.2
15.583330	11.4	8.7	10.4	7.9	7.1	11.4	3.1	0.7	2.2
15.595560	11.4	8.7	10.4	7.9	7.1	11.4	3.1	0.7	2.2
15.607780	11.4	8.7	10.4	7.9	7.1	11.4	3.1	0.7	2.2
15.620000	11.4	8.7	10.4	7.9	7.1	11.4	3.1	0.7	2.2
15.632220	11.4	8.7	10.4	7.9	7.1	11.4	3.1	0.7	2.2
15.644440	11.4	8.7	10.4	7.9	7.1	11.4	3.1	0.7	2.2
15.656670	11.4	8.7	10.4	7.9	7.1	11.4	3.1	0.7	2.2
15.668890	11.4	8.8	10.4	7.9	7.1	11.4	3.1	0.7	2.2
15.681110	11.4	8.8	10.4	7.9	7.2	11.4	3.1	0.7	2.2
15.693330	11.4	8.8	10.4	7.9	7.2	11.4	3.1	0.7	2.2
15.705560	11.4	8.8	10.4	7.9	7.2	11.4	3.1	0.8	2.2
15.717780	11.4	8.8	10.4	7.9	7.2	11.4	3.1	0.8	2.2
15.730000	11.4	8.8	10.4	7.9	7.2	11.4	3.1	0.8	2.2
15.742220	11.4	8.8	10.4	7.9	7.2	11.4	3.1	0.8	2.2
15.754440	11.4	8.8	10.5	7.9	7.2	11.4	3.1	0.8	2.2
15.766670	11.4	8.8	10.5	7.9	7.2	11.4	3.1	0.8	2.2
15.778890	11.4	8.8	10.5	7.9	7.2	11.4	3.1	0.8	2.2
15.791110	11.4	8.8	10.5	7.9	7.2	11.4	3.1	0.8	2.2
15.803330	11.4	8.8	10.5	7.9	7.2	11.4	3.1	0.8	2.2
15.815560	11.4	8.8	10.5	7.9	7.2	11.4	3.1	0.8	2.2
15.827780	11.4	8.8	10.5	7.9	7.2	11.4	3.1	0.8	2.2
15.840000	11.4	8.8	10.5	7.9	7.2	11.4	3.1	0.8	2.2
15.852220	11.4	8.8	10.5	7.9	7.2	11.4	3.2	0.8	2.2
15.864440	11.5	8.8	10.5	7.9	7.2	11.4	3.2	0.8	2.2
15.876670	11.5	8.8	10.5	7.9	7.2	11.4	3.2	0.8	2.3
15.888890	11.5	8.8	10.5	7.9	7.2	11.4	3.2	0.8	2.3
15.901110	11.5	8.8	10.5	7.9	7.2	11.4	3.2	0.8	2.3
15.913330	11.5	8.8	10.5	7.9	7.2	11.4	3.2	0.8	2.3
15.925560	11.5	8.8	10.6	7.9	7.2	11.4	3.2	0.8	2.3
15.937780	11.5	8.8	10.6	7.9	7.2	11.4	3.2	0.8	2.3
15.950000	11.5	8.8	10.6	7.9	7.2	11.4	3.2	0.8	2.3
15.962220	11.5	8.8	10.6	7.9	7.2	11.4	3.2	0.8	2.3
15.974440	11.5	8.8	10.6	7.9	7.2	11.4	3.2	0.8	2.3
15.986670	11.5	8.8	10.6	7.9	7.2	11.5	3.2	0.8	2.3
15.998890	11.5	8.8	10.6	7.9	7.2	11.5	3.2	0.8	2.3
16.011110	11.5	8.8	10.6	7.9	7.2	11.5	3.2	0.8	2.3
16.023330	11.5	8.8	10.6	7.9	7.2	11.5	3.2	0.8	2.3
16.035560	11.5	8.8	10.6	7.9	7.2	11.5	3.2	0.8	2.3
16.047780	11.5	8.8	10.6	7.9	7.2	11.5	3.2	0.8	2.3
16.060000	11.5	8.8	10.6	7.9	7.2	11.5	3.2	0.8	2.3
16.072220	11.5	8.8	10.6	7.9	7.3	11.5	3.2	0.8	2.3
16.084440	11.5	8.8	10.6	7.9	7.3	11.5	3.2	0.8	2.3
16.096670	11.5	8.8	10.6	7.9	7.3	11.5	3.2	0.8	2.3
16.108890	11.5	8.8	10.6	7.9	7.3	11.5	3.2	0.8	2.3
16.121110	11.5	8.8	10.6	7.9	7.3	11.5	3.2	0.8	2.3
16.133330	11.5	8.8	10.7	7.9	7.3	11.5	3.2	0.8	2.3
16.145560	11.5	8.8	10.7	7.9	7.3	11.5	3.2	0.8	2.3
16.157780	11.5	8.8	10.7	7.9	7.3	11.5	3.2	0.8	2.3
16.170000	11.5	8.8	10.7	7.9	7.3	11.5	3.2	0.8	2.3
16.182220	11.5	8.8	10.7	8.0	7.3	11.5	3.2	0.8	2.3
16.194440	11.5	8.8	10.7	7.9	7.3	11.5	3.2	0.8	2.3
16.206670	11.5	8.9	10.7	7.9	7.3	11.5	3.2	0.8	2.3
16.218890	11.5	8.9	10.7	8.0	7.3	11.5	3.2	0.8	2.3
16.231110	11.6	8.9	10.7	7.9	7.3	11.5	3.2	0.8	2.3
16.243330	11.6	8.9	10.7	8.0	7.3	11.5	3.2	0.8	2.3
16.255560	11.6	8.9	10.7	8.0	7.3	11.5	3.2	0.8	2.3
16.267780	11.6	8.9	10.7	8.0	7.3	11.5	3.2	0.8	2.3
16.280000	11.6	8.9	10.7	8.0	7.3	11.5	3.2	0.8	2.3
16.292220	11.6	8.9	10.7	8.0	7.3	11.5	3.2	0.8	2.3
16.304440	11.6	8.9	10.7	8.0	7.3	11.5	3.2	0.8	2.3
16.316670	11.6	8.9	10.8	8.0	7.3	11.5	3.2	0.8	2.3
16.328890	11.6	8.9	10.8	8.0	7.3	11.5	3.2	0.8	2.3
16.341110	11.6	8.9	10.8	8.0	7.3	11.5	3.2	0.8	2.3
16.353330	11.6	8.9	10.8	8.0	7.3	11.5	3.2	0.8	2.3
16.365560	11.6	8.9	10.8	8.0	7.3	11.5	3.2	0.8	2.3
16.377780	11.6	8.9	10.8	8.0	7.3	11.6	3.2	0.8	2.3
16.390000	11.6	8.9	10.8	8.0	7.3	11.6	3.2	0.8	2.3
16.402220	11.6	8.9	10.8	8.0	7.3	11.6	3.2	0.8	2.3
16.414440	11.6	8.9	10.8	8.0	7.3	11.6	3.2	0.8	2.3
16.426670	11.6	8.9	10.8	8.0	7.3	11.6	3.3	0.8	2.3
16.438890	11.6	8.9	10.8	8.0	7.3	11.6	3.3	0.8	2.3
16.451110	11.6	8.9	10.8	8.0	7.3	11.6	3.3	0.8	2.3
16.463330	11.6	8.9	10.8	8.0	7.3	11.6	3.3	0.8	2.3
16.475560	11.6	9.0	10.8	8.0	7.3	11.6	3.3	0.8	2.4
16.487780	11.6	8.9	10.8	8.0	7.3	11.6	3.3	0.8	2.4
16.500000	11.6	9.0	10.9	8.0	7.3	11.6	3.3	0.8	2.4
16.512220	11.6	9.0	10.9	8.0	7.4	11.6	3.3	0.8	2.4
16.524440	11.6	9.0	10.9	8.0	7.4	11.6	3.3	0.8	2.4
16.536670	11.6	9.0	10.9	8.0	7.4	11.6	3.3	0.8	2.4
16.548890	11.6	9.0	10.9	8.0	7.4	11.6	3.3	0.8	2.4
16.561110	11.6	9.0	10.9	8.0	7.4	11.6	3.3	0.8	2.4
16.573330	11.6	9.0	10.9	8.0	7.4	11.6	3.3	0.8	2.4
16.585560	11.7	9.0	10.9	8.0	7.4	11.6	3.3	0.8	2.4
16.597780	11.7	9.0	10.9	8.0	7.4	11.6	3.3	0.8	2.4
16.610000	11.7	9.0	10.9	8.0	7.4	11.6	3.3	0.8	2.4
16.622220	11.7	9.0	10.9	8.0	7.4	11.6	3.3	0.8	2.4
16.634440	11.7	9.0	10.9	8.0	7.4	11.6	3.3	0.8	2.4
16.646670	11.7	9.0	10.9	8.0	7.4	11.6	3.3	0.8	2.4
16.658890	11.7	9.0	11.0	8.0	7.4	11.6	3.3	0.8	2.4
16.671110	11.7	9.0	11.0	8.0	7.4	11.6	3.3	0.8	2.4
16.683330	11.7	9.0	11.0	8.0	7.4	11.6	3.3	0.8	2.4
16.695560	11.7	9.0	11.0	8.0	7.4	11.6	3.3	0.8	2.4
16.707780	11.7	9.0	11.0	8.0	7.4	11.6	3.3	0.8	2.4
16.720000	11.7	9.0	11.0	8.0	7.4	11.6	3.3	0.8	2.4
16.732220	11.7	9.0	11.0	8.0	7.4	11.6	3.3	0.8	2.4
16.744440	11.7	9.0	11.0	8.0	7.4	11.6	3.3	0.8	2.4
16.756670	11.7	9.0	11.0	8.0	7.4	11.7	3.3	0.8	2.4
16.768890	11.7	9.0	11.0	8.0	7.4	11.7	3.3	0.8	2.4
16.781110	11.7	9.0	11.0	8.0	7.4	11.7	3.3	0.8	2.4
16.793330	11.7	9.1	11.0	8.0	7.4	11.7	3.3	0.8	2.4
16.805560	11.7	9.1	11.0	8.0	7.4	11.7	3.3	0.8	2.4
16.817780	11.7	9.1	11.0	8.0	7.4	11.7	3.3	0.8	2.4
16.830000	11.7	9.1	11.0	8.0	7.4	11.7	3.3	0.8	2.4
16.842220	11.7	9.1	11.1	8.0	7.4	11.7	3.3	0.8	2.4
16.854440	11.7	9.1	11.1	8.0	7.5	11.7	3.3	0.8	2.4
16.866670	11.7	9.1	11.1	8.0	7.5	11.7	3.3	0.8	2.4
16.878890	11.7	9.1	11.1	8.0	7.5	11.7	3.4	0.8	2.4
16.891110	11.7	9.1	11.1	8.0	7.5	11.7	3.4	0.8	2.4
16.903330	11.7	9.1	11.1	8.0	7.5	11.7	3.4	0.8	2.4
16.915560	11.7	9.1	11.1	8.1	7.5	11.7	3.4	0.8	2.5
16.927780	11.7	9.1	11.1	8.0	7.5	11.7	3.4	0.8	2.5
16.940000	11.8	9.1	11.1	8.1	7.5	11.7	3.4	0.8	2.5
16.952220	11.8	9.1	11.1	8.1	7.5	11.7	3.4	0.8	2.5
16.964440	11.8	9.1	11.1	8.1	7.5	11.7	3.4	0.8	2.5
16.976670	11.8	9.1	11.1	8.1	7.5	11.7	3.4	0.9	2.5
16.988890	11.8	9.1	11.1	8.1	7.5	11.7	3.4	0.8	2.5
17.001110	11.8	9.1	11.2	8.1	7.5	11.7	3.4	0.9	2.5
17.013330	11.8	9.1	11.2	8.1	7.5	11.7	3.4	0.9	2.5
17.025560	11.8	9.1	11.2	8.1	7.5	11.7	3.4	0.9	2.5
17.037780	11.8	9.1	11.2	8.1	7.5	11.7	3.4	0.9	2.5
17.050000	11.8	9.1	11.2	8.1	7.5	11.7	3.4	0.9	2.5
17.062220	11.8	9.1	11.2	8.1	7.5	11.7	3.4	0.9	2.5
17.074440	11.8	9.1	11.2	8.1	7.5	11.7	3.4	0.9	2.5
17.086670	11.8	9.1	11.2	8.1	7.5	11.7	3.4	0.9	2.5
17.098890	11.8	9.1	11.2	8.1	7.5	11.8	3.4	0.9	2.5
17.111110	11.8	9.1	11.2	8.1	7.5	11.7	3.4	0.9	2.5
17.123330	11.8	9.2	11.2	8.1	7.5	11.8	3.4	0.9	2.5
17.135560	11.8	9.2	11.2	8.1	7.5	11.8	3.4	0.9	2.5
17.147780	11.8	9.2	11.2	8.1	7.5	11.8	3.4	0.9	2.5
17.160000	11.8	9.2	11.3	8.1	7.5	11.8	3.4	0.9	2.5
17.172220	11.8	9.2	11.3	8.1	7.5	11.8	3.4	0.9	2.5
17.184440	11.8	9.2	11.3	8.1	7.5	11.8	3.4	0.9	2.5
17.196670	11.8	9.2	11.3	8.1	7.6	11.8	3.4	0.9	2.5
17.208890	11.8	9.2	11.3	8.1	7.6	11.8	3.4	0.9	2.5
17.221110	11.8	9.2	11.3	8.1	7.6	11.8	3.5	0.9	2.5
17.233330	11.8	9.2	11.3	8.1	7.6	11.8	3.5	0.9	2.5
17.245560	11.8	9.2	11.3	8.1	7.6	11.8	3.5	0.9	2.5
17.257780	11.8	9.2	11.3	8.1	7.6	11.8	3.5	0.9	2.5
17.270000	11.8	9.2	11.3	8.1	7.6	11.8	3.5	0.9	2.5
17.282220	11.8	9.2	11.3	8.1	7.6	11.8	3.5	0.9	2.5
17.294440	11.8	9.2	11.3	8.1	7.6	11.8	3.5	0.9	2.5
17.306670	11.9	9.2	11.3	8.1	7.6	11.8	3.5	0.9	2.5
17.318890	11.9	9.2	11.3	8.1	7.6	11.8	3.5	0.9	2.5
17.331110	11.9	9.2	11.4	8.1	7.6	11.8	3.5	0.9	2.5
17.343330	11.9	9.2	11.4	8.1	7.6	11.8	3.5	0.9	2.5
17.355560	11.9	9.2	11.4	8.1	7.6	11.8	3.5	0.9	2.6
17.367780	11.9	9.2	11.4	8.1	7.6	11.8	3.5	0.9	2.5
17.380000	11.9	9.3	11.4	8.1	7.6	11.8	3.5	0.9	2.6
17.392220	11.9	9.3	11.4	8.1	7.6	11.8	3.5	0.9	2.6
17.404440	11.9	9.3	11.4	8.1	7.6	11.8	3.5	0.9	2.6
17.416670	11.9	9.3	11.4	8.1	7.6	11.8	3.5	0.9	2.6
17.428890	11.9	9.3	11.4	8.1	7.6	11.8	3.5	0.9	2.6
17.441110	11.9	9.3	11.4	8.1	7.6	11.8	3.5	0.9	2.6
17.453330	11.9	9.3	11.4	8.1	7.6	11.8	3.5	0.9	2.6
17.465560	11.9	9.3	11.4	8.2	7.6	11.8	3.5	0.9	2.6
17.477780	11.9	9.3	11.4	8.2	7.6	11.8	3.5	0.9	2.6
17.490000	11.9	9.3	11.5	8.2	7.6	11.8	3.5	0.9	2.6
17.502220	11.9	9.3	11.5	8.2	7.6	11.9	3.5	0.9	2.6
17.514440	11.9	9.3	11.5	8.2	7.7	11.9	3.5	0.9	2.6
17.526670	11.9	9.3	11.5	8.2	7.7	11.9	3.5	0.9	2.6
17.538890	11.9	9.3	11.5	8.2	7.7	11.9	3.5	0.9	2.6
17.551110	11.9	9.3	11.5	8.2	7.7	11.9	3.5	0.9	2.6
17.563330	11.9	9.3	11.5	8.2	7.7	11.9	3.5	0.9	2.6
17.575560	11.9	9.3	11.5	8.2	7.7	11.9	3.6	0.9	2.6
17.587780	11.9	9.3	11.5	8.2	7.7	11.9	3.6	0.9	2.6
17.600000	11.9	9.3	11.5	8.2	7.7	11.9	3.6	0.9	2.6
17.612220	11.9	9.3	11.6	8.2	7.7	11.9	3.6	0.9	2.6
17.624440	11.9	9.3	11.6	8.2	7.7	11.9	3.6	0.9	2.6
17.636670	11.9	9.3	11.6	8.2	7.7	11.9	3.6	0.9	2.6
17.648890	11.9	9.3	11.6	8.2	7.7	11.9	3.6	0.9	2.6
17.661110	12.0	9.4	11.6	8.2	7.7	11.9	3.6	0.9	2.6
17.673330	12.0	9.4	11.6	8.2	7.7	11.9	3.6	0.9	2.6
17.685560	12.0	9.4	11.6	8.2	7.7	11.9	3.6	0.9	2.6
17.697780	12.0	9.4	11.6	8.2	7.7	11.9	3.6	0.9	2.6
17.710000	12.0	9.4	11.6	8.2	7.7	11.9	3.6	0.9	2.6
17.722220	12.0	9.4	11.6	8.2	7.7	11.9	3.6	0.9	2.6
17.734440	12.0	9.4	11.6	8.2	7.7	11.9	3.6	0.9	2.6
17.746670	12.0	9.4	11.6	8.2	7.7	11.9	3.6	0.9	2.6
17.758890	12.0	9.4	11.6	8.2	7.7	11.9	3.6	0.9	2.6
17.771110	12.0	9.4	11.6	8.2	7.7	11.9	3.6	0.9	2.7
17.783330	12.0	9.4	11.6	8.2	7.7	11.9	3.6	0.9	2.7
17.795560	12.0	9.4	11.7	8.2	7.7	11.9	3.6	0.9	2.7
17.807780	12.0	9.4	11.7	8.2	7.7	11.9	3.6	0.9	2.7
17.820000	12.0	9.4	11.7	8.2	7.8	11.9	3.6	0.9	2.7
17.832220	12.0	9.4	11.7	8.2	7.8	11.9	3.6	0.9	2.7
17.844440	12.0	9.4	11.7	8.2	7.8	11.9	3.6	0.9	2.7
17.856670	12.0	9.4	11.7	8.2	7.8	11.9	3.6	0.9	2.7
17.868890	12.0	9.4	11.7	8.2	7.8	11.9	3.6	0.9	2.7
17.881110	12.0	9.4	11.7	8.2	7.8	12.0	3.7	0.9	2.7
17.893330	12.0	9.4	11.7	8.2	7.8	12.0	3.7	0.9	2.7
17.905560	12.0	9.4	11.7	8.2	7.8	12.0	3.7	0.9	2.7
17.917780	12.0	9.4	11.7	8.2	7.8	12.0	3.7	1.0	2.7
17.930000	12.0	9.4	11.7	8.2	7.8	12.0	3.7	1.0	2.7
17.942220	12.0	9.4	11.7	8.2	7.8	12.0	3.7	1.0	2.7
17.954440	12.0	9.4	11.8	8.2	7.8	12.0	3.7	1.0	2.7
17.966670	12.0	9.5	11.8	8.3	7.8	12.0	3.7	1.0	2.7
17.978890	12.1	9.5	11.8	8.3	7.8	12.0	3.7	1.0	2.7
17.991110	12.1	9.5	11.8	8.3	7.8	12.0	3.7	1.0	2.7
18.003330	12.1	9.5	11.8	8.3	7.8	12.0	3.7	1.0	2.7
18.015560	12.1	9.5	11.8	8.3	7.8	12.0	3.7	1.0	2.7
18.027780	12.1	9.5	11.8	8.3	7.8	12.0	3.7	1.0	2.7
18.040000	12.1	9.5	11.8	8.3	7.8	12.0	3.7	1.0	2.7
18.052220	12.1	9.5	11.8	8.3	7.8	12.0	3.7	1.0	2.7
18.064440	12.1	9.5	11.8	8.3	7.8	12.0	3.7	1.0	2.7
18.076670	12.1	9.5	11.8	8.3	7.8	12.0	3.7	1.0	2.7
18.088890	12.1	9.5	11.9	8.3	7.8	12.0	3.7	1.0	2.7
18.101110	12.1	9.5	11.9	8.3	7.8	12.0	3.7	1.0	2.7
18.113330	12.1	9.5	11.9	8.3	7.9	12.0	3.7	1.0	2.7
18.125560	12.1	9.5	11.9	8.3	7.9	12.0	3.7	1.0	2.8
18.137780	12.1	9.5	11.9	8.3	7.9	12.0	3.7	1.0	2.8
18.150000	12.1	9.5	11.9	8.3	7.9	12.0	3.7	1.0	2.8
18.162220	12.1	9.5	11.9	8.3	7.9	12.0	3.7	1.0	2.8
18.174440	12.1	9.5	11.9	8.3	7.9	12.0	3.8	1.0	2.8
18.186670	12.1	9.5	11.9	8.3	7.9	12.0	3.8	1.0	2.8
18.198890	12.1	9.5	11.9	8.3	7.9	12.0	3.8	1.0	2.8
18.211110	12.1	9.5	11.9	8.3	7.9	12.1	3.8	1.0	2.8
18.223330	12.1	9.6	11.9	8.3	7.9	12.1	3.8	1.0	2.8
18.235560	12.1	9.6	11.9	8.3	7.9	12.1	3.8	1.0	2.8
18.247780	12.1	9.6	11.9	8.3	7.9	12.1	3.8	1.0	2.8
18.260000	12.1	9.6	12.0	8.3	7.9	12.1	3.8	1.0	2.8
18.272220	12.2	9.6	12.0	8.3	7.9	12.1	3.8	1.0	2.8
18.284440	12.2	9.6	12.0	8.3	7.9	12.1	3.8	1.0	2.8
18.296670	12.2	9.6	12.0	8.3	7.9	12.1	3.8	1.0	2.8
18.308890	12.2	9.6	12.0	8.3	7.9	12.1	3.8	1.0	2.8
18.321110	12.2	9.6	12.0	8.3	7.9	12.1	3.8	1.0	2.8
18.333330	12.2	9.6	12.0	8.4	7.9	12.1	3.8	1.0	2.8
18.345560	12.2	9.6	12.0	8.4	7.9	12.1	3.8	1.0	2.8
18.357780	12.2	9.6	12.0	8.4	7.9	12.1	3.8	1.0	2.8
18.370000	12.2	9.6	12.0	8.4	7.9	12.1	3.8	1.0	2.8
18.382220	12.2	9.6	12.0	8.4	7.9	12.1	3.8	1.0	2.8
18.394440	12.2	9.6	12.1	8.4	8.0	12.1	3.8	1.0	2.8
18.406670	12.2	9.6	12.1	8.4	8.0	12.1	3.8	1.0	2.8
18.418890	12.2	9.6	12.1	8.4	8.0	12.1	3.8	1.0	2.8
18.431110	12.2	9.6	12.1	8.4	8.0	12.1	3.8	1.0	2.8
18.443330	12.2	9.6	12.1	8.4	8.0	12.1	3.8	1.0	2.8
18.455560	12.2	9.6	12.1	8.4	8.0	12.1	3.9	1.0	2.8
18.467780	12.2	9.6	12.1	8.4	8.0	12.1	3.9	1.0	2.9
18.480000	12.2	9.7	12.1	8.4	8.0	12.1	3.9	1.0	2.9
18.492220	12.2	9.7	12.1	8.4	8.0	12.1	3.9	1.0	2.9
18.504440	12.2	9.7	12.1	8.4	8.0	12.1	3.9	1.0	2.9
18.516670	12.2	9.7	12.1	8.4	8.0	12.1	3.9	1.0	2.9
18.528890	12.2	9.7	12.1	8.4	8.0	12.1	3.9	1.0	2.9
18.541110	12.2	9.7	12.2	8.4	8.0	12.2	3.9	1.0	2.9
18.553330	12.2	9.7	12.2	8.4	8.0	12.2	3.9	1.0	2.9
18.565560	12.2	9.7	12.2	8.4	8.0	12.2	3.9	1.0	2.9
18.577780	12.2	9.7	12.2	8.4	8.0	12.2	3.9	1.0	2.9
18.590000	12.3	9.7	12.2	8.4	8.0	12.2	3.9	1.0	2.9
18.602220	12.3	9.7	12.2	8.4	8.0	12.2	3.9	1.0	2.9
18.614440	12.3	9.7	12.2	8.4	8.0	12.2	3.9	1.0	2.9
18.626670	12.3	9.7	12.2	8.4	8.0	12.2	3.9	1.0	2.9
18.638890	12.3	9.7	12.2	8.4	8.0	12.2	3.9	1.0	2.9
18.651110	12.3	9.7	12.2	8.4	8.1	12.2	3.9	1.0	2.9
18.663330	12.3	9.7	12.2	8.4	8.1	12.2	3.9	1.1	2.9
18.675560	12.3	9.7	12.2	8.4	8.1	12.2	3.9	1.1	2.9
18.687780	12.3	9.7	12.3	8.5	8.1	12.2	3.9	1.1	2.9
18.700000	12.3	9.7	12.3	8.5	8.1	12.2	3.9	1.1	2.9
18.712220	12.3	9.7	12.3	8.5	8.1	12.2	3.9	1.1	2.9
18.724440	12.3	9.7	12.3	8.5	8.1	12.2	3.9	1.1	2.9
18.736670	12.3	9.7	12.3	8.5	8.1	12.2	3.9	1.1	3.0
18.748890	12.3	9.7	12.3	8.5	8.1	12.2	3.9	1.1	3.0
18.761110	12.3	9.8	12.3	8.5	8.1	12.2	4.0	1.1	3.0
18.773330	12.3	9.8	12.3	8.5	8.1	12.2	4.0	1.1	3.0
18.785560	12.3	9.8	12.3	8.5	8.1	12.2	4.0	1.1	3.0
18.797780	12.3	9.8	12.3	8.5	8.1	12.2	4.0	1.1	3.0
18.810000	12.3	9.8	12.3	8.5	8.1	12.2	4.0	1.1	3.0
18.822220	12.3	9.8	12.3	8.5	8.1	12.2	4.0	1.1	3.0
18.834440	12.3	9.8	12.4	8.5	8.1	12.2	4.0	1.1	3.0
18.846670	12.3	9.8	12.4	8.5	8.1	12.2	4.0	1.1	3.0
18.858890	12.3	9.8	12.4	8.5	8.1	12.2	4.0	1.1	3.0
18.871110	12.3	9.8	12.4	8.5	8.1	12.2	4.0	1.1	3.0
18.883330	12.4	9.8	12.4	8.5	8.1	12.3	4.0	1.1	3.0
18.895560	12.4	9.8	12.4	8.5	8.1	12.3	4.0	1.1	3.0
18.907780	12.4	9.8	12.4	8.5	8.2	12.3	4.0	1.1	3.0
18.920000	12.4	9.8	12.4	8.5	8.2	12.3	4.0	1.1	3.0
18.932220	12.4	9.8	12.4	8.5	8.2	12.3	4.0	1.1	3.0
18.944440	12.4	9.8	12.4	8.5	8.2	12.3	4.0	1.1	3.0
18.956670	12.4	9.8	12.5	8.5	8.2	12.3	4.0	1.1	3.0
18.968890	12.4	9.8	12.5	8.5	8.2	12.3	4.0	1.1	3.0
18.981110	12.4	9.8	12.5	8.5	8.2	12.3	4.0	1.1	3.0
18.993330	12.4	9.9	12.5	8.5	8.2	12.3	4.0	1.1	3.0
19.005560	12.4	9.9	12.5	8.5	8.2	12.3	4.0	1.1	3.0
19.017780	12.4	9.9	12.5	8.6	8.2	12.3	4.1	1.1	3.0
19.030000	12.4	9.9	12.5	8.6	8.2	12.3	4.1	1.1	3.0
19.042220	12.4	9.9	12.5	8.6	8.2	12.3	4.1	1.1	3.0
19.054440	12.4	9.9	12.5	8.6	8.2	12.3	4.1	1.1	3.1
19.066670	12.4	9.9	12.5	8.6	8.2	12.3	4.1	1.1	3.1
19.078890	12.4	9.9	12.5	8.6	8.2	12.3	4.1	1.1	3.1
19.091110	12.4	9.9	12.5	8.6	8.2	12.3	4.1	1.1	3.1
19.103330	12.4	9.9	12.6	8.6	8.2	12.3	4.1	1.1	3.1
19.115560	12.4	9.9	12.6	8.6	8.2	12.3	4.1	1.1	3.1
19.127780	12.4	9.9	12.6	8.6	8.2	12.3	4.1	1.1	3.1
19.140000	12.4	9.9	12.6	8.6	8.2	12.3	4.1	1.1	3.1
19.152220	12.5	9.9	12.6	8.6	8.2	12.3	4.1	1.1	3.1
19.164440	12.5	9.9	12.6	8.6	8.3	12.3	4.1	1.1	3.1
19.176670	12.5	9.9	12.6	8.6	8.3	12.4	4.1	1.1	3.1
19.188890	12.5	9.9	12.6	8.6	8.3	12.4	4.1	1.1	3.1
19.201110	12.5	9.9	12.6	8.6	8.3	12.4	4.1	1.1	3.1
19.213330	12.5	9.9	12.6	8.6	8.3	12.4	4.1	1.1	3.1
19.225560	12.5	9.9	12.6	8.6	8.3	12.4	4.1	1.1	3.1
19.237780	12.5	10.0	12.7	8.6	8.3	12.4	4.2	1.1	3.1
19.250000	12.5	10.0	12.7	8.6	8.3	12.4	4.2	1.1	3.1
19.262220	12.5	10.0	12.7	8.6	8.3	12.4	4.2	1.1	3.1
19.274440	12.5	10.0	12.7	8.6	8.3	12.4	4.2	1.1	3.1
19.286670	12.5	10.0	12.7	8.6	8.3	12.4	4.2	1.1	3.1
19.298890	12.5	10.0	12.7	8.6	8.3	12.4	4.2	1.1	3.1
19.311110	12.5	10.0	12.7	8.6	8.3	12.4	4.2	1.1	3.2
19.323330	12.5	10.0	12.7	8.7	8.3	12.4	4.2	1.1	3.2
19.335560	12.5	10.0	12.7	8.7	8.3	12.4	4.2	1.2	3.2
19.347780	12.5	10.0	12.7	8.7	8.3	12.4	4.2	1.2	3.2
19.360000	12.5	10.0	12.7	8.7	8.3	12.4	4.2	1.2	3.2
19.372220	12.5	10.0	12.8	8.7	8.3	12.4	4.2	1.2	3.2
19.384440	12.5	10.0	12.8	8.7	8.3	12.4	4.2	1.2	3.2
19.396670	12.5	10.0	12.8	8.7	8.3	12.4	4.2	1.2	3.2
19.408890	12.5	10.0	12.8	8.7	8.4	12.4	4.2	1.2	3.2
19.421110	12.5	10.0	12.8	8.7	8.4	12.4	4.2	1.2	3.2
19.433330	12.6	10.0	12.8	8.7	8.4	12.4	4.2	1.2	3.2
19.445560	12.6	10.0	12.8	8.7	8.4	12.4	4.2	1.2	3.2
19.457780	12.6	10.0	12.8	8.7	8.4	12.5	4.3	1.2	3.2
19.470000	12.6	10.1	12.8	8.7	8.4	12.5	4.3	1.2	3.2
19.482220	12.6	10.1	12.8	8.7	8.4	12.5	4.3	1.2	3.2
19.494440	12.6	10.1	12.8	8.7	8.4	12.5	4.3	1.2	3.2
19.506670	12.6	10.1	12.9	8.7	8.4	12.5	4.3	1.2	3.2
19.518890	12.6	10.1	12.9	8.7	8.4	12.5	4.3	1.2	3.2
19.531110	12.6	10.1	12.9	8.7	8.4	12.5	4.3	1.2	3.2
19.543330	12.6	10.1	12.9	8.7	8.4	12.5	4.3	1.2	3.2
19.555560	12.6	10.1	12.9	8.7	8.4	12.5	4.3	1.2	3.2
19.567780	12.6	10.1	12.9	8.8	8.4	12.5	4.3	1.2	3.2
19.580000	12.6	10.1	12.9	8.8	8.4	12.5	4.3	1.2	3.2
19.592220	12.6	10.1	12.9	8.8	8.4	12.5	4.3	1.2	3.2
19.604440	12.6	10.1	12.9	8.8	8.4	12.5	4.3	1.2	3.2
19.616670	12.6	10.1	12.9	8.8	8.4	12.5	4.3	1.2	3.2
19.628890	12.6	10.1	12.9	8.8	8.5	12.5	4.3	1.2	3.2
19.641110	12.6	10.1	12.9	8.8	8.5	12.5	4.4	1.2	3.2
19.653330	12.6	10.1	13.0	8.8	8.5	12.5	4.4	1.2	3.2
19.665560	12.6	10.1	13.0	8.8	8.5	12.5	4.4	1.2	3.3
19.677780	12.6	10.1	13.0	8.8	8.5	12.5	4.4	1.2	3.3
19.690000	12.6	10.2	13.0	8.8	8.5	12.5	4.4	1.2	3.3
19.702220	12.7	10.2	13.0	8.8	8.5	12.5	4.4	1.2	3.3
19.714440	12.7	10.2	13.0	8.8	8.5	12.5	4.4	1.2	3.3
19.726670	12.7	10.2	13.0	8.8	8.5	12.6	4.4	1.2	3.3
19.738890	12.7	10.2	13.0	8.8	8.5	12.6	4.4	1.2	3.3
19.751110	12.7	10.2	13.0	8.8	8.5	12.6	4.4	1.2	3.3
19.763330	12.7	10.2	13.0	8.8	8.5	12.6	4.4	1.2	3.3
19.775560	12.7	10.2	13.0	8.8	8.5	12.6	4.4	1.2	3.3
19.787780	12.7	10.2	13.1	8.8	8.5	12.6	4.4	1.2	3.3
19.800000	12.7	10.2	13.1	8.8	8.5	12.6	4.4	1.2	3.3
19.812220	12.7	10.2	13.1	8.8	8.5	12.6	4.4	1.3	3.3
19.824440	12.7	10.2	13.1	8.8	8.5	12.6	4.5	1.3	3.3
19.836670	12.7	10.2	13.1	8.8	8.5	12.6	4.5	1.3	3.3
19.848890	12.7	10.2	13.1	8.8	8.6	12.6	4.5	1.3	3.3
19.861110	12.7	10.2	13.1	8.8	8.6	12.6	4.5	1.3	3.3
19.873330	12.7	10.2	13.1	8.8	8.6	12.6	4.5	1.3	3.3
19.885560	12.7	10.2	13.1	8.8	8.6	12.6	4.5	1.3	3.3
19.897780	12.7	10.2	13.1	8.8	8.6	12.6	4.5	1.3	3.3
19.910000	12.7	10.2	13.1	8.8	8.6	12.6	4.5	1.3	3.3
19.922220	12.7	10.3	13.1	8.8	8.6	12.6	4.5	1.3	3.3
19.934440	12.7	10.3	13.2	8.8	8.6	12.6	4.5	1.3	3.4
19.946670	12.7	10.3	13.2	8.8	8.6	12.6	4.5	1.3	3.4
19.958890	12.8	10.3	13.2	8.8	8.6	12.6	4.5	1.3	3.4
19.971110	12.8	10.3	13.2	8.8	8.6	12.6	4.5	1.3	3.4
19.983330	12.8	10.3	13.2	8.8	8.6	12.6	4.6	1.3	3.4
19.995560	12.8	10.3	13.2	8.8	8.6	12.6	4.6	1.3	3.4
20.007780	12.8	10.3	13.2	8.8	8.6	12.6	4.6	1.3	3.4
20.020000	12.8	10.3	13.2	8.8	8.6	12.7	4.6	1.3	3.4
20.032220	12.8	10.3	13.2	8.9	8.6	12.7	4.6	1.3	3.4
20.044440	12.8	10.3	13.2	8.9	8.6	12.7	4.6	1.3	3.4
20.056670	12.8	10.3	13.3	8.9	8.6	12.7	4.6	1.3	3.4
20.068890	12.8	10.3	13.3	8.9	8.7	12.7	4.6	1.3	3.4
20.081110	12.8	10.3	13.3	8.9	8.7	12.7	4.6	1.3	3.4
20.093330	12.8	10.3	13.3	8.9	8.7	12.7	4.6	1.3	3.4
20.105560	12.8	10.3	13.3	8.9	8.7	12.7	4.6	1.3	3.4
20.117780	12.8	10.3	13.3	8.9	8.7	12.7	4.6	1.3	3.4
20.130000	12.8	10.3	13.3	8.9	8.7	12.7	4.6	1.3	3.4
20.142220	12.8	10.4	13.3	8.9	8.7	12.7	4.6	1.3	3.4
20.154440	12.8	10.4	13.3	8.9	8.7	12.7	4.7	1.3	3.4
20.166670	12.8	10.4	13.3	8.9	8.7	12.7	4.7	1.3	3.5
20.178890	12.8	10.4	13.4	8.9	8.7	12.7	4.7	1.3	3.5
20.191110	12.8	10.4	13.4	8.9	8.7	12.7	4.7	1.3	3.5
20.203330	12.8	10.4	13.4	8.9	8.7	12.7	4.7	1.3	3.5
20.215560	12.8	10.4	13.4	8.9	8.7	12.7	4.7	1.3	3.5
20.227780	12.9	10.4	13.4	8.9	8.7	12.7	4.7	1.3	3.5
20.240000	12.9	10.4	13.4	8.9	8.7	12.7	4.7	1.4	3.5
20.252220	12.9	10.4	13.4	8.9	8.7	12.7	4.7	1.4	3.5
20.264440	12.9	10.4	13.4	8.9	8.7	12.7	4.7	1.4	3.5
20.276670	12.9	10.4	13.4	8.9	8.8	12.7	4.7	1.4	3.5
20.288890	12.9	10.4	13.4	9.0	8.8	12.7	4.7	1.4	3.5
20.301110	12.9	10.4		9.0	8.8	12.7	4.8	1.4	3.5
20.313330	12.9	10.4		9.0	8.8	12.7	4.8	1.4	3.5
20.325560	12.9	10.4		9.0	8.8	12.8	4.8	1.4	3.5
20.337780	12.9	10.4		9.0	8.8		4.8	1.4	3.5
20.350000	12.9	10.4		9.0	8.8		4.8	1.4	3.5
20.362220	12.9	10.4		9.0	8.8		4.8	1.4	3.5
20.374440	12.9	10.4		9.0	8.8		4.8	1.4	3.5
20.386670	12.9	10.5		9.0	8.8		4.8	1.4	3.5
20.398890	12.9	10.5		9.0	8.8		4.8	1.4	3.6
20.411110	12.9	10.5		9.0	8.8		4.8	1.4	3.6
20.423330	12.9	10.5		9.0	8.8		4.8	1.4	3.6
20.435560	12.9	10.5		9.0	8.8		4.8	1.4	3.6
20.447780	12.9	10.5		9.0	8.8		4.8	1.4	3.6
20.460000	12.9	10.5		9.0	8.8		4.9	1.4	3.6
20.472220	12.9	10.5		9.0	8.8		4.9	1.4	3.6
20.484440	13.0	10.5		9.0	8.8		4.9	1.4	3.6
20.496670	13.0	10.5		9.0	8.9		4.9	1.4	3.6
20.508890	13.0	10.5		9.0	8.9		4.9	1.4	3.6
20.521110	13.0	10.5		9.1	8.9		4.9	1.4	3.6
20.533330	13.0	10.5		9.1	8.9		4.9	1.4	3.6
20.545560	13.0	10.5		9.1	8.9		4.9	1.4	3.6
20.557780	13.0	10.5		9.1	8.9		4.9	1.4	3.6
20.570000	13.0	10.6		9.1	8.9		4.9	1.4	3.6
20.582220	13.0	10.6		9.1	8.9		4.9	1.4	3.6
20.594440	13.0	10.6		9.1	8.9		4.9	1.4	3.6
20.606670	13.0	10.6		9.1	8.9		5.0	1.5	3.6
20.618890	13.0	10.6		9.1	8.9		5.0	1.5	3.7
20.631110	13.0	10.6		9.1	8.9		5.0	1.5	3.7
20.643330	13.0	10.6		9.1	8.9		5.0	1.5	3.7
20.655560	13.0	10.6		9.1	9.0		5.0	1.5	3.7
20.667780	13.0	10.6		9.1	9.0		5.0	1.5	3.7
20.680000	13.0	10.6		9.1	9.0		5.0	1.5	3.7
20.692220	13.0	10.6		9.1	9.0		5.0	1.5	3.7
20.704440	13.0	10.6		9.1	9.0		5.0	1.5	3.7
20.716670	13.0	10.6		9.1	9.0		5.0	1.5	3.7
20.728890	13.1	10.6		9.1	9.0		5.0	1.5	3.7
20.741110	13.1	10.6		9.1	9.0		5.1	1.5	3.7
20.753330	13.1	10.6		9.1	9.0		5.1	1.5	3.7
20.765560	13.1	10.6		9.1	9.0		5.1	1.5	3.7
20.777780	13.1	10.6		9.1	9.0		5.1	1.5	3.7
20.790000	13.1	10.6		9.2	9.0		5.1	1.5	3.7
20.802220	13.1	10.7		9.2	9.0		5.1	1.5	3.7
20.814440	13.1	10.7		9.2	9.0		5.1	1.5	3.7
20.826670	13.1	10.7		9.2	9.0		5.1	1.5	3.7
20.838890	13.1	10.7		9.2	9.0		5.1	1.5	3.8
20.851110	13.1	10.7		9.2	9.0		5.1	1.5	3.8
20.863330	13.1	10.7		9.2	9.0		5.1	1.5	3.8
20.875560	13.1	10.7		9.2	9.0		5.1	1.5	3.8
20.887780	13.1	10.7		9.2	9.0		5.1	1.5	3.8
20.900000	13.1	10.7		9.2	9.0		5.2	1.6	3.8
20.912220	13.1	10.7		9.2	9.1		5.2	1.6	3.8
20.924440	13.1	10.7		9.2	9.1		5.2	1.6	3.8
20.936670	13.1	10.7		9.2	9.1		5.2	1.6	3.8
20.948890	13.1	10.7		9.2	9.1		5.2	1.6	3.8
20.961110	13.1	10.7		9.2	9.1		5.2	1.6	3.8
20.973330	13.2	10.7		9.2	9.1		5.2	1.6	3.8
20.985560	13.2	10.7		9.2	9.1		5.2	1.6	3.8
20.997780	13.2	10.7		9.3	9.1		5.2	1.6	3.8
21.010000	13.2	10.8		9.3	9.1		5.2	1.6	3.8
21.022220	13.2	10.8		9.3	9.1		5.3	1.6	3.8
21.034440	13.2	10.8		9.3	9.1		5.3	1.6	3.8
21.046670	13.2	10.8		9.3	9.1		5.3	1.6	3.9
21.058890	13.2	10.8		9.3	9.1		5.3	1.6	3.9
21.071110	13.2	10.8		9.3	9.1		5.3	1.6	3.9
21.083330	13.2	10.8		9.3	9.1		5.3	1.6	3.9
21.095560	13.2	10.8		9.3	9.2		5.3	1.6	3.9
21.107780	13.2	10.8		9.3	9.2		5.3	1.6	3.9
21.120000	13.2	10.8		9.3	9.2		5.3	1.6	3.9
21.132220	13.2	10.8		9.3	9.2		5.3	1.6	3.9
21.144440	13.2	10.8		9.3	9.2		5.3	1.6	3.9
21.156670	13.2	10.8		9.3	9.2		5.4	1.6	3.9
21.168890	13.3	10.8		9.3	9.2		5.4	1.6	3.9
21.181110	13.3	10.8		9.3	9.2		5.4	1.6	3.9
21.193330	13.3	10.9		9.3	9.2		5.4	1.7	3.9
21.205560	13.3	10.9		9.3	9.2		5.4	1.7	3.9
21.217780	13.3	10.9		9.3	9.2		5.4	1.7	3.9
21.230000	13.3	10.9		9.4	9.2		5.4	1.7	3.9
21.242220	13.3	10.9		9.4	9.3		5.4	1.7	3.9
21.254440	13.3	10.9		9.4	9.3		5.4	1.7	3.9
21.266670	13.3	10.9		9.4	9.3		5.4	1.7	3.9
21.278890	13.3	10.9		9.4	9.3		5.5	1.7	4.0
21.291110	13.3	10.9		9.4	9.3		5.5	1.7	4.0
21.303330	13.3	10.9		9.4	9.3		5.5	1.7	4.0
21.315560	13.3	10.9		9.4	9.3		5.5	1.7	4.0
21.327780	13.3	10.9		9.4	9.3		5.5	1.7	4.0
21.340000	13.3	10.9		9.4	9.3		5.5	1.7	4.0
21.352220	13.3	10.9		9.4	9.3		5.5	1.7	4.0
21.364440	13.3	11.0		9.4	9.3		5.5	1.7	4.0
21.376670	13.3	11.0		9.4	9.3		5.5	1.7	4.0
21.388890	13.4	11.0		9.4	9.3		5.5	1.7	4.0
21.401110	13.4	11.0		9.4	9.3		5.6	1.7	4.0
21.413330	13.4	11.0		9.4	9.4		5.6	1.7	4.0
21.425560	13.4	11.0		9.4	9.4		5.6	1.7	4.0
21.437780	13.4	11.0		9.4	9.4		5.6	1.7	4.0
21.450000	13.4	11.0		9.4	9.4		5.6	1.7	4.0
21.462220	13.4	11.0		9.5	9.4		5.6	1.8	4.0
21.474440	13.4	11.0		9.5	9.4		5.6	1.8	4.1
21.486670	13.4	11.0		9.5	9.4		5.6	1.8	4.1
21.498890	13.4	11.0		9.5	9.4		5.6	1.8	4.1
21.511110	13.4	11.0		9.5	9.4		5.6	1.8	4.1
21.523330	13.4	11.0		9.5	9.4		5.7	1.8	4.1
21.535560	13.4	11.0		9.5	9.4		5.7	1.8	4.1
21.547780	13.4	11.0		9.5	9.4		5.7	1.8	4.1
21.560000	13.4	11.1		9.5	9.4		5.7	1.8	4.1
21.572220	13.4	11.1		9.5	9.4		5.7	1.8	4.1
21.584440	13.4	11.1		9.5	9.4		5.7	1.8	4.1
21.596670	13.4	11.1		9.5			5.7	1.8	4.1
21.608890	13.4	11.1		9.5			5.7	1.8	4.1
21.621110	13.5			9.5			5.7	1.8	4.1
21.633330	13.5			9.5			5.7	1.8	4.1
21.645560	13.5			9.5			5.8	1.8	4.1
21.657780	13.5			9.5			5.8	1.8	4.2
21.670000	13.5			9.5			5.8	1.8	4.2
21.682220	13.5			9.6			5.8	1.8	4.2
21.694440	13.5			9.6			5.8	1.8	4.2
21.706670	13.5			9.6			5.8	1.8	4.2
21.718890	13.5			9.6			5.8	1.9	4.2
21.731110	13.5			9.6			5.8	1.9	4.2
21.743330	13.5			9.6			5.8	1.9	4.2
21.755560	13.5			9.6			5.9	1.9	4.2
21.767780	13.5			9.6			5.9	1.9	4.2
21.780000	13.5			9.6			5.9	1.9	4.2
21.792220	13.5			9.6			5.9	1.9	4.2
21.804440	13.5			9.6			5.9	1.9	4.2
21.816670	13.5			9.6			5.9	1.9	4.2
21.828890	13.5			9.6			5.9	1.9	4.2
21.841110	13.5			9.6			5.9	1.9	4.2
21.853330	13.5			9.6			5.9	1.9	4.2
21.865560	13.5			9.6			5.9	1.9	4.3
21.877780	13.6			9.6			6.0	1.9	4.3
21.890000	13.6			9.7			6.0	1.9	4.3
21.902220	13.6			9.7			6.0	2.0	4.3
21.914440	13.6			9.7			6.0	2.0	4.3
21.926670	13.6			9.7			6.0	2.0	4.3
21.938890	13.6			9.7			6.0	2.0	4.3
21.951110	13.6			9.7			6.0	2.0	4.3
21.963330	13.6			9.7			6.0	2.0	4.3
21.975560	13.6			9.7			6.0	2.0	4.3
21.987780	13.6			9.7			6.0	2.0	4.3
22.000000	13.6			9.7			6.1	2.0	4.3
22.012220	13.6			9.7			6.1	2.0	4.3
22.024440	13.6			9.7			6.1	2.0	4.3
22.036670	13.6			9.7			6.1	2.0	4.3
22.048890	13.6			9.7			6.1	2.0	4.3
22.061110	13.6			9.7			6.1	2.0	4.4
22.073330	13.6			9.7			6.1	2.0	4.4
22.085560	13.6			9.7			6.1	2.0	4.4
22.097780	13.7			9.7			6.2	2.1	4.4
22.110000	13.7			9.8			6.2	2.1	4.4
22.122220	13.7			9.8			6.2	2.1	4.4
22.134440	13.7			9.8			6.2	2.1	4.4
22.146670	13.7			9.8			6.2	2.1	4.4
22.158890	13.7			9.8			6.2	2.1	4.4
22.171110	13.7			9.8			6.2	2.1	4.4
22.183330	13.7			9.8			6.2	2.1	4.4
22.195560	13.7			9.8			6.2	2.1	4.4
22.207780	13.7			9.8			6.3	2.1	4.4
22.220000	13.7			9.8			6.3	2.1	4.5
22.232220	13.7			9.8			6.3	2.1	4.5
22.244440	13.7			9.8			6.3	2.1	4.5
22.256670	13.7			9.8			6.3	2.1	4.5
22.268890	13.7			9.8			6.3	2.2	4.5
22.281110	13.7			9.8			6.3	2.2	4.5
22.293330	13.8			9.8			6.4	2.2	4.5
22.305560	13.8			9.9			6.4	2.2	4.5
22.317780	13.8			9.9			6.4	2.2	4.5
22.330000	13.8			9.9			6.4	2.2	4.5
22.342220	13.8			9.9			6.4	2.2	4.5
22.354440	13.8			9.9			6.4	2.2	4.5
22.366670	13.8			9.9			6.4	2.2	4.5
22.378890	13.8			9.9			6.4	2.2	4.6
22.391110	13.8			9.9			6.4	2.2	4.6
22.403330	13.8			9.9			6.5	2.2	4.6
22.415560	13.8			9.9			6.5	2.2	4.6
22.427780	13.8			9.9			6.5	2.2	4.6
22.440000	13.8			9.9			6.5	2.3	4.6
22.452220	13.8			9.9			6.5	2.3	4.6
22.464440	13.8			9.9			6.5	2.3	4.6
22.476670	13.8			9.9			6.5	2.3	4.6
22.488890	13.8			10.0			6.6	2.3	4.6
22.501110	13.8			10.0			6.6	2.3	4.6
22.513330	13.8			10.0			6.6	2.3	4.6
22.525560	13.9			10.0			6.6	2.3	4.6
22.537780	13.9			10.0			6.6	2.3	4.6
22.550000	13.9			10.0			6.6	2.3	4.7
22.562220	13.9			10.0			6.6	2.3	4.7
22.574440	13.9			10.0			6.6	2.3	4.7
22.586670	13.9			10.0			6.7	2.3	4.7
22.598890	13.9			10.0			6.7	2.3	4.7
22.611110	13.9			10.0			6.7	2.3	4.7
22.623330	13.9			10.0			6.7	2.4	4.7
22.635560	13.9			10.0			6.7	2.4	4.7
22.647780	13.9			10.0			6.7	2.4	4.7
22.660000	13.9			10.0			6.7	2.4	4.7
22.672220	13.9			10.1			6.7	2.4	4.7
22.684440	13.9			10.1			6.7	2.4	4.7
22.696670	13.9			10.1			6.8	2.4	4.8
22.708890	13.9			10.1			6.8	2.4	4.8
22.721110	14.0			10.1			6.8	2.4	4.8
22.733330	14.0			10.1			6.8	2.4	4.8
22.745560	14.0			10.1			6.8	2.4	4.8
22.757780	14.0			10.1			6.8	2.4	4.8
22.770000	14.0			10.1			6.8	2.5	4.8
22.782220	14.0			10.1			6.9	2.5	4.8
22.794440	14.0			10.1			6.9	2.5	4.8
22.806670	14.0			10.1			6.9	2.5	4.8
22.818890	14.0			10.1			6.9	2.5	4.8
22.831110	14.0			10.1			6.9	2.5	4.8
22.843330	14.0			10.2			6.9	2.5	4.8
22.855560	14.0			10.2			6.9	2.5	4.9
22.867780	14.0			10.2			6.9	2.5	4.9
22.880000	14.0			10.2			7.0	2.5	4.9
22.892220	14.0			10.2			7.0	2.5	4.9
22.904440	14.0			10.2			7.0	2.5	4.9
22.916670	14.1			10.2			7.0	2.6	4.9
22.928890	14.1			10.2			7.0	2.6	4.9
22.941110	14.1			10.2			7.0	2.6	4.9
22.953330	14.1			10.2			7.0	2.6	4.9
22.965560	14.1			10.2			7.0	2.6	4.9
22.977780	14.1			10.2			7.1	2.6	4.9
22.990000	14.1			10.2			7.1	2.6	4.9
23.002220	14.1			10.2			7.1	2.6	5.0
23.014440	14.1			10.3			7.1	2.6	5.0
23.026670	14.1			10.3			7.1	2.6	5.0
23.038890	14.1			10.3			7.1	2.6	5.0
23.051110	14.1			10.3			7.1	2.6	5.0
23.063330	14.1			10.3			7.1	2.7	5.0
23.075560	14.1			10.3			7.2	2.7	5.0
23.087780	14.1			10.3			7.2	2.7	5.0
23.100000	14.1			10.3			7.2	2.7	5.0
23.112220	14.1			10.3			7.2	2.7	5.0
23.124440	14.2			10.3			7.2	2.7	5.0
23.136670	14.2			10.3			7.2	2.7	5.1
23.148890	14.2			10.3			7.2	2.7	5.1
23.161110	14.2			10.3			7.2	2.7	5.1
23.173330	14.2			10.3			7.3	2.7	5.1
23.185560	14.2			10.4			7.3	2.7	5.1
23.197780	14.2			10.4			7.3	2.7	5.1
23.210000	14.2			10.4			7.3	2.8	5.1
23.222220	14.2			10.4			7.3	2.8	5.1
23.234440	14.2			10.4			7.3	2.8	5.1
23.246670	14.2			10.4			7.3	2.8	5.1
23.258890	14.2			10.4			7.3	2.8	5.1
23.271110	14.2			10.4			7.3	2.8	5.1
23.283330	14.2			10.4			7.4	2.8	5.2
23.295560	14.2			10.4			7.4	2.8	5.2
23.307780	14.2			10.4			7.4	2.8	5.2
23.320000	14.2			10.4			7.4	2.8	5.2
23.332220	14.2			10.4			7.4	2.8	5.2
23.344440	14.2			10.4			7.4	2.9	5.2
23.356670	14.3			10.4			7.4	2.9	5.2
23.368890	14.3			10.4			7.4	2.9	5.2
23.381110	14.3			10.5			7.4	2.9	5.2
23.393330	14.3			10.5			7.5	2.9	5.2
23.405560	14.3			10.5			7.5	2.9	5.3
23.417780	14.3			10.5			7.5	2.9	5.3
23.430000	14.3			10.5			7.5	2.9	5.3
23.442220	14.3			10.5			7.5	2.9	5.3
23.454440	14.3			10.5			7.5	3.0	5.3
23.466670	14.3			10.5			7.5	3.0	5.3
23.478890	14.3			10.5			7.5	3.0	5.3
23.491110	14.3			10.5			7.6	3.0	5.3
23.503330	14.3			10.5			7.6	3.0	5.3
23.515560	14.3			10.5			7.6	3.0	5.3
23.527780	14.3			10.5			7.6	3.0	5.3
23.540000	14.3			10.6			7.6	3.0	5.4
23.552220	14.4			10.6			7.6	3.0	5.4
23.564440	14.4			10.6			7.6	3.0	5.4
23.576670	14.4			10.6			7.6	3.0	5.4
23.588890	14.4			10.6			7.6	3.1	5.4
23.601110	14.4			10.6			7.7	3.1	5.4
23.613330	14.4			10.6			7.7	3.1	5.4
23.625560	14.4			10.6			7.7	3.1	5.4
23.637780	14.4			10.6			7.7	3.1	5.4
23.650000	14.4			10.6			7.7	3.1	5.4
23.662220	14.4			10.6			7.7	3.1	5.5
23.674440	14.4			10.6			7.7	3.1	5.5
23.686670	14.4			10.6			7.7	3.1	5.5
23.698890	14.4			10.6			7.8	3.1	5.5
23.711110	14.4			10.7			7.8	3.1	5.5
23.723330	14.4			10.7			7.8	3.2	5.5
23.735560	14.4			10.7			7.8	3.2	5.5
23.747780	14.4			10.7			7.8	3.2	5.5
23.760000	14.4			10.7			7.8	3.2	5.5
23.772220	14.5			10.7			7.8	3.2	5.5
23.784440	14.5			10.7			7.8	3.2	5.5
23.796670	14.5			10.7			7.8	3.2	5.6
23.808890	14.5			10.7			7.9	3.2	5.6
23.821110	14.5			10.7			7.9	3.2	5.6
23.833330	14.5			10.7			7.9	3.2	5.6
23.845560	14.5			10.7			7.9	3.2	5.6
23.857780	14.5			10.8			7.9	3.2	5.6
23.870000	14.5			10.8			7.9	3.2	5.6
23.882220	14.5			10.8			7.9	3.3	5.6
23.894440	14.5			10.8			7.9	3.3	5.6
23.906670	14.5			10.8			7.9	3.3	5.6
23.918890	14.5			10.8			7.9	3.3	5.7
23.931110	14.6			10.8			8.0	3.3	5.7
23.943330	14.6			10.8			8.0	3.3	5.7
23.955560	14.6			10.8			8.0	3.3	5.7
23.967780	14.6			10.8			8.0	3.3	5.7
23.980000	14.6			10.8			8.0	3.3	5.7
23.992220	14.6			10.8			8.0	3.3	5.7
24.004440	14.6			10.9			8.0	3.4	5.7
24.016670	14.6			10.9			8.0	3.4	5.7
24.028890	14.6			10.9			8.1	3.4	5.7
24.041110	14.6			10.9			8.1	3.4	5.8
24.053330	14.6			10.9			8.1	3.4	5.8
24.065560	14.6			10.9			8.1	3.4	5.8
24.077780	14.6			10.9			8.1	3.4	5.8
24.090000	14.6			10.9			8.1	3.4	5.8
24.102220	14.6			10.9			8.1	3.4	5.8
24.114440	14.6			10.9			8.1	3.5	5.8
24.126670	14.6			11.0			8.1	3.5	5.8
24.138890	14.6			11.0			8.2	3.5	5.8
24.151110	14.7			11.0			8.2	3.5	5.9
24.163330	14.7			11.0			8.2	3.5	5.9
24.175560	14.7			11.0			8.2	3.5	5.9
24.187780	14.7			11.0			8.2	3.5	5.9
24.200000	14.7			11.0			8.2	3.5	5.9
24.212220	14.7			11.0			8.2	3.6	5.9
24.224440	14.7			11.0			8.2	3.6	5.9
24.236670	14.7			11.0			8.2	3.6	5.9
24.248890	14.7			11.0			8.3	3.6	5.9
24.261110	14.7			11.0			8.3	3.6	6.0
24.273330	14.7			11.0			8.3	3.6	6.0
24.285560	14.7			11.1			8.3	3.6	6.0
24.297780	14.7			11.1			8.3	3.6	6.0
24.310000	14.8			11.1			8.3	3.6	6.0
24.322220	14.8			11.1			8.3	3.7	6.0
24.334440	14.8			11.1			8.3	3.7	6.0
24.346670	14.8			11.1			8.3	3.7	6.0
24.358890	14.8			11.1			8.4	3.7	6.0
24.371110	14.8			11.1			8.4	3.7	6.0
24.383330	14.8			11.1			8.4	3.7	6.1
24.395560	14.8			11.1			8.4	3.7	6.1
24.407780	14.8			11.1			8.4	3.7	6.1
24.420000	14.8			11.2			8.4	3.8	6.1
[truncated: 6,000 more rows]
