# Supplementary material for: Analysis and modeling of coolants and coolers for specimen transportation
Source: PLoS One. 2020 Apr 17;15(4):e0231093. doi: 10.1371/journal.pone.0231093 (PMC7164660; doi:10.1371/journal.pone.0231093)
Supplement: S1 Raw data — (ZIP) [file pone.0231093.s002.zip › Figure3B.csv]

A	13.5	14.3	5.4	11.06666667	Blue ice
B	19.4	17.5	8.3	15.06666667	uline			D	B	F	G		D	B	F	G
C	24.6	20.6	8.2	17.8	Nordic ice			yeti ice	Uline gel	Chillin	Alaska		yeti ice	Uline gel	Chillin	Alaska		yeti ice	Uline gel	Chillin	Alaska
D	18.2	20.2	19.9	19.43333333	yeti			23	23.6	23.1	23.4		-23.8	-20.5	-22.4	-21.2
Water Bottles	20.8	20.5	20.3	20.53333333				23	23.3	23	23		-21	-23.7	-24	-23
E	21.9	26.4	24.3	24.2	Uline Blocks			22.6	23.5	25	25.4		-22.6	-20.4	-26.5	-25.9
F	23	26.5	28	25.83333333	Chillin brew
G	27.4	27.9	26.9	27.4	Alaska Ice
	Values are time in hours
