# Supplementary material for: Analysis and modeling of coolants and coolers for specimen transportation
Source: PLoS One. 2020 Apr 17;15(4):e0231093. doi: 10.1371/journal.pone.0231093 (PMC7164660; doi:10.1371/journal.pone.0231093)
Supplement: S1 Raw data — (ZIP) [file pone.0231093.s002.zip › Figure3C.csv]

C	E	water bottles	D	A	B	F	G
10.3	1.3	1	1.8	1.5	7	9.6	9.4
11.6	2	0.9	6.3	1.9	1.5	16	18.8
10	1.5	1	0	0	0.2	12.1	19
	Time below 0�C, in hours
