# Supplementary material for: Analysis and modeling of coolants and coolers for specimen transportation
Source: PLoS One. 2020 Apr 17;15(4):e0231093. doi: 10.1371/journal.pone.0231093 (PMC7164660; doi:10.1371/journal.pone.0231093)
Supplement: S1 Raw data — (ZIP) [file pone.0231093.s002.zip › Figure3D.csv]

A	B	C	D	water bottles	E	F	G
1.295585	12.25263	1.213333	4.265896	99.64072	4.866667	1.438764	1.207722
1.372361	11.05263	1.346667	3.572254	98.20359	5.866667	1.465019	1.391506
0.518234	5.242105	1.326667	1.421965	97.24551	5.4	1.41251	1.47027
Values are hours/dollar/kg
